# Supplementary material for: The nonadaptive nature of the H1N1 2009 Swine Flu pandemic contrasts with the adaptive facilitation of transmission to a new host
Source: BMC Evol Biol. 2011 Jan 6;11:6. doi: 10.1186/1471-2148-11-6 (PMC3024937; doi:10.1186/1471-2148-11-6)
Supplement: Additional file 3 — List of the accession numbers of the sequences from the 1180 genomes used in this study. [file 1471-2148-11-6-S3.XLS]

myID	year	subtype	country	host	GBID_1	GBID_2	GBID_3	GBID_4	GBID_5	GBID_6	GBID_7	GBID_8
2751	2009	H1N1	Canada	Human	GQ465661	GQ465745	GQ465733	GQ465673	GQ465709	GQ465697	GQ465685	GQ465721
2752	2009	H1N1	Canada	Human	GQ132140	GQ132182	GQ132174	GQ132146	GQ132164	GQ132156	GQ132151	GQ132169
2753	2009	H1N1	Canada	Human	GQ465667	GQ465751	GQ465739	GQ465679	GQ465715	GQ465702	GQ465691	GQ465727
2754	2009	H1N1	Canada	Human	GQ402180	GQ402320	GQ402300	GQ402200	GQ402260	GQ402240	GQ402220	GQ402280
2755	2009	H1N1	Canada	Human	GQ402181	GQ402321	GQ402301	GQ402201	GQ402261	GQ402241	GQ402221	GQ402281
2756	2009	H1N1	Canada	Human	GQ402182	GQ402322	GQ402302	GQ402202	GQ402262	GQ402242	GQ402222	GQ402282
2757	2009	H1N1	Canada	Human	GQ402183	GQ402323	GQ402303	GQ402203	GQ402263	GQ402243	GQ402223	GQ402283
2758	2009	H1N1	Canada	Human	GQ402184	GQ402324	GQ402304	GQ402204	GQ402264	GQ402244	GQ402224	GQ402284
2759	2009	H1N1	Canada	Human	GQ402185	GQ402325	GQ402305	GQ402205	GQ402265	GQ402245	GQ402225	GQ402285
2760	2009	H1N1	Canada	Human	GQ402186	GQ402326	GQ402306	GQ402206	GQ402266	GQ402246	GQ402226	GQ402286
2761	2009	H1N1	Canada	Human	GQ402167	GQ402307	GQ402287	GQ402187	GQ402247	GQ402227	GQ402207	GQ402267
2762	2009	H1N1	Canada	Human	GQ120442	FJ998225	FJ998222	FJ998207	FJ998216	FJ998213	FJ998210	FJ998219
2763	2009	H1N1	Canada	Human	GQ132141	GQ132183	GQ132175	GQ132147	GQ132165	GQ132158	GQ132152	GQ132170
2764	2009	H1N1	Canada	Human	GQ132136	GQ132178	GQ132172	GQ132142	GQ132160	GQ132154	GQ132148	GQ132166
2765	2009	H1N1	Canada	Human	GQ465662	GQ465746	GQ465734	GQ465674	GQ465710	GQ465698	GQ465686	GQ465722
2766	2009	H1N1	Canada	Human	GQ465663	GQ465747	GQ465735	GQ465675	GQ465711	GQ465699	GQ465687	GQ465723
2767	2009	H1N1	Canada	Human	GQ465664	GQ465748	GQ465736	GQ465676	GQ465712	GQ465707	GQ465688	GQ465724
2768	2009	H1N1	Canada	Human	GQ132137	GQ132180	GQ132177	GQ132143	GQ132162	GQ132159	GQ132153	GQ132171
2769	2009	H1N1	Canada	Human	FJ998205	FJ998227	FJ998224	FJ998209	FJ998218	FJ998215	FJ998212	FJ998221
2770	2009	H1N1	Canada	Human	GQ132139	GQ132181	GQ132173	GQ132144	GQ132163	GQ132157	GQ132149	GQ132168
2771	2009	H1N1	Canada	Human	GQ465666	GQ465750	GQ465738	GQ465678	GQ465714	GQ465701	GQ465690	GQ465726
2772	2009	H1N1	Canada	Human	GQ465665	GQ465749	GQ465737	GQ465677	GQ465713	GQ465700	GQ465689	GQ465725
2773	2009	H1N1	Canada	Human	GQ465668	GQ465752	GQ465740	GQ465680	GQ465716	GQ465703	GQ465692	GQ465728
2774	2009	H1N1	Canada	Human	GQ402174	GQ402314	GQ402294	GQ402194	GQ402254	GQ402234	GQ402214	GQ402274
2775	2009	H1N1	Canada	Human	GQ402175	GQ402315	GQ402295	GQ402195	GQ402255	GQ402235	GQ402215	GQ402275
2776	2009	H1N1	Canada	Human	GQ402179	GQ402319	GQ402299	GQ402199	GQ402259	GQ402239	GQ402219	GQ402279
2777	2009	H1N1	Canada	Human	GQ402176	GQ402316	GQ402296	GQ402196	GQ402256	GQ402236	GQ402216	GQ402276
2778	2009	H1N1	Canada	Human	GQ465669	GQ465753	GQ465741	GQ465681	GQ465717	GQ465704	GQ465693	GQ465729
2779	2009	H1N1	Canada	Human	GQ402177	GQ402317	GQ402297	GQ402197	GQ402257	GQ402237	GQ402217	GQ402277
2780	2009	H1N1	Canada	Human	GQ465670	GQ465754	GQ465742	GQ465682	GQ465718	GQ465705	GQ465694	GQ465730
2781	2009	H1N1	Canada	Human	GQ465671	GQ465755	GQ465743	GQ465683	GQ465719	GQ465706	GQ465695	GQ465731
2782	2009	H1N1	Canada	Human	GQ402178	GQ402318	GQ402298	GQ402198	GQ402258	GQ402238	GQ402218	GQ402278
2783	2009	H1N1	Canada	Human	GQ465660	GQ465744	GQ465732	GQ465672	GQ465708	GQ465696	GQ465684	GQ465720
2784	2009	H1N1	Canada	Human	FN434462	FN434461	FN434460	FN434458	FN434457	FN434459	FN434463	FN434464
2785	2009	H1N1	Canada	Human	FN434467	FN434466	FN434465	FN434469	FN434468	FN434470	FN434471	FN434472
2786	2009	H1N1	Canada	Human	FN434440	FN434441	FN434442	FN434444	FN434443	FN434445	FN434446	FN434447
2787	2009	H1N1	Canada	Human	FN434448	FN434449	FN434450	FN434453	FN434451	FN434454	FN434456	FN434455
2788	2009	H1N1	Canada	Human	GQ385297	GQ385298	GQ385299	GQ385300	GQ385301	GQ385302	GQ385303	GQ385304
2789	2009	H1N1	Canada	Human	GQ373259	GQ373260	GQ373261	FJ974026	GQ373262	GQ373263	GQ373264	GQ373265
2790	2009	H1N1	Canada	Human	CY045935	CY045936	CY045937	CY045938	CY045939	CY045940	CY045941	CY045942
2791	2009	H1N1	Canada	Human	CY045943	CY045944	CY045945	CY045946	CY045947	CY045948	CY045949	CY045950
2792	2009	H1N1	Canada	Human	CY045508	CY045509	CY045510	CY045511	CY045512	CY045513	CY045514	CY045515
2793	2009	H1N1	Canada	Human	CY045951	CY045952	CY045953	CY045954	CY045955	CY045956	CY045957	CY045958
2794	2009	H1N1	Canada	Human	CY045959	CY045960	CY045961	CY045962	CY045963	CY045964	CY045965	CY045966
2795	2009	H1N1	Canada	Human	GQ411904	GQ411903	GQ411902	GQ411897	GQ411900	GQ411899	GQ411898	GQ411901
2796	2009	H1N1	Canada	Human	CY045967	CY045968	CY045969	CY045970	CY045971	CY045972	CY045973	CY045974
2797	2009	H1N1	Canada	Human	CY045975	CY045976	CY045977	CY045978	CY045979	CY045980	CY045981	CY045982
2991	2009	H1N1	Mexico	Human	CY050205	CY050204	CY050203	CY050198	CY050201	CY050200	CY050199	CY050202
2992	2009	H1N1	Mexico	Human	CY050213	CY050212	CY050211	CY050206	CY050209	CY050208	CY050207	CY050210
2993	2009	H1N1	Mexico	Human	CY050221	CY050220	CY050219	CY050214	CY050217	CY050216	CY050215	CY050218
2994	2009	H1N1	Mexico	Human	CY050229	CY050228	CY050227	CY050222	CY050225	CY050224	CY050223	CY050226
2995	2009	H1N1	Mexico	Human	CY050886	CY050885	CY050884	CY050879	CY050882	CY050881	CY050880	CY050883
2996	2009	H1N1	Mexico	Human	CY050237	CY050236	CY050235	CY050230	CY050233	CY050232	CY050231	CY050234
2997	2009	H1N1	Mexico	Human	CY050854	CY050853	CY050852	CY050847	CY050850	CY050849	CY050848	CY050851
2998	2009	H1N1	Mexico	Human	CY050173	CY050172	CY050171	CY050166	CY050169	CY050168	CY050167	CY050170
2999	2009	H1N1	Mexico	Human	CY050862	CY050861	CY050860	CY050855	CY050858	CY050857	CY050856	CY050859
3000	2009	H1N1	Mexico	Human	CY050245	CY050244	CY050243	CY050238	CY050241	CY050240	CY050239	CY050242
3001	2009	H1N1	Mexico	Human	CY050253	CY050252	CY050251	CY050246	CY050249	CY050248	CY050247	CY050250
3002	2009	H1N1	Mexico	Human	CY050261	CY050260	CY050259	CY050254	CY050257	CY050256	CY050255	CY050258
3003	2009	H1N1	Mexico	Human	CY050870	CY050869	CY050868	CY050863	CY050866	CY050865	CY050864	CY050867
3004	2009	H1N1	Mexico	Human	CY050181	CY050180	CY050179	CY050174	CY050177	CY050176	CY050175	CY050178
3005	2009	H1N1	Mexico	Human	CY050878	CY050877	CY050876	CY050871	CY050874	CY050873	CY050872	CY050875
3006	2009	H1N1	Mexico	Human	CY050894	CY050893	CY050892	CY050887	CY050890	CY050889	CY050888	CY050891
3007	2009	H1N1	Mexico	Human	CY049984	CY049985	CY049986	CY049987	CY049988	CY049989	CY049990	CY049991
3008	2009	H1N1	Mexico	Human	CY049992	CY049993	CY049994	CY049995	CY049996	CY049997	CY049998	CY049999
3009	2009	H1N1	Mexico	Human	CY050000	CY050001	CY050002	CY050003	CY050004	CY050005	CY050006	CY050007
3010	2009	H1N1	Mexico	Human	CY050008	CY050009	CY050010	CY050011	CY050012	CY050013	CY050014	CY050015
3011	2009	H1N1	Mexico	Human	CY050016	CY050017	CY050018	CY050019	CY050020	CY050021	CY050022	CY050023
3012	2009	H1N1	Mexico	Human	CY050024	CY050025	CY050026	CY050027	CY050028	CY050029	CY050030	CY050031
3013	2009	H1N1	Mexico	Human	CY050032	CY050033	CY050034	CY050035	CY050036	CY050037	CY050038	CY050039
3014	2009	H1N1	Mexico	Human	CY050040	CY050041	CY050042	CY050043	CY050044	CY050045	CY050046	CY050047
3015	2009	H1N1	Mexico	Human	CY050048	CY050049	CY050050	CY050051	CY050052	CY050053	CY050054	CY050055
3016	2009	H1N1	Mexico	Human	CY050056	CY050057	CY050058	CY050059	CY050060	CY050061	CY050062	CY050063
3017	2009	H1N1	Mexico	Human	GQ379815	GQ463207	GQ463206	GQ223112	GQ149685	GQ223113	GQ463205	GQ379814
3018	2009	H1N1	Mexico	Human	GQ303347	GQ162199	GQ303346	GQ149692	GQ149693	GQ149691	GQ303348	GQ149694
3019	2009	H1N1	Mexico	Human	GQ397115	GQ303337	GQ303338	GQ162172	GQ303339	GQ162171	GQ894938	GQ303336
3020	2009	H1N1	Mexico	Human	GQ162177	GQ162186	GQ149646	GQ162202	GQ162184	GQ162201	GQ379824	GQ379816
3021	2009	H1N1	Mexico	Human	GQ200201	GQ339878	GQ379813	GQ149684	GQ149682	GQ149681	GQ162175	GQ149680
3022	2009	H1N1	Mexico	Human	GQ149632	GQ149633	GQ149636	GQ149634	GQ149637	GQ149631	GQ149638	GQ149635
3023	2009	H1N1	Mexico	Human	CY040885	CY040886	CY040887	CY040888	CY040889	CY040890	CY040891	CY040892
3024	2009	H1N1	Mexico	Human	CY044160	CY044161	CY044162	CY044163	CY044164	CY044165	CY044166	CY044167
3025	2009	H1N1	Mexico	Human	GQ402169	GQ402309	GQ402289	GQ402189	GQ402249	GQ402229	GQ402209	GQ402269
3026	2009	H1N1	Mexico	Human	GQ402170	GQ402310	GQ402290	GQ402190	GQ402250	GQ402230	GQ402210	GQ402270
3027	2009	H1N1	Mexico	Human	GQ402171	GQ402311	GQ402291	GQ402191	GQ402251	GQ402231	GQ402211	GQ402271
3028	2009	H1N1	Mexico	Human	GQ402172	GQ402312	GQ402292	GQ402192	GQ402252	GQ402232	GQ402212	GQ402272
3029	2009	H1N1	Mexico	Human	GQ402173	GQ402313	GQ402293	GQ402193	GQ402253	GQ402233	GQ402213	GQ402273
3030	2009	H1N1	Mexico	Human	GQ132138	GQ132179	GQ132176	GQ379822	GQ132161	GQ132155	GQ379823	GQ132167
3031	2009	H1N1	Mexico	Human	GQ402168	GQ402308	GQ402288	GQ402188	GQ402248	GQ402228	GQ402208	GQ402268
3032	2009	H1N1	Mexico	Human	FJ998206	FJ998226	FJ998223	GQ303340	GQ303342	FJ998214	GQ303341	FJ998220
3530	2000	H1N1	USA	Human	CY000455	CY000456	CY000454	CY000449	CY000452	CY000451	CY000450	CY000453
3531	2000	H1N1	USA	Human	CY002647	CY002646	CY002645	CY002640	CY002643	CY002642	CY002641	CY002644
3532	2000	H1N1	USA	Human	CY002655	CY002654	CY002653	CY002648	CY002651	CY002650	CY002649	CY002652
3533	2000	H1N1	USA	Human	CY021700	CY021699	CY021698	CY021693	CY021696	CY021695	CY021694	CY021697
3534	2001	H1N1	USA	Human	CY001959	CY001958	CY001957	CY001952	CY001955	CY001954	CY001953	CY001956
3535	2001	H1N1	USA	Human	CY002399	CY002398	CY002397	CY002392	CY002395	CY002394	CY002393	CY002396
3536	2001	H1N1	USA	Human	CY002407	CY002406	CY002405	CY002400	CY002403	CY002402	CY002401	CY002404
3537	2001	H1N1	USA	Human	CY002575	CY002574	CY002573	CY002568	CY002571	CY002570	CY002569	CY002572
3538	2001	H1N1	USA	Human	CY002623	CY002622	CY002621	CY002616	CY002619	CY002618	CY002617	CY002620
3539	2001	H1N1	USA	Human	CY002679	CY002678	CY002677	CY002672	CY002675	CY002674	CY002673	CY002676
3540	2001	H1N1	USA	Human	CY002703	CY002702	CY002701	CY002696	CY002699	CY002698	CY002697	CY002700
3541	2001	H1N1	USA	Human	CY002807	CY002806	CY002805	CY002800	CY002803	CY002802	CY002801	CY002804
3542	2001	H1N1	USA	Human	CY003007	CY003006	CY003005	CY003000	CY003003	CY003002	CY003001	CY003004
3543	2001	H1N1	USA	Human	CY003015	CY003014	CY003013	CY003008	CY003011	CY003010	CY003009	CY003012
3544	2001	H1N1	USA	Human	CY003023	CY003022	CY003021	CY003016	CY003019	CY003018	CY003017	CY003020
3545	2001	H1N1	USA	Human	CY003031	CY003030	CY003029	CY003024	CY003027	CY003026	CY003025	CY003028
3546	2001	H1N1	USA	Human	CY003295	CY003294	CY003293	CY003288	CY003291	CY003290	CY003289	CY003292
3547	2001	H1N1	USA	Human	CY003319	CY003318	CY003317	CY003312	CY003315	CY003314	CY003313	CY003316
3548	2001	H1N1	USA	Human	CY003327	CY003326	CY003325	CY003320	CY003323	CY003322	CY003321	CY003324
3549	2001	H1N1	USA	Human	CY003335	CY003334	CY003333	CY003328	CY003331	CY003330	CY003329	CY003332
3550	2001	H1N1	USA	Human	CY003399	CY003398	CY003397	CY003392	CY003395	CY003394	CY003393	CY003396
3551	2001	H1N1	USA	Human	CY003407	CY003406	CY003405	CY003400	CY003403	CY003402	CY003401	CY003404
3552	2001	H1N1	USA	Human	CY003471	CY003470	CY003469	CY003464	CY003467	CY003466	CY003465	CY003468
3553	2001	H1N1	USA	Human	CY003479	CY003478	CY003477	CY003472	CY003475	CY003474	CY003473	CY003476
3554	2001	H1N1	USA	Human	CY003487	CY003486	CY003485	CY003480	CY003483	CY003482	CY003481	CY003484
3555	2001	H1N1	USA	Human	CY003840	CY003839	CY003838	CY003833	CY003836	CY003835	CY003834	CY003837
3556	2001	H1N1	USA	Human	CY006178	CY006177	CY006176	CY006171	CY006174	CY006173	CY006172	CY006175
3557	2001	H1N1	USA	Human	CY006362	CY006361	CY006360	CY006355	CY006358	CY006357	CY006356	CY006359
3558	2001	H1N1	USA	Human	CY006370	CY006369	CY006368	CY006363	CY006366	CY006365	CY006364	CY006367
3559	2001	H1N1	USA	Human	CY006426	CY006425	CY006424	CY006419	CY006422	CY006421	CY006420	CY006423
3560	2001	H1N1	USA	Human	CY006786	CY006785	CY006784	CY006779	CY006782	CY006781	CY006780	CY006783
3561	2001	H1N1	USA	Human	CY006882	CY006881	CY006880	CY006875	CY006878	CY006877	CY006876	CY006879
3562	2001	H1N1	USA	Human	CY008155	CY008154	CY008153	CY008148	CY008151	CY008150	CY008149	CY008152
3563	2001	H1N1	USA	Human	CY009243	CY009242	CY009241	CY009236	CY009239	CY009238	CY009237	CY009240
3564	2001	H1N1	USA	Human	CY010859	CY010858	CY010857	CY010852	CY010855	CY010854	CY010853	CY010856
3565	2001	H1N1	USA	Human	CY019882	CY019881	CY019880	CY019875	CY019878	CY019877	CY019876	CY019879
3566	2001	H1N1	USA	Human	CY020148	CY020147	CY020146	CY020141	CY020144	CY020143	CY020142	CY020145
3567	2001	H1N1	USA	Human	CY020156	CY020155	CY020154	CY020149	CY020152	CY020151	CY020150	CY020153
3568	2001	H1N1	USA	Human	CY020268	CY020267	CY020266	CY020261	CY020264	CY020263	CY020262	CY020265
3569	2002	H1N1	USA	Human	CY002535	CY002534	CY002533	CY002528	CY002531	CY002530	CY002529	CY002532
3570	2002	H1N1	USA	Human	CY003311	CY003310	CY003309	CY003304	CY003307	CY003306	CY003305	CY003308
3571	2002	H1N1	USA	Human	CY006682	CY006681	CY006680	CY006675	CY006678	CY006677	CY006676	CY006679
3572	2003	H1N1	USA	Human	CY002543	CY002542	CY002541	CY002536	CY002539	CY002538	CY002537	CY002540
3573	2003	H1N1	USA	Human	CY002631	CY002630	CY002629	CY002624	CY002627	CY002626	CY002625	CY002628
3574	2003	H1N1	USA	Human	CY002687	CY002686	CY002685	CY002680	CY002683	CY002682	CY002681	CY002684
3575	2003	H1N1	USA	Human	CY002695	CY002694	CY002693	CY002688	CY002691	CY002690	CY002689	CY002692
3576	2003	H1N1	USA	Human	CY002711	CY002710	CY002709	CY002704	CY002707	CY002706	CY002705	CY002708
3577	2003	H1N1	USA	Human	CY002815	CY002814	CY002813	CY002808	CY002811	CY002810	CY002809	CY002812
3578	2003	H1N1	USA	Human	CY002991	CY002990	CY002989	CY002984	CY002987	CY002986	CY002985	CY002988
3579	2003	H1N1	USA	Human	CY003303	CY003302	CY003301	CY003296	CY003299	CY003298	CY003297	CY003300
3580	2003	H1N1	USA	Human	CY003383	CY003382	CY003381	CY003376	CY003379	CY003378	CY003377	CY003380
3581	2003	H1N1	USA	Human	CY003391	CY003390	CY003389	CY003384	CY003387	CY003386	CY003385	CY003388
3582	2003	H1N1	USA	Human	CY003695	CY003694	CY003693	CY003688	CY003691	CY003690	CY003689	CY003692
3583	2003	H1N1	USA	Human	CY003711	CY003710	CY003709	CY003704	CY003707	CY003706	CY003705	CY003708
3584	2003	H1N1	USA	Human	CY006202	CY006201	CY006200	CY006195	CY006198	CY006197	CY006196	CY006199
3585	2003	H1N1	USA	Human	CY006434	CY006433	CY006432	CY006427	CY006430	CY006429	CY006428	CY006431
3586	2003	H1N1	USA	Human	CY006674	CY006673	CY006672	CY006667	CY006670	CY006669	CY006668	CY006671
3587	2003	H1N1	USA	Human	CY006922	CY006921	CY006920	CY006915	CY006918	CY006917	CY006916	CY006919
3588	2003	H1N1	USA	Human	CY008531	CY008530	CY008529	CY008524	CY008527	CY008526	CY008525	CY008528
3589	2003	H1N1	USA	Human	CY009003	CY009002	CY009001	CY008996	CY008999	CY008998	CY008997	CY009000
3590	2003	H1N1	USA	Human	CY019348	CY019347	CY019346	CY019341	CY019344	CY019343	CY019342	CY019345
3591	2003	H1N1	USA	Human	CY019890	CY019889	CY019888	CY019883	CY019886	CY019885	CY019884	CY019887
3592	2005	H1N1	USA	Human	DQ889682	DQ889683	DQ889684	DQ889689	DQ889686	DQ889687	DQ889688	DQ889685
3593	2006	H1N1	USA	Human	CY028202	CY028201	CY028200	CY028195	CY028198	CY028197	CY028196	CY028199
3594	2006	H1N1	USA	Human	CY025236	CY025235	CY025234	CY025229	CY025232	CY025231	CY025230	CY025233
3595	2006	H1N1	USA	Human	CY025228	CY025227	CY025226	CY025221	CY025224	CY025223	CY025222	CY025225
3596	2006	H1N1	USA	Human	CY027882	CY027881	CY027880	CY027875	CY027878	CY027877	CY027876	CY027879
3597	2006	H1N1	USA	Human	CY027154	CY027153	CY027152	CY027147	CY027150	CY027149	CY027148	CY027151
3598	2006	H1N1	USA	Human	CY025220	CY025219	CY025218	CY025213	CY025216	CY025215	CY025214	CY025217
3599	2006	H1N1	USA	Human	CY017378	CY017377	CY017376	CY017371	CY017374	CY017373	CY017372	CY017375
3600	2007	H1N1	USA	Human	CY025388	CY025387	CY025386	CY025381	CY025384	CY025383	CY025382	CY025385
3601	2007	H1N1	USA	Human	CY027418	CY027417	CY027416	CY027411	CY027414	CY027413	CY027412	CY027415
3602	2007	H1N1	USA	Human	CY044491	CY044490	CY044489	CY044484	CY044487	CY044486	CY044485	CY044488
3603	2007	H1N1	USA	Human	CY027850	CY027849	CY027848	CY027843	CY027846	CY027845	CY027844	CY027847
3604	2007	H1N1	USA	Human	CY026362	CY026361	CY026360	CY026355	CY026358	CY026357	CY026356	CY026359
3605	2007	H1N1	USA	Human	CY026538	CY026537	CY026536	CY026531	CY026534	CY026533	CY026532	CY026535
3606	2007	H1N1	USA	Human	CY026770	CY026769	CY026768	CY026763	CY026766	CY026765	CY026764	CY026767
3607	2007	H1N1	USA	Human	CY026322	CY026321	CY026320	CY026315	CY026318	CY026317	CY026316	CY026319
3608	2007	H1N1	USA	Human	CY026682	CY026681	CY026680	CY026675	CY026678	CY026677	CY026676	CY026679
3609	2007	H1N1	USA	Human	CY026546	CY026545	CY026544	CY026539	CY026542	CY026541	CY026540	CY026543
3610	2007	H1N1	USA	Human	CY025380	CY025379	CY025378	CY025373	CY025376	CY025375	CY025374	CY025377
3611	2007	H1N1	USA	Human	CY041457	CY041456	CY041455	CY041450	CY041453	CY041452	CY041451	CY041454
3612	2007	H1N1	USA	Human	CY027898	CY027897	CY027896	CY027891	CY027894	CY027893	CY027892	CY027895
3613	2007	H1N1	USA	Human	CY028466	CY028465	CY028464	CY028459	CY028462	CY028461	CY028460	CY028463
3614	2007	H1N1	USA	Human	CY028739	CY028738	CY028737	CY028732	CY028735	CY028734	CY028733	CY028736
3615	2007	H1N1	USA	Human	CY028314	CY028313	CY028312	CY028307	CY028310	CY028309	CY028308	CY028311
3616	2007	H1N1	USA	Human	CY028474	CY028473	CY028472	CY028467	CY028470	CY028469	CY028468	CY028471
3617	2007	H1N1	USA	Human	CY027362	CY027361	CY027360	CY027355	CY027358	CY027357	CY027356	CY027359
3618	2007	H1N1	USA	Human	CY027218	CY027217	CY027216	CY027211	CY027214	CY027213	CY027212	CY027215
3619	2007	H1N1	USA	Human	CY026530	CY026529	CY026528	CY026523	CY026526	CY026525	CY026524	CY026527
3620	2007	H1N1	USA	Human	CY026586	CY026585	CY026584	CY026579	CY026582	CY026581	CY026580	CY026583
3621	2007	H1N1	USA	Human	CY025834	CY025833	CY025832	CY025827	CY025830	CY025829	CY025828	CY025831
3622	2007	H1N1	USA	Human	CY025412	CY025411	CY025410	CY025405	CY025408	CY025407	CY025406	CY025409
3623	2007	H1N1	USA	Human	CY025340	CY025339	CY025338	CY025333	CY025336	CY025335	CY025334	CY025337
3624	2007	H1N1	USA	Human	CY026786	CY026785	CY026784	CY026779	CY026782	CY026781	CY026780	CY026783
3625	2007	H1N1	USA	Human	CY026826	CY026825	CY026824	CY026819	CY026822	CY026821	CY026820	CY026823
3626	2007	H1N1	USA	Human	CY027906	CY027905	CY027904	CY027899	CY027902	CY027901	CY027900	CY027903
3627	2007	H1N1	USA	Human	CY026242	CY026241	CY026240	CY026235	CY026238	CY026237	CY026236	CY026239
3628	2007	H1N1	USA	Human	CY027234	CY027233	CY027232	CY027227	CY027230	CY027229	CY027228	CY027231
3629	2007	H1N1	USA	Human	CY027106	CY027105	CY027104	CY027099	CY027102	CY027101	CY027100	CY027103
3630	2007	H1N1	USA	Human	CY027322	CY027321	CY027320	CY027315	CY027318	CY027317	CY027316	CY027319
3631	2007	H1N1	USA	Human	CY028346	CY028345	CY028344	CY028339	CY028342	CY028341	CY028340	CY028343
3632	2007	H1N1	USA	Human	CY037454	CY037453	CY037452	CY037447	CY037450	CY037449	CY037448	CY037451
3633	2007	H1N1	USA	Human	CY025778	CY025777	CY025776	CY025771	CY025774	CY025773	CY025772	CY025775
3634	2007	H1N1	USA	Human	CY026330	CY026329	CY026328	CY026323	CY026326	CY026325	CY026324	CY026327
3635	2007	H1N1	USA	Human	CY025540	CY025539	CY025538	CY025533	CY025536	CY025535	CY025534	CY025537
3636	2007	H1N1	USA	Human	CY025786	CY025785	CY025784	CY025779	CY025782	CY025781	CY025780	CY025783
3637	2007	H1N1	USA	Human	CY026730	CY026729	CY026728	CY026723	CY026726	CY026725	CY026724	CY026727
3638	2007	H1N1	USA	Human	CY027618	CY027617	CY027616	CY027611	CY027614	CY027613	CY027612	CY027615
3639	2007	H1N1	USA	Human	CY026666	CY026665	CY026664	CY026659	CY026662	CY026661	CY026660	CY026663
3640	2007	H1N1	USA	Human	CY026554	CY026553	CY026552	CY026547	CY026550	CY026549	CY026548	CY026551
3641	2007	H1N1	USA	Human	CY027634	CY027633	CY027632	CY027627	CY027630	CY027629	CY027628	CY027631
3642	2007	H1N1	USA	Human	CY025252	CY025251	CY025250	CY025245	CY025248	CY025247	CY025246	CY025249
3643	2007	H1N1	USA	Human	CY025244	CY025243	CY025242	CY025237	CY025240	CY025239	CY025238	CY025241
3644	2007	H1N1	USA	Human	CY027810	CY027809	CY027808	CY027803	CY027806	CY027805	CY027804	CY027807
3645	2007	H1N1	USA	Human	CY027826	CY027825	CY027824	CY027819	CY027822	CY027821	CY027820	CY027823
3646	2007	H1N1	USA	Human	CY027674	CY027673	CY027672	CY027667	CY027670	CY027669	CY027668	CY027671
3647	2007	H1N1	USA	Human	CY028074	CY028073	CY028072	CY028067	CY028070	CY028069	CY028068	CY028071
3648	2007	H1N1	USA	Human	CY027442	CY027441	CY027440	CY027435	CY027438	CY027437	CY027436	CY027439
3649	2007	H1N1	USA	Human	CY026978	CY026977	CY026976	CY026971	CY026974	CY026973	CY026972	CY026975
3650	2007	H1N1	USA	Human	CY028354	CY028353	CY028352	CY028347	CY028350	CY028349	CY028348	CY028351
3651	2007	H1N1	USA	Human	CY027370	CY027369	CY027368	CY027363	CY027366	CY027365	CY027364	CY027367
3652	2007	H1N1	USA	Human	CY027490	CY027489	CY027488	CY027483	CY027486	CY027485	CY027484	CY027487
3653	2007	H1N1	USA	Human	CY027282	CY027281	CY027280	CY027275	CY027278	CY027277	CY027276	CY027279
3654	2007	H1N1	USA	Human	CY027706	CY027705	CY027704	CY027699	CY027702	CY027701	CY027700	CY027703
3655	2007	H1N1	USA	Human	CY027402	CY027401	CY027400	CY027395	CY027398	CY027397	CY027396	CY027399
3656	2007	H1N1	USA	Human	CY027098	CY027097	CY027096	CY027091	CY027094	CY027093	CY027092	CY027095
3657	2007	H1N1	USA	Human	CY027050	CY027049	CY027048	CY027043	CY027046	CY027045	CY027044	CY027047
3658	2007	H1N1	USA	Human	CY028426	CY028425	CY028424	CY028419	CY028422	CY028421	CY028420	CY028423
3659	2007	H1N1	USA	Human	CY026186	CY026185	CY026184	CY026179	CY026182	CY026181	CY026180	CY026183
3660	2007	H1N1	USA	Human	CY026698	CY026697	CY026696	CY026691	CY026694	CY026693	CY026692	CY026695
3661	2007	H1N1	USA	Human	CY027794	CY027793	CY027792	CY027787	CY027790	CY027789	CY027788	CY027791
3662	2007	H1N1	USA	Human	CY025578	CY025577	CY025576	CY025571	CY025574	CY025573	CY025572	CY025575
3663	2007	H1N1	USA	Human	CY027354	CY027353	CY027352	CY027347	CY027350	CY027349	CY027348	CY027351
3664	2007	H1N1	USA	Human	CY025444	CY025443	CY025442	CY025437	CY025440	CY025439	CY025438	CY025441
3665	2007	H1N1	USA	Human	CY026618	CY026617	CY026616	CY026611	CY026614	CY026613	CY026612	CY026615
3666	2007	H1N1	USA	Human	CY025332	CY025331	CY025330	CY025325	CY025328	CY025327	CY025326	CY025329
3667	2007	H1N1	USA	Human	CY025602	CY025601	CY025600	CY025595	CY025598	CY025597	CY025596	CY025599
3668	2007	H1N1	USA	Human	CY025524	CY025523	CY025522	CY025517	CY025520	CY025519	CY025518	CY025521
3669	2007	H1N1	USA	Human	CY027914	CY027913	CY027912	CY027907	CY027910	CY027909	CY027908	CY027911
3670	2007	H1N1	USA	Human	CY026802	CY026801	CY026800	CY026795	CY026798	CY026797	CY026796	CY026799
3671	2007	H1N1	USA	Human	CY027746	CY027745	CY027744	CY027739	CY027742	CY027741	CY027740	CY027743
3672	2007	H1N1	USA	Human	CY028018	CY028017	CY028016	CY028011	CY028014	CY028013	CY028012	CY028015
3673	2007	H1N1	USA	Human	CY027842	CY027841	CY027840	CY027835	CY027838	CY027837	CY027836	CY027839
3674	2007	H1N1	USA	Human	CY031537	CY031536	CY031535	CY031551	CY031554	CY031553	CY031552	CY031534
3675	2007	H1N1	USA	Human	CY030076	CY030075	CY030074	CY030069	CY030072	CY030071	CY030070	CY030073
3676	2007	H1N1	USA	Human	CY027042	CY027041	CY027040	CY027035	CY027038	CY027037	CY027036	CY027039
3677	2007	H1N1	USA	Human	CY025970	CY025969	CY025968	CY025963	CY025966	CY025965	CY025964	CY025967
3678	2007	H1N1	USA	Human	CY027858	CY027857	CY027856	CY027851	CY027854	CY027853	CY027852	CY027855
3679	2007	H1N1	USA	Human	CY028146	CY028145	CY028144	CY028139	CY028142	CY028141	CY028140	CY028143
3680	2007	H1N1	USA	Human	CY028370	CY028369	CY028368	CY028363	CY028366	CY028365	CY028364	CY028367
3681	2007	H1N1	USA	Human	CY027434	CY027433	CY027432	CY027427	CY027430	CY027429	CY027428	CY027431
3682	2007	H1N1	USA	Human	CY027986	CY027985	CY027984	CY027979	CY027982	CY027981	CY027980	CY027983
3683	2007	H1N1	USA	Human	CY028771	CY028770	CY028769	CY028764	CY028767	CY028766	CY028765	CY028768
3684	2007	H1N1	USA	Human	CY026658	CY026657	CY026656	CY026651	CY026654	CY026653	CY026652	CY026655
3685	2007	H1N1	USA	Human	CY026226	CY026225	CY026224	CY026219	CY026222	CY026221	CY026220	CY026223
3686	2007	H1N1	USA	Human	CY027226	CY027225	CY027224	CY027219	CY027222	CY027221	CY027220	CY027223
3687	2007	H1N1	USA	Human	CY025794	CY025793	CY025792	CY025787	CY025790	CY025789	CY025788	CY025791
3688	2007	H1N1	USA	Human	CY025930	CY025929	CY025928	CY025923	CY025926	CY025925	CY025924	CY025927
3689	2007	H1N1	USA	Human	CY025500	CY025499	CY025498	CY025493	CY025496	CY025495	CY025494	CY025497
3690	2007	H1N1	USA	Human	CY025706	CY025705	CY025704	CY025699	CY025702	CY025701	CY025700	CY025703
3691	2007	H1N1	USA	Human	CY028042	CY028041	CY028040	CY028035	CY028038	CY028037	CY028036	CY028039
3692	2007	H1N1	USA	Human	CY026522	CY026521	CY026520	CY026515	CY026518	CY026517	CY026516	CY026519
3693	2007	H1N1	USA	Human	CY026810	CY026809	CY026808	CY026803	CY026806	CY026805	CY026804	CY026807
3694	2007	H1N1	USA	Human	CY025268	CY025267	CY025266	CY025261	CY025264	CY025263	CY025262	CY025265
3695	2007	H1N1	USA	Human	CY026746	CY026745	CY026744	CY026739	CY026742	CY026741	CY026740	CY026743
3696	2007	H1N1	USA	Human	CY025460	CY025459	CY025458	CY025453	CY025456	CY025455	CY025454	CY025457
3697	2007	H1N1	USA	Human	CY025922	CY025921	CY025920	CY025915	CY025918	CY025917	CY025916	CY025919
3698	2007	H1N1	USA	Human	CY030734	CY030733	CY030732	CY030727	CY030730	CY030729	CY030728	CY030731
3699	2007	H1N1	USA	Human	CY026818	CY026817	CY026816	CY026811	CY026814	CY026813	CY026812	CY026815
3700	2007	H1N1	USA	Human	CY025436	CY025435	CY025434	CY025429	CY025432	CY025431	CY025430	CY025433
3701	2007	H1N1	USA	Human	CY027178	CY027177	CY027176	CY027171	CY027174	CY027173	CY027172	CY027175
3702	2007	H1N1	USA	Human	CY025316	CY025315	CY025314	CY025309	CY025312	CY025311	CY025310	CY025313
3703	2007	H1N1	USA	Human	CY025516	CY025515	CY025514	CY025509	CY025512	CY025511	CY025510	CY025513
3704	2007	H1N1	USA	Human	CY026882	CY026881	CY026880	CY026875	CY026878	CY026877	CY026876	CY026879
3705	2007	H1N1	USA	Human	CY026874	CY026873	CY026872	CY026867	CY026870	CY026869	CY026868	CY026871
3706	2007	H1N1	USA	Human	CY025986	CY025985	CY025984	CY025979	CY025982	CY025981	CY025980	CY025983
3707	2007	H1N1	USA	Human	CY025468	CY025467	CY025466	CY025461	CY025464	CY025463	CY025462	CY025465
3708	2007	H1N1	USA	Human	CY027058	CY027057	CY027056	CY027051	CY027054	CY027053	CY027052	CY027055
3709	2007	H1N1	USA	Human	CY026986	CY026985	CY026984	CY026979	CY026982	CY026981	CY026980	CY026983
3710	2007	H1N1	USA	Human	CY028026	CY028025	CY028024	CY028019	CY028022	CY028021	CY028020	CY028023
3711	2007	H1N1	USA	Human	CY028362	CY028361	CY028360	CY028355	CY028358	CY028357	CY028356	CY028359
3712	2007	H1N1	USA	Human	CY028154	CY028153	CY028152	CY028147	CY028150	CY028149	CY028148	CY028151
3713	2007	H1N1	USA	Human	CY027026	CY027025	CY027024	CY027019	CY027022	CY027021	CY027020	CY027023
3714	2007	H1N1	USA	Human	CY027466	CY027465	CY027464	CY027459	CY027462	CY027461	CY027460	CY027463
3715	2007	H1N1	USA	Human	CY026210	CY026209	CY026208	CY026203	CY026206	CY026205	CY026204	CY026207
3716	2007	H1N1	USA	Human	CY025642	CY025641	CY025640	CY025635	CY025638	CY025637	CY025636	CY025639
3717	2007	H1N1	USA	Human	CY027338	CY027337	CY027336	CY027331	CY027334	CY027333	CY027332	CY027335
3718	2007	H1N1	USA	Human	CY025682	CY025681	CY025680	CY025675	CY025678	CY025677	CY025676	CY025679
3719	2007	H1N1	USA	Human	CY025954	CY025953	CY025952	CY025947	CY025950	CY025949	CY025948	CY025951
3720	2007	H1N1	USA	Human	CY028170	CY028169	CY028168	CY028163	CY028166	CY028165	CY028164	CY028167
3721	2007	H1N1	USA	Human	CY027922	CY027921	CY027920	CY027915	CY027918	CY027917	CY027916	CY027919
3722	2007	H1N1	USA	Human	CY027018	CY027017	CY027016	CY027011	CY027014	CY027013	CY027012	CY027015
3723	2007	H1N1	USA	Human	CY026994	CY026993	CY026992	CY026987	CY026990	CY026989	CY026988	CY026991
3724	2007	H1N1	USA	Human	CY027786	CY027785	CY027784	CY027779	CY027782	CY027781	CY027780	CY027783
3725	2007	H1N1	USA	Human	CY025364	CY025363	CY025362	CY025357	CY025360	CY025359	CY025358	CY025361
3726	2007	H1N1	USA	Human	CY037670	CY037669	CY037668	CY037663	CY037666	CY037665	CY037664	CY037667
3727	2007	H1N1	USA	Human	CY027290	CY027289	CY027288	CY027283	CY027286	CY027285	CY027284	CY027287
3728	2007	H1N1	USA	Human	CY028755	CY028754	CY028753	CY028748	CY028751	CY028750	CY028749	CY028752
3729	2007	H1N1	USA	Human	CY028090	CY028089	CY028088	CY028083	CY028086	CY028085	CY028084	CY028087
3730	2007	H1N1	USA	Human	CY028050	CY028049	CY028048	CY028043	CY028046	CY028045	CY028044	CY028047
3731	2007	H1N1	USA	Human	CY027378	CY027377	CY027376	CY027371	CY027374	CY027373	CY027372	CY027375
3732	2007	H1N1	USA	Human	CY028058	CY028057	CY028056	CY028051	CY028054	CY028053	CY028052	CY028055
3733	2007	H1N1	USA	Human	CY027682	CY027681	CY027680	CY027675	CY027678	CY027677	CY027676	CY027679
3734	2007	H1N1	USA	Human	CY026594	CY026593	CY026592	CY026587	CY026590	CY026589	CY026588	CY026591
3735	2007	H1N1	USA	Human	CY026234	CY026233	CY026232	CY026227	CY026230	CY026229	CY026228	CY026231
3736	2007	H1N1	USA	Human	CY025946	CY025945	CY025944	CY025939	CY025942	CY025941	CY025940	CY025943
3737	2007	H1N1	USA	Human	CY025674	CY025673	CY025672	CY025667	CY025670	CY025669	CY025668	CY025671
3738	2007	H1N1	USA	Human	CY027210	CY027209	CY027208	CY027203	CY027206	CY027205	CY027204	CY027207
3739	2007	H1N1	USA	Human	CY025810	CY025809	CY025808	CY025803	CY025806	CY025805	CY025804	CY025807
3740	2007	H1N1	USA	Human	CY025634	CY025633	CY025632	CY025627	CY025630	CY025629	CY025628	CY025631
3741	2007	H1N1	USA	Human	CY025562	CY025561	CY025560	CY025555	CY025558	CY025557	CY025556	CY025559
3742	2007	H1N1	USA	Human	CY025626	CY025625	CY025624	CY025619	CY025622	CY025621	CY025620	CY025623
3743	2007	H1N1	USA	Human	CY025586	CY025585	CY025584	CY025579	CY025582	CY025581	CY025580	CY025583
3744	2007	H1N1	USA	Human	CY025324	CY025323	CY025322	CY025317	CY025320	CY025319	CY025318	CY025321
3745	2007	H1N1	USA	Human	CY026378	CY026377	CY026376	CY026371	CY026374	CY026373	CY026372	CY026375
3746	2007	H1N1	USA	Human	CY025898	CY025897	CY025896	CY025891	CY025894	CY025893	CY025892	CY025895
3747	2007	H1N1	USA	Human	CY026402	CY026401	CY026400	CY026395	CY026398	CY026397	CY026396	CY026399
3748	2007	H1N1	USA	Human	CY026386	CY026385	CY026384	CY026379	CY026382	CY026381	CY026380	CY026383
3749	2007	H1N1	USA	Human	CY026738	CY026737	CY026736	CY026731	CY026734	CY026733	CY026732	CY026735
3750	2007	H1N1	USA	Human	CY026634	CY026633	CY026632	CY026627	CY026630	CY026629	CY026628	CY026631
3751	2007	H1N1	USA	Human	CY026650	CY026649	CY026648	CY026643	CY026646	CY026645	CY026644	CY026647
3752	2007	H1N1	USA	Human	CY027610	CY027609	CY027608	CY027603	CY027606	CY027605	CY027604	CY027607
3753	2007	H1N1	USA	Human	CY025292	CY025291	CY025290	CY025285	CY025288	CY025287	CY025286	CY025289
3754	2007	H1N1	USA	Human	CY026866	CY026865	CY026864	CY026859	CY026862	CY026861	CY026860	CY026863
3755	2007	H1N1	USA	Human	CY027002	CY027001	CY027000	CY026995	CY026998	CY026997	CY026996	CY026999
3756	2007	H1N1	USA	Human	CY028394	CY028393	CY028392	CY028387	CY028390	CY028389	CY028388	CY028391
3757	2007	H1N1	USA	Human	CY026962	CY026961	CY026960	CY026955	CY026958	CY026957	CY026956	CY026959
3758	2007	H1N1	USA	Human	CY026010	CY026009	CY026008	CY026003	CY026006	CY026005	CY026004	CY026007
3759	2007	H1N1	USA	Human	CY027770	CY027769	CY027768	CY027763	CY027766	CY027765	CY027764	CY027767
3760	2007	H1N1	USA	Human	CY027450	CY027449	CY027448	CY027443	CY027446	CY027445	CY027444	CY027447
3761	2007	H1N1	USA	Human	CY026018	CY026017	CY026016	CY026011	CY026014	CY026013	CY026012	CY026015
3762	2007	H1N1	USA	Human	CY027410	CY027409	CY027408	CY027403	CY027406	CY027405	CY027404	CY027407
3763	2007	H1N1	USA	Human	CY027146	CY027145	CY027144	CY027139	CY027142	CY027141	CY027140	CY027143
3764	2007	H1N1	USA	Human	CY031155	CY031154	CY031153	CY031148	CY031151	CY031150	CY031149	CY031152
3765	2007	H1N1	USA	Human	CY027394	CY027393	CY027392	CY027387	CY027390	CY027389	CY027388	CY027391
3766	2007	H1N1	USA	Human	CY030068	CY030067	CY030066	CY030061	CY030064	CY030063	CY030062	CY030065
3767	2007	H1N1	USA	Human	CY025978	CY025977	CY025976	CY025971	CY025974	CY025973	CY025972	CY025975
3768	2007	H1N1	USA	Human	CY026858	CY026857	CY026856	CY026851	CY026854	CY026853	CY026852	CY026855
3769	2007	H1N1	USA	Human	CY028130	CY028129	CY028128	CY028123	CY028126	CY028125	CY028124	CY028127
3770	2007	H1N1	USA	Human	CY027474	CY027473	CY027472	CY027467	CY027470	CY027469	CY027468	CY027471
3771	2007	H1N1	USA	Human	CY027994	CY027993	CY027992	CY027987	CY027990	CY027989	CY027988	CY027991
3772	2007	H1N1	USA	Human	CY028410	CY028409	CY028408	CY028403	CY028406	CY028405	CY028404	CY028407
3773	2007	H1N1	USA	Human	CY027074	CY027073	CY027072	CY027067	CY027070	CY027069	CY027068	CY027071
3774	2007	H1N1	USA	Human	CY027010	CY027009	CY027008	CY027003	CY027006	CY027005	CY027004	CY027007
3775	2007	H1N1	USA	Human	CY037662	CY037661	CY037660	CY037655	CY037658	CY037657	CY037656	CY037659
3776	2007	H1N1	USA	Human	CY026954	CY026953	CY026952	CY026947	CY026950	CY026949	CY026948	CY026951
3777	2007	H1N1	USA	Human	CY027266	CY027265	CY027264	CY027259	CY027262	CY027261	CY027260	CY027263
3778	2007	H1N1	USA	Human	CY028034	CY028033	CY028032	CY028027	CY028030	CY028029	CY028028	CY028031
3779	2007	H1N1	USA	Human	CY031578	CY031577	CY031576	CY031571	CY031574	CY031573	CY031572	CY031575
3780	2007	H1N1	USA	Human	CY027778	CY027777	CY027776	CY027771	CY027774	CY027773	CY027772	CY027775
3781	2007	H1N1	USA	Human	CY027970	CY027969	CY027968	CY027963	CY027966	CY027965	CY027964	CY027967
3782	2007	H1N1	USA	Human	CY028138	CY028137	CY028136	CY028131	CY028134	CY028133	CY028132	CY028135
3783	2007	H1N1	USA	Human	CY027698	CY027697	CY027696	CY027691	CY027694	CY027693	CY027692	CY027695
3784	2007	H1N1	USA	Human	CY027962	CY027961	CY027960	CY027955	CY027958	CY027957	CY027956	CY027959
3785	2007	H1N1	USA	Human	CY027930	CY027929	CY027928	CY027923	CY027926	CY027925	CY027924	CY027927
3786	2007	H1N1	USA	Human	CY028218	CY028217	CY028216	CY028211	CY028214	CY028213	CY028212	CY028215
3787	2007	H1N1	USA	Human	CY027090	CY027089	CY027088	CY027083	CY027086	CY027085	CY027084	CY027087
3788	2007	H1N1	USA	Human	CY026906	CY026905	CY026904	CY026899	CY026902	CY026901	CY026900	CY026903
3789	2007	H1N1	USA	Human	CY027938	CY027937	CY027936	CY027931	CY027934	CY027933	CY027932	CY027935
3790	2007	H1N1	USA	Human	CY033472	CY033471	CY033470	CY033465	CY033468	CY033467	CY033466	CY033469
3791	2007	H1N1	USA	Human	CY026706	CY026705	CY026704	CY026699	CY026702	CY026701	CY026700	CY026703
3792	2007	H1N1	USA	Human	CY028210	CY028209	CY028208	CY028203	CY028206	CY028205	CY028204	CY028207
3793	2007	H1N1	USA	Human	CY028458	CY028457	CY028456	CY028451	CY028454	CY028453	CY028452	CY028455
3794	2007	H1N1	USA	Human	CY028114	CY028113	CY028112	CY028107	CY028110	CY028109	CY028108	CY028111
3795	2007	H1N1	USA	Human	CY026898	CY026897	CY026896	CY026891	CY026894	CY026893	CY026892	CY026895
3796	2007	H1N1	USA	Human	CY028082	CY028081	CY028080	CY028075	CY028078	CY028077	CY028076	CY028079
3797	2007	H1N1	USA	Human	CY026514	CY026513	CY026512	CY026507	CY026510	CY026509	CY026508	CY026511
3798	2007	H1N1	USA	Human	CY037790	CY037789	CY037788	CY037783	CY037786	CY037785	CY037784	CY037787
3799	2007	H1N1	USA	Human	CY027730	CY027729	CY027728	CY027723	CY027726	CY027725	CY027724	CY027727
3800	2007	H1N1	USA	Human	CY027386	CY027385	CY027384	CY027379	CY027382	CY027381	CY027380	CY027383
3801	2007	H1N1	USA	Human	CY027138	CY027137	CY027136	CY027131	CY027134	CY027133	CY027132	CY027135
3802	2007	H1N1	USA	Human	CY027250	CY027249	CY027248	CY027243	CY027246	CY027245	CY027244	CY027247
3803	2007	H1N1	USA	Human	CY027066	CY027065	CY027064	CY027059	CY027062	CY027061	CY027060	CY027063
3804	2007	H1N1	USA	Human	CY027122	CY027121	CY027120	CY027115	CY027118	CY027117	CY027116	CY027119
3805	2007	H1N1	USA	Human	CY027482	CY027481	CY027480	CY027475	CY027478	CY027477	CY027476	CY027479
3806	2007	H1N1	USA	Human	CY031147	CY031146	CY031145	CY031140	CY031143	CY031142	CY031141	CY031144
3807	2007	H1N1	USA	Human	CY028066	CY028065	CY028064	CY028059	CY028062	CY028061	CY028060	CY028063
3808	2007	H1N1	USA	Human	CY027274	CY027273	CY027272	CY027267	CY027270	CY027269	CY027268	CY027271
3809	2007	H1N1	USA	Human	CY027426	CY027425	CY027424	CY027419	CY027422	CY027421	CY027420	CY027423
3810	2007	H1N1	USA	Human	CY028402	CY028401	CY028400	CY028395	CY028398	CY028397	CY028396	CY028399
3811	2007	H1N1	USA	Human	CY027258	CY027257	CY027256	CY027251	CY027254	CY027253	CY027252	CY027255
3812	2007	H1N1	USA	Human	CY028010	CY028009	CY028008	CY028003	CY028006	CY028005	CY028004	CY028007
3813	2007	H1N1	USA	Human	CY037782	CY037781	CY037780	CY037775	CY037778	CY037777	CY037776	CY037779
3814	2007	H1N1	USA	Human	CY027642	CY027641	CY027640	CY027635	CY027638	CY027637	CY027636	CY027639
3815	2007	H1N1	USA	Human	CY027458	CY027457	CY027456	CY027451	CY027454	CY027453	CY027452	CY027455
3816	2007	H1N1	USA	Human	CY027754	CY027753	CY027752	CY027747	CY027750	CY027749	CY027748	CY027751
3817	2007	H1N1	USA	Human	CY027498	CY027497	CY027496	CY027491	CY027494	CY027493	CY027492	CY027495
3818	2007	H1N1	USA	Human	CY027738	CY027737	CY027736	CY027731	CY027734	CY027733	CY027732	CY027735
3819	2007	H1N1	USA	Human	CY028122	CY028121	CY028120	CY028115	CY028118	CY028117	CY028116	CY028119
3820	2007	H1N1	USA	Human	CY025372	CY025371	CY025370	CY025365	CY025368	CY025367	CY025366	CY025369
3821	2007	H1N1	USA	Human	CY028330	CY028329	CY028328	CY028323	CY028326	CY028325	CY028324	CY028327
3822	2007	H1N1	USA	Human	CY028298	CY028297	CY028296	CY028291	CY028294	CY028293	CY028292	CY028295
3823	2007	H1N1	USA	Human	CY027818	CY027817	CY027816	CY027811	CY027814	CY027813	CY027812	CY027815
3824	2007	H1N1	USA	Human	CY027666	CY027665	CY027664	CY027659	CY027662	CY027661	CY027660	CY027663
3825	2007	H1N1	USA	Human	CY036862	CY036861	CY036860	CY036855	CY036858	CY036857	CY036856	CY036859
3826	2007	H1N1	USA	Human	CY026970	CY026969	CY026968	CY026963	CY026966	CY026965	CY026964	CY026967
3827	2007	H1N1	USA	Human	CY025962	CY025961	CY025960	CY025955	CY025958	CY025957	CY025956	CY025959
3828	2007	H1N1	USA	Human	CY026370	CY026369	CY026368	CY026363	CY026366	CY026365	CY026364	CY026367
3829	2007	H1N1	USA	Human	CY027186	CY027185	CY027184	CY027179	CY027182	CY027181	CY027180	CY027183
3830	2007	H1N1	USA	Human	CY025690	CY025689	CY025688	CY025683	CY025686	CY025685	CY025684	CY025687
3831	2007	H1N1	USA	Human	CY026218	CY026217	CY026216	CY026211	CY026214	CY026213	CY026212	CY026215
3832	2007	H1N1	USA	Human	CY025532	CY025531	CY025530	CY025525	CY025528	CY025527	CY025526	CY025529
3833	2007	H1N1	USA	Human	CY025404	CY025403	CY025402	CY025397	CY025400	CY025399	CY025398	CY025401
3834	2007	H1N1	USA	Human	CY027562	CY027561	CY027560	CY027555	CY027558	CY027557	CY027556	CY027559
3835	2007	H1N1	USA	Human	CY027626	CY027625	CY027624	CY027619	CY027622	CY027621	CY027620	CY027623
3836	2007	H1N1	USA	Human	CY028322	CY028321	CY028320	CY028315	CY028318	CY028317	CY028316	CY028319
3837	2007	H1N1	USA	Human	CY028338	CY028337	CY028336	CY028331	CY028334	CY028333	CY028332	CY028335
3838	2007	H1N1	USA	Human	CY026410	CY026409	CY026408	CY026403	CY026406	CY026405	CY026404	CY026407
3839	2007	H1N1	USA	Human	CY026354	CY026353	CY026352	CY026347	CY026350	CY026349	CY026348	CY026351
3840	2007	H1N1	USA	Human	CY026194	CY026193	CY026192	CY026187	CY026190	CY026189	CY026188	CY026191
3841	2007	H1N1	USA	Human	CY027170	CY027169	CY027168	CY027163	CY027166	CY027165	CY027164	CY027167
3842	2007	H1N1	USA	Human	CY026274	CY026273	CY026272	CY026267	CY026270	CY026269	CY026268	CY026271
3843	2007	H1N1	USA	Human	CY026642	CY026641	CY026640	CY026635	CY026638	CY026637	CY026636	CY026639
3844	2007	H1N1	USA	Human	CY026602	CY026601	CY026600	CY026595	CY026598	CY026597	CY026596	CY026599
3845	2007	H1N1	USA	Human	CY041449	CY041448	CY041447	CY041442	CY041445	CY041444	CY041443	CY041446
3846	2007	H1N1	USA	Human	CY027330	CY027329	CY027328	CY027323	CY027326	CY027325	CY027324	CY027327
3847	2007	H1N1	USA	Human	CY027346	CY027345	CY027344	CY027339	CY027342	CY027341	CY027340	CY027343
3848	2007	H1N1	USA	Human	CY025698	CY025697	CY025696	CY025691	CY025694	CY025693	CY025692	CY025695
3849	2007	H1N1	USA	Human	CY025300	CY025299	CY025298	CY025293	CY025296	CY025295	CY025294	CY025297
3850	2007	H1N1	USA	Human	CY026570	CY026569	CY026568	CY026563	CY026566	CY026565	CY026564	CY026567
3851	2007	H1N1	USA	Human	CY025396	CY025395	CY025394	CY025389	CY025392	CY025391	CY025390	CY025393
3852	2007	H1N1	USA	Human	CY028226	CY028225	CY028224	CY028219	CY028222	CY028221	CY028220	CY028223
3853	2007	H1N1	USA	Human	CY037446	CY037445	CY037444	CY037439	CY037442	CY037441	CY037440	CY037443
3854	2007	H1N1	USA	Human	CY026394	CY026393	CY026392	CY026387	CY026390	CY026389	CY026388	CY026391
3855	2007	H1N1	USA	Human	CY027602	CY027601	CY027600	CY027595	CY027598	CY027597	CY027596	CY027599
3856	2007	H1N1	USA	Human	CY025570	CY025569	CY025568	CY025563	CY025566	CY025565	CY025564	CY025567
3857	2007	H1N1	USA	Human	CY025452	CY025451	CY025450	CY025445	CY025448	CY025447	CY025446	CY025449
3858	2007	H1N1	USA	Human	CY026506	CY026505	CY026504	CY026499	CY026502	CY026501	CY026500	CY026503
3859	2007	H1N1	USA	Human	CY025276	CY025275	CY025274	CY025269	CY025272	CY025271	CY025270	CY025273
3860	2007	H1N1	USA	Human	CY027890	CY027889	CY027888	CY027883	CY027886	CY027885	CY027884	CY027887
3861	2007	H1N1	USA	Human	CY025594	CY025593	CY025592	CY025587	CY025590	CY025589	CY025588	CY025591
3862	2007	H1N1	USA	Human	CY026338	CY026337	CY026336	CY026331	CY026334	CY026333	CY026332	CY026335
3863	2007	H1N1	USA	Human	CY026346	CY026345	CY026344	CY026339	CY026342	CY026341	CY026340	CY026343
3864	2007	H1N1	USA	Human	CY025554	CY025553	CY025552	CY025547	CY025550	CY025549	CY025548	CY025551
3865	2007	H1N1	USA	Human	CY026722	CY026721	CY026720	CY026715	CY026718	CY026717	CY026716	CY026719
3866	2007	H1N1	USA	Human	CY026690	CY026689	CY026688	CY026683	CY026686	CY026685	CY026684	CY026687
3867	2007	H1N1	USA	Human	CY025308	CY025307	CY025306	CY025301	CY025304	CY025303	CY025302	CY025305
3868	2007	H1N1	USA	Human	CY025818	CY025817	CY025816	CY025811	CY025814	CY025813	CY025812	CY025815
3869	2007	H1N1	USA	Human	CY025802	CY025801	CY025800	CY025795	CY025798	CY025797	CY025796	CY025799
3870	2007	H1N1	USA	Human	CY025658	CY025657	CY025656	CY025651	CY025654	CY025653	CY025652	CY025655
3871	2007	H1N1	USA	Human	CY025666	CY025665	CY025664	CY025659	CY025662	CY025661	CY025660	CY025663
3872	2007	H1N1	USA	Human	CY037462	CY037461	CY037460	CY037455	CY037458	CY037457	CY037456	CY037459
3873	2007	H1N1	USA	Human	CY027194	CY027193	CY027192	CY027187	CY027190	CY027189	CY027188	CY027191
3874	2007	H1N1	USA	Human	CY025770	CY025769	CY025768	CY025763	CY025766	CY025765	CY025764	CY025767
3875	2007	H1N1	USA	Human	CY026626	CY026625	CY026624	CY026619	CY026622	CY026621	CY026620	CY026623
3876	2007	H1N1	USA	Human	CY037470	CY037469	CY037468	CY037463	CY037466	CY037465	CY037464	CY037467
3877	2007	H1N1	USA	Human	CY026762	CY026761	CY026760	CY026755	CY026758	CY026757	CY026756	CY026759
3878	2007	H1N1	USA	Human	CY026578	CY026577	CY026576	CY026571	CY026574	CY026573	CY026572	CY026575
3879	2007	H1N1	USA	Human	CY025826	CY025825	CY025824	CY025819	CY025822	CY025821	CY025820	CY025823
3880	2007	H1N1	USA	Human	CY026178	CY026177	CY026176	CY026171	CY026174	CY026173	CY026172	CY026175
3881	2007	H1N1	USA	Human	CY025476	CY025475	CY025474	CY025469	CY025472	CY025471	CY025470	CY025473
3882	2007	H1N1	USA	Human	CY037478	CY037477	CY037476	CY037471	CY037474	CY037473	CY037472	CY037475
3883	2007	H1N1	USA	Human	CY027834	CY027833	CY027832	CY027827	CY027830	CY027829	CY027828	CY027831
3884	2007	H1N1	USA	Human	CY028002	CY028001	CY028000	CY027995	CY027998	CY027997	CY027996	CY027999
3885	2007	H1N1	USA	Human	CY031550	CY031549	CY031548	CY031546	CY031532	CY031531	CY031547	CY031533
3886	2007	H1N1	USA	Human	CY026002	CY026001	CY026000	CY025995	CY025998	CY025997	CY025996	CY025999
3887	2007	H1N1	USA	Human	CY027762	CY027761	CY027760	CY027755	CY027758	CY027757	CY027756	CY027759
3888	2007	H1N1	USA	Human	CY027242	CY027241	CY027240	CY027235	CY027238	CY027237	CY027236	CY027239
3889	2007	H1N1	USA	Human	CY026842	CY026841	CY026840	CY026835	CY026838	CY026837	CY026836	CY026839
3890	2007	H1N1	USA	Human	CY026946	CY026945	CY026944	CY026939	CY026942	CY026941	CY026940	CY026943
3891	2007	H1N1	USA	Human	CY028763	CY028762	CY028761	CY028756	CY028759	CY028758	CY028757	CY028760
3892	2007	H1N1	USA	Human	CY031139	CY031138	CY031137	CY031132	CY031135	CY031134	CY031133	CY031136
3893	2007	H1N1	USA	Human	CY027034	CY027033	CY027032	CY027027	CY027030	CY027029	CY027028	CY027031
3894	2007	H1N1	USA	Human	CY025994	CY025993	CY025992	CY025987	CY025990	CY025989	CY025988	CY025991
3895	2007	H1N1	USA	Human	CY026914	CY026913	CY026912	CY026907	CY026910	CY026909	CY026908	CY026911
3896	2007	H1N1	USA	Human	CY027978	CY027977	CY027976	CY027971	CY027974	CY027973	CY027972	CY027975
3897	2007	H1N1	USA	Human	CY026938	CY026937	CY026936	CY026931	CY026934	CY026933	CY026932	CY026935
3898	2007	H1N1	USA	Human	CY027946	CY027945	CY027944	CY027939	CY027942	CY027941	CY027940	CY027943
3899	2007	H1N1	USA	Human	CY027650	CY027649	CY027648	CY027643	CY027646	CY027645	CY027644	CY027647
3900	2007	H1N1	USA	Human	CY028386	CY028385	CY028384	CY028379	CY028382	CY028381	CY028380	CY028383
3901	2007	H1N1	USA	Human	CY028418	CY028417	CY028416	CY028411	CY028414	CY028413	CY028412	CY028415
3902	2007	H1N1	USA	Human	CY028162	CY028161	CY028160	CY028155	CY028158	CY028157	CY028156	CY028159
3903	2007	H1N1	USA	Human	CY027866	CY027865	CY027864	CY027859	CY027862	CY027861	CY027860	CY027863
3904	2007	H1N1	USA	Human	CY028779	CY028778	CY028777	CY028772	CY028775	CY028774	CY028773	CY028776
3905	2007	H1N1	USA	Human	CY026922	CY026921	CY026920	CY026915	CY026918	CY026917	CY026916	CY026919
3906	2007	H1N1	USA	Human	CY028106	CY028105	CY028104	CY028099	CY028102	CY028101	CY028100	CY028103
3907	2007	H1N1	USA	Human	CY027714	CY027713	CY027712	CY027707	CY027710	CY027709	CY027708	CY027711
3908	2007	H1N1	USA	Human	CY027658	CY027657	CY027656	CY027651	CY027654	CY027653	CY027652	CY027655
3909	2007	H1N1	USA	Human	CY027954	CY027953	CY027952	CY027947	CY027950	CY027949	CY027948	CY027951
3910	2008	H1N1	USA	Human	CY044380	CY044379	CY044378	CY044373	CY044376	CY044375	CY044374	CY044377
3911	2008	H1N1	USA	Human	CY044539	CY044538	CY044537	CY044532	CY044535	CY044534	CY044533	CY044536
3912	2008	H1N1	USA	Human	CY044563	CY044562	CY044561	CY044556	CY044559	CY044558	CY044557	CY044560
3913	2008	H1N1	USA	Human	CY044571	CY044570	CY044569	CY044564	CY044567	CY044566	CY044565	CY044568
3914	2008	H1N1	USA	Human	CY044667	CY044666	CY044665	CY044660	CY044663	CY044662	CY044661	CY044664
3915	2008	H1N1	USA	Human	CY044691	CY044690	CY044689	CY044684	CY044687	CY044686	CY044685	CY044688
3916	2008	H1N1	USA	Human	CY038759	CY038760	CY038761	CY038762	CY038763	CY038764	CY038765	CY038766
3917	2008	H1N1	USA	Human	CY038767	CY038768	CY038769	CY038770	CY038771	CY038772	CY038773	CY038774
3918	2008	H1N1	USA	Human	CY037686	CY037685	CY037684	CY037679	CY037682	CY037681	CY037680	CY037683
3919	2008	H1N1	USA	Human	CY037702	CY037701	CY037700	CY037695	CY037698	CY037697	CY037696	CY037699
3920	2008	H1N1	USA	Human	CY044348	CY044347	CY044346	CY044341	CY044344	CY044343	CY044342	CY044345
3921	2008	H1N1	USA	Human	CY037334	CY037333	CY037332	CY037327	CY037330	CY037329	CY037328	CY037331
3922	2009	H1N1	USA	Human	CY050483	CY050482	CY050481	CY050476	CY050479	CY050478	CY050477	CY050480
3923	2009	H1N1	USA	Human	CY050619	CY050618	CY050617	CY050612	CY050615	CY050614	CY050613	CY050616
3924	2009	H1N1	USA	Human	CY050555	CY050554	CY050553	CY050548	CY050551	CY050550	CY050549	CY050552
3925	2009	H1N1	USA	Human	CY050667	CY050666	CY050665	CY050660	CY050663	CY050662	CY050661	CY050664
3926	2009	H1N1	USA	Human	CY050771	CY050770	CY050769	CY050764	CY050767	CY050766	CY050765	CY050768
3927	2009	H1N1	USA	Human	CY050779	CY050778	CY050777	CY050772	CY050775	CY050774	CY050773	CY050776
3928	2009	H1N1	USA	Human	CY050763	CY050762	CY050761	CY050756	CY050759	CY050758	CY050757	CY050760
3929	2009	H1N1	USA	Human	CY050755	CY050754	CY050753	CY050748	CY050751	CY050750	CY050749	CY050752
3930	2009	H1N1	USA	Human	CY039900	CY039899	CY039898	CY039893	CY039896	CY039895	CY039894	CY039897
3931	2009	H1N1	USA	Human	CY039908	CY039907	CY039906	CY039901	CY039904	CY039903	CY039902	CY039905
3932	2009	H1N1	USA	Human	GQ200229	GQ894930	GQ200230	GQ894929	GQ894931	GQ323480	GQ457474	GQ168624
3933	2009	H1N1	USA	Human	GQ200241	GQ377066	GQ377065	GQ117067	GQ117063	GQ117064	GQ117066	GQ117065
3934	2009	H1N1	USA	Human	GQ117076	GQ117075	GQ457490	GQ221788	GQ117074	GQ221789	GQ117078	GQ457489
3935	2009	H1N1	USA	Human	CY044168	CY044169	CY044170	CY044171	CY044172	CY044173	CY044174	CY044175
3936	2009	H1N1	USA	Human	CY043115	CY043116	CY043117	CY043118	CY043119	CY043120	CY043121	CY043122
3937	2009	H1N1	USA	Human	CY043083	CY043084	CY043085	CY043086	CY043087	CY043088	CY043089	CY043090
3938	2009	H1N1	USA	Human	CY043091	CY043092	CY043093	CY043094	CY043095	CY043096	CY043097	CY043098
3939	2009	H1N1	USA	Human	CY053181	CY053180	CY053179	CY053174	CY053177	CY053176	CY053175	CY053178
3940	2009	H1N1	USA	Human	CY053189	CY053188	CY053187	CY053182	CY053185	CY053184	CY053183	CY053186
3941	2009	H1N1	USA	Human	CY053197	CY053196	CY053195	CY053190	CY053193	CY053192	CY053191	CY053194
3942	2009	H1N1	USA	Human	CY053205	CY053204	CY053203	CY053198	CY053201	CY053200	CY053199	CY053202
3943	2009	H1N1	USA	Human	CY053221	CY053220	CY053219	CY053214	CY053217	CY053216	CY053215	CY053218
3944	2009	H1N1	USA	Human	CY053213	CY053212	CY053211	CY053206	CY053209	CY053208	CY053207	CY053210
3945	2009	H1N1	USA	Human	CY053237	CY053236	CY053235	CY053230	CY053233	CY053232	CY053231	CY053234
3946	2009	H1N1	USA	Human	CY053229	CY053228	CY053227	CY053222	CY053225	CY053224	CY053223	CY053226
3947	2009	H1N1	USA	Human	CY053253	CY053252	CY053251	CY053246	CY053249	CY053248	CY053247	CY053250
3948	2009	H1N1	USA	Human	CY053245	CY053244	CY053243	CY053238	CY053241	CY053240	CY053239	CY053242
3949	2009	H1N1	USA	Human	CY053367	CY053260	CY053259	CY053254	CY053257	CY053256	CY053255	CY053258
3950	2009	H1N1	USA	Human	CY053268	CY053267	CY053266	CY053261	CY053264	CY053263	CY053262	CY053265
3951	2009	H1N1	USA	Human	CY053316	CY053315	CY053314	CY053309	CY053312	CY053311	CY053310	CY053313
3952	2009	H1N1	USA	Human	CY053284	CY053283	CY053282	CY053277	CY053280	CY053279	CY053278	CY053281
3953	2009	H1N1	USA	Human	CY053276	CY053275	CY053274	CY053269	CY053272	CY053271	CY053270	CY053273
3954	2009	H1N1	USA	Human	CY053292	CY053291	CY053290	CY053285	CY053288	CY053287	CY053286	CY053289
3955	2009	H1N1	USA	Human	CY053308	CY053307	CY053306	CY053301	CY053304	CY053303	CY053302	CY053305
3956	2009	H1N1	USA	Human	CY053300	CY053299	CY053298	CY053293	CY053296	CY053295	CY053294	CY053297
3957	2009	H1N1	USA	Human	FJ969516	GQ377049	FJ969515	GQ280797	FJ969512	FJ969517	FJ969513	FJ969514
3958	2009	H1N1	USA	Human	FJ966963	FJ966965	FJ966964	FJ966960	FJ966961	FJ971075	FJ966962	FJ971074
3959	2009	H1N1	USA	Human	FJ984387	GQ323558	FJ969539	FJ981613	GQ338390	GQ377078	FJ969537	FJ969538
3960	2009	H1N1	USA	Human	GQ377051	GQ377054	GQ377053	GQ377052	GQ338345	GQ377079	FJ969532	FJ969533
3961	2009	H1N1	USA	Human	GQ117035	GQ117034	GQ117037	GQ117040	GQ117033	GQ117036	GQ117039	GQ117038
3962	2009	H1N1	USA	Human	CY054762	CY054761	CY054760	CY054755	CY054758	CY054757	CY054756	CY054759
3963	2009	H1N1	USA	Human	CY054770	CY054769	CY054768	CY054763	CY054766	CY054765	CY054764	CY054767
3964	2009	H1N1	USA	Human	CY054778	CY054777	CY054776	CY054771	CY054774	CY054773	CY054772	CY054775
3965	2009	H1N1	USA	Human	CY054786	CY054785	CY054784	CY054779	CY054782	CY054781	CY054780	CY054783
3966	2009	H1N1	USA	Human	CY054794	CY054793	CY054792	CY054787	CY054790	CY054789	CY054788	CY054791
3967	2009	H1N1	USA	Human	CY054802	CY054801	CY054800	CY054795	CY054798	CY054797	CY054796	CY054799
3968	2009	H1N1	USA	Human	CY054810	CY054809	CY054808	CY054803	CY054806	CY054805	CY054804	CY054807
3969	2009	H1N1	USA	Human	CY054818	CY054817	CY054816	CY054811	CY054814	CY054813	CY054812	CY054815
3970	2009	H1N1	USA	Human	CY054826	CY054825	CY054824	CY054819	CY054822	CY054821	CY054820	CY054823
3971	2009	H1N1	USA	Human	CY054834	CY054833	CY054832	CY054827	CY054830	CY054829	CY054828	CY054831
3972	2009	H1N1	USA	Human	CY054842	CY054841	CY054840	CY054835	CY054838	CY054837	CY054836	CY054839
3973	2009	H1N1	USA	Human	CY054850	CY054849	CY054848	CY054843	CY054846	CY054845	CY054844	CY054847
3974	2009	H1N1	USA	Human	CY054858	CY054857	CY054856	CY054851	CY054854	CY054853	CY054852	CY054855
3975	2009	H1N1	USA	Human	CY054866	CY054865	CY054864	CY054859	CY054862	CY054861	CY054860	CY054863
3976	2009	H1N1	USA	Human	CY054874	CY054873	CY054872	CY054867	CY054870	CY054869	CY054868	CY054871
3977	2009	H1N1	USA	Human	CY054882	CY054881	CY054880	CY054875	CY054878	CY054877	CY054876	CY054879
3978	2009	H1N1	USA	Human	CY054890	CY054889	CY054888	CY054883	CY054886	CY054885	CY054884	CY054887
3979	2009	H1N1	USA	Human	CY054898	CY054897	CY054896	CY054891	CY054894	CY054893	CY054892	CY054895
3980	2009	H1N1	USA	Human	CY054906	CY054905	CY054904	CY054899	CY054902	CY054901	CY054900	CY054903
3981	2009	H1N1	USA	Human	CY054714	CY054713	CY054712	CY054707	CY054710	CY054709	CY054708	CY054711
3982	2009	H1N1	USA	Human	CY054914	CY054913	CY054912	CY054907	CY054910	CY054909	CY054908	CY054911
3983	2009	H1N1	USA	Human	CY054922	CY054921	CY054920	CY054915	CY054918	CY054917	CY054916	CY054919
3984	2009	H1N1	USA	Human	CY054930	CY054929	CY054928	CY054923	CY054926	CY054925	CY054924	CY054927
3985	2009	H1N1	USA	Human	CY054938	CY054937	CY054936	CY054931	CY054934	CY054933	CY054932	CY054935
3986	2009	H1N1	USA	Human	CY054946	CY054945	CY054944	CY054939	CY054942	CY054941	CY054940	CY054943
3987	2009	H1N1	USA	Human	CY054722	CY054721	CY054720	CY054715	CY054718	CY054717	CY054716	CY054719
3988	2009	H1N1	USA	Human	CY054954	CY054953	CY054952	CY054947	CY054950	CY054949	CY054948	CY054951
3989	2009	H1N1	USA	Human	CY054962	CY054961	CY054960	CY054955	CY054958	CY054957	CY054956	CY054959
3990	2009	H1N1	USA	Human	CY054970	CY054969	CY054968	CY054963	CY054966	CY054965	CY054964	CY054967
3991	2009	H1N1	USA	Human	CY054978	CY054977	CY054976	CY054971	CY054974	CY054973	CY054972	CY054975
3992	2009	H1N1	USA	Human	CY054986	CY054985	CY054984	CY054979	CY054982	CY054981	CY054980	CY054983
3993	2009	H1N1	USA	Human	CY054994	CY054993	CY054992	CY054987	CY054990	CY054989	CY054988	CY054991
3994	2009	H1N1	USA	Human	CY054730	CY054729	CY054728	CY054723	CY054726	CY054725	CY054724	CY054727
3995	2009	H1N1	USA	Human	CY055002	CY055001	CY055000	CY054995	CY054998	CY054997	CY054996	CY054999
3996	2009	H1N1	USA	Human	CY055010	CY055009	CY055008	CY055003	CY055006	CY055005	CY055004	CY055007
3997	2009	H1N1	USA	Human	CY055018	CY055017	CY055016	CY055011	CY055014	CY055013	CY055012	CY055015
3998	2009	H1N1	USA	Human	CY055026	CY055025	CY055024	CY055019	CY055022	CY055021	CY055020	CY055023
3999	2009	H1N1	USA	Human	CY055034	CY055033	CY055032	CY055027	CY055030	CY055029	CY055028	CY055031
4000	2009	H1N1	USA	Human	CY055042	CY055041	CY055040	CY055035	CY055038	CY055037	CY055036	CY055039
4001	2009	H1N1	USA	Human	CY054738	CY054737	CY054736	CY054731	CY054734	CY054733	CY054732	CY054735
4002	2009	H1N1	USA	Human	CY055050	CY055049	CY055048	CY055043	CY055046	CY055045	CY055044	CY055047
4003	2009	H1N1	USA	Human	CY055058	CY055057	CY055056	CY055051	CY055054	CY055053	CY055052	CY055055
4004	2009	H1N1	USA	Human	CY054746	CY054745	CY054744	CY054739	CY054742	CY054741	CY054740	CY054743
4005	2009	H1N1	USA	Human	CY054754	CY054753	CY054752	CY054747	CY054750	CY054749	CY054748	CY054751
4006	2009	H1N1	USA	Human	CY049825	CY049826	CY049827	CY049828	CY049829	CY049830	CY049831	CY049832
4007	2009	H1N1	USA	Human	CY049856	CY049857	CY049858	CY049859	CY049860	CY049861	CY049862	CY049863
4008	2009	H1N1	USA	Human	CY049864	CY049865	CY049866	CY049867	CY049868	CY049869	CY049870	CY049871
4009	2009	H1N1	USA	Human	CY049872	CY049873	CY049874	CY049875	CY049876	CY049877	CY049878	CY049879
4010	2009	H1N1	USA	Human	CY050064	CY050065	CY050066	CY050067	CY050068	CY050069	CY050070	CY050071
4011	2009	H1N1	USA	Human	GQ200263	GQ168884	GQ200264	GQ221812	GQ117117	GQ221813	GQ457502	GQ377090
4012	2009	H1N1	USA	Human	CY049817	CY049818	CY049819	CY049820	CY049821	CY049822	CY049823	CY049824
4013	2009	H1N1	USA	Human	CY049840	CY049841	CY049842	CY049843	CY049844	CY049845	CY049846	CY049847
4014	2009	H1N1	USA	Human	CY049928	CY049929	CY049930	CY049931	CY049932	CY049933	CY049934	CY049935
4015	2009	H1N1	USA	Human	GQ160523	GQ160522	GQ200204	GQ160526	GQ160521	GQ160524	GQ160525	GQ457456
4016	2009	H1N1	USA	Human	CY053070	CY053069	CY053068	CY053063	CY053066	CY053065	CY053064	CY053067
4017	2009	H1N1	USA	Human	CY053062	CY053061	CY053060	CY053055	CY053058	CY053057	CY053056	CY053059
4018	2009	H1N1	USA	Human	CY053078	CY053077	CY053076	CY053071	CY053074	CY053073	CY053072	CY053075
4019	2009	H1N1	USA	Human	CY053094	CY053093	CY053092	CY053087	CY053090	CY053089	CY053088	CY053091
4020	2009	H1N1	USA	Human	CY053086	CY053085	CY053084	CY053079	CY053082	CY053081	CY053080	CY053083
4021	2009	H1N1	USA	Human	CY053110	CY053109	CY053108	CY053103	CY053106	CY053105	CY053104	CY053107
4022	2009	H1N1	USA	Human	CY053102	CY053101	CY053100	CY053095	CY053098	CY053097	CY053096	CY053099
4023	2009	H1N1	USA	Human	CY053118	CY053117	CY053116	CY053111	CY053114	CY053113	CY053112	CY053115
4024	2009	H1N1	USA	Human	CY053126	CY053125	CY053124	CY053119	CY053122	CY053121	CY053120	CY053123
4025	2009	H1N1	USA	Human	CY052966	CY052965	CY052964	CY052959	CY052962	CY052961	CY052960	CY052963
4026	2009	H1N1	USA	Human	CY051910	CY051909	CY051908	CY051903	CY051906	CY051905	CY051904	CY051907
4027	2009	H1N1	USA	Human	CY053366	CY053141	CY053140	CY053135	CY053138	CY053137	CY053136	CY053139
4028	2009	H1N1	USA	Human	CY053134	CY053133	CY053132	CY053127	CY053130	CY053129	CY053128	CY053131
4029	2009	H1N1	USA	Human	CY053157	CY053156	CY053155	CY053150	CY053153	CY053152	CY053151	CY053154
4030	2009	H1N1	USA	Human	CY053149	CY053148	CY053147	CY053142	CY053145	CY053144	CY053143	CY053146
4031	2009	H1N1	USA	Human	CY053165	CY053164	CY053163	CY053158	CY053161	CY053160	CY053159	CY053162
4032	2009	H1N1	USA	Human	CY053173	CY053172	CY053171	CY053166	CY053169	CY053168	CY053167	CY053170
4033	2009	H1N1	USA	Human	CY051918	CY051917	CY051916	CY051911	CY051914	CY051913	CY051912	CY051915
4034	2009	H1N1	USA	Human	CY052982	CY052981	CY052980	CY052975	CY052978	CY052977	CY052976	CY052979
4035	2009	H1N1	USA	Human	CY052998	CY052997	CY052996	CY052991	CY052994	CY052993	CY052992	CY052995
4036	2009	H1N1	USA	Human	CY052990	CY052989	CY052988	CY052983	CY052986	CY052985	CY052984	CY052987
4037	2009	H1N1	USA	Human	CY053014	CY053013	CY053012	CY053007	CY053010	CY053009	CY053008	CY053011
4038	2009	H1N1	USA	Human	CY053006	CY053005	CY053004	CY052999	CY053002	CY053001	CY053000	CY053003
4039	2009	H1N1	USA	Human	CY053030	CY053029	CY053028	CY053023	CY053026	CY053025	CY053024	CY053027
4040	2009	H1N1	USA	Human	CY053022	CY053021	CY053020	CY053015	CY053018	CY053017	CY053016	CY053019
4041	2009	H1N1	USA	Human	CY053046	CY053045	CY053044	CY053039	CY053042	CY053041	CY053040	CY053043
4042	2009	H1N1	USA	Human	CY053038	CY053037	CY053036	CY053031	CY053034	CY053033	CY053032	CY053035
4043	2009	H1N1	USA	Human	CY053054	CY053053	CY053052	CY053047	CY053050	CY053049	CY053048	CY053051
4044	2009	H1N1	USA	Human	CY051926	CY051925	CY051924	CY051919	CY051922	CY051921	CY051920	CY051923
4045	2009	H1N1	USA	Human	GQ168870	GQ117093	GQ117095	GQ117097	GQ117092	GQ117094	GQ117096	GQ168871
4046	2009	H1N1	USA	Human	GQ168639	GQ168638	GQ200244	GQ168642	GQ168637	GQ396740	GQ168641	GQ168640
4047	2009	H1N1	USA	Human	GQ200223	GQ168855	GQ377055	GQ117059	GQ117057	GQ117058	GQ457473	GQ168856
4048	2009	H1N1	USA	Human	GQ200224	GQ168857	GQ200225	GQ168644	GQ117060	GQ323478	GQ168858	GQ117061
4049	2009	H1N1	USA	Human	GQ160563	GQ160562	GQ200253	GQ160565	GQ160561	GQ323521	GQ338365	GQ160564
4050	2009	H1N1	USA	Human	GQ377038	GQ168847	GQ377039	GQ117043	GQ117041	GQ117042	GQ168849	GQ168848
4051	2009	H1N1	USA	Human	GQ200262	GQ168880	GQ117109	GQ117112	GQ117107	GQ117108	GQ117111	GQ117110
4052	2009	H1N1	USA	Human	GQ323502	GQ323500	GQ323501	GQ894935	GQ323503	GQ894936	GQ894937	GQ323499
4053	2009	H1N1	USA	Human	GQ117070	GQ117069	GQ457488	GQ338364	GQ117068	GQ117071	GQ117073	GQ117072
4054	2009	H1N1	USA	Human	GQ200260	GQ168875	GQ457496	GQ377082	GQ117104	GQ221802	GQ457495	GQ117106
4055	2009	H1N1	USA	Human	CY049920	CY049921	CY049922	CY049923	CY049924	CY049925	CY049926	CY049927
4056	2009	H1N1	USA	Human	GQ200227	GQ338346	GQ200228	GQ160553	GQ160552	GQ160554	GQ160555	GQ160551
4057	2009	H1N1	USA	Human	GQ396736	GQ894924	GQ396737	GQ160538	GQ160535	GQ160536	GQ894925	GQ160537
4058	2009	H1N1	USA	Human	GQ200210	GQ168850	GQ200211	GQ168851	FJ984341	FJ984340	FJ984338	FJ984339
4059	2009	H1N1	USA	Human	GQ377097	GQ117120	GQ457508	GQ168886	GQ338407	GQ323565	GQ457507	GQ377096
4060	2009	H1N1	USA	Human	GQ168876	FJ984373	FJ984374	FJ984375	FJ984372	FJ984371	FJ984369	FJ984370
4061	2009	H1N1	USA	Human	GQ200212	GQ168852	FJ984346	GQ168652	FJ984345	GQ168651	FJ984342	FJ984343
4062	2009	H1N1	USA	Human	GQ377032	GQ168844	GQ457457	GQ168673	FJ984336	GQ168672	GQ168845	FJ984334
4063	2009	H1N1	USA	Human	GQ377089	GQ168881	GQ117115	GQ168668	GQ117113	GQ168666	GQ168883	GQ168882
4064	2009	H1N1	USA	Human	GQ168878	GQ168877	FJ984380	GQ457497	FJ984379	GQ457483	FJ984376	FJ984377
4065	2009	H1N1	USA	Human	FJ984351	FJ984353	FJ984354	GQ457506	GQ232062	GQ457505	GQ457504	GQ232063
4066	2009	H1N1	USA	Human	GQ457503	FJ984392	FJ984393	GQ221786	FJ984391	GQ221787	FJ984388	FJ984389
4067	2009	H1N1	USA	Human	GQ377076	GQ457491	GQ200259	GQ117086	GQ117083	GQ117084	GQ168863	GQ168868
4068	2009	H1N1	USA	Human	GQ200246	GQ200247	GQ200249	GQ200250	GQ200248	GQ200251	GQ338353	GQ200252
4069	2009	H1N1	USA	Human	GQ117021	GQ117020	GQ338337	GQ117024	GQ117019	GQ117022	GQ117023	GQ168846
4070	2009	H1N1	USA	Human	GQ200254	GQ168864	GQ168865	GQ168628	FJ984363	GQ168627	GQ457475	FJ984361
4071	2009	H1N1	USA	Human	CY041620	CY041619	CY041618	CY041613	CY041616	CY041615	CY041614	CY041617
4072	2009	H1N1	USA	Human	CY040049	CY040048	CY040047	CY040042	CY040045	CY040044	CY040043	CY040046
4073	2009	H1N1	USA	Human	CY040006	CY040005	CY040004	CY039999	CY040002	CY040001	CY040000	CY040003
4074	2009	H1N1	USA	Human	CY040014	CY040013	CY040012	CY040007	CY040010	CY040009	CY040008	CY040011
4075	2009	H1N1	USA	Human	CY040022	CY040021	CY040020	CY040015	CY040018	CY040017	CY040016	CY040019
4076	2009	H1N1	USA	Human	CY040030	CY040029	CY040028	CY040023	CY040026	CY040025	CY040024	CY040027
4077	2009	H1N1	USA	Human	CY047317	CY047316	CY047315	CY047310	CY047313	CY047312	CY047311	CY047314
4078	2009	H1N1	USA	Human	CY040038	CY040037	CY040036	CY040031	CY040034	CY040033	CY040032	CY040035
4079	2009	H1N1	USA	Human	GQ200232	GQ338347	FJ984359	GQ168661	FJ984358	GQ168660	GQ168859	FJ984356
4080	2009	H1N1	USA	Human	CY041628	CY041627	CY041626	CY041621	CY041624	CY041623	CY041622	CY041625
4081	2009	H1N1	USA	Human	CY047325	CY047324	CY047323	CY047318	CY047321	CY047320	CY047319	CY047322
4082	2009	H1N1	USA	Human	CY041636	CY041635	CY041634	CY041629	CY041632	CY041631	CY041630	CY041633
4083	2009	H1N1	USA	Human	CY041057	CY041056	CY041055	CY041050	CY041053	CY041052	CY041051	CY041054
4084	2009	H1N1	USA	Human	CY047333	CY047332	CY047331	CY047326	CY047329	CY047328	CY047327	CY047330
4085	2009	H1N1	USA	Human	CY041065	CY041064	CY041063	CY041058	CY041061	CY041060	CY041059	CY041062
4086	2009	H1N1	USA	Human	CY041073	CY041072	CY041071	CY041066	CY041069	CY041068	CY041067	CY041070
4087	2009	H1N1	USA	Human	CY041081	CY041080	CY041079	CY041074	CY041077	CY041076	CY041075	CY041078
4088	2009	H1N1	USA	Human	CY041089	CY041088	CY041087	CY041082	CY041085	CY041084	CY041083	CY041086
4089	2009	H1N1	USA	Human	CY041097	CY041096	CY041095	CY041090	CY041093	CY041092	CY041091	CY041094
4090	2009	H1N1	USA	Human	CY041105	CY041104	CY041103	CY041098	CY041101	CY041100	CY041099	CY041102
4091	2009	H1N1	USA	Human	CY041604	CY041603	CY041602	CY041597	CY041600	CY041599	CY041598	CY041601
4092	2009	H1N1	USA	Human	CY041113	CY041112	CY041111	CY041106	CY041109	CY041108	CY041107	CY041110
4093	2009	H1N1	USA	Human	CY041153	CY041152	CY041151	CY041146	CY041149	CY041148	CY041147	CY041150
4094	2009	H1N1	USA	Human	CY041161	CY041160	CY041159	CY041154	CY041157	CY041156	CY041155	CY041158
4095	2009	H1N1	USA	Human	CY041497	CY041496	CY041495	CY041490	CY041493	CY041492	CY041491	CY041494
4096	2009	H1N1	USA	Human	CY041169	CY041168	CY041167	CY041162	CY041165	CY041164	CY041163	CY041166
4097	2009	H1N1	USA	Human	CY041177	CY041176	CY041175	CY041170	CY041173	CY041172	CY041171	CY041174
4098	2009	H1N1	USA	Human	CY041185	CY041184	CY041183	CY041178	CY041181	CY041180	CY041179	CY041182
4099	2009	H1N1	USA	Human	CY041193	CY041192	CY041191	CY041186	CY041189	CY041188	CY041187	CY041190
4100	2009	H1N1	USA	Human	CY041489	CY041488	CY041487	CY041482	CY041485	CY041484	CY041483	CY041486
4101	2009	H1N1	USA	Human	CY041201	CY041200	CY041199	CY041194	CY041197	CY041196	CY041195	CY041198
4102	2009	H1N1	USA	Human	CY040644	CY040643	CY040642	CY040637	CY040640	CY040639	CY040638	CY040641
4103	2009	H1N1	USA	Human	CY041121	CY041120	CY041119	CY041114	CY041117	CY041116	CY041115	CY041118
4104	2009	H1N1	USA	Human	CY040652	CY040651	CY040650	CY040645	CY040648	CY040647	CY040646	CY040649
4105	2009	H1N1	USA	Human	CY041505	CY041504	CY041503	CY041498	CY041501	CY041500	CY041499	CY041502
4106	2009	H1N1	USA	Human	CY041513	CY041512	CY041511	CY041506	CY041509	CY041508	CY041507	CY041510
4107	2009	H1N1	USA	Human	CY041209	CY041208	CY041207	CY041202	CY041205	CY041204	CY041203	CY041206
4108	2009	H1N1	USA	Human	CY040660	CY040659	CY040658	CY040653	CY040656	CY040655	CY040654	CY040657
4109	2009	H1N1	USA	Human	CY040668	CY040667	CY040666	CY040661	CY040664	CY040663	CY040662	CY040665
4110	2009	H1N1	USA	Human	CY041521	CY041520	CY041519	CY041514	CY041517	CY041516	CY041515	CY041518
4111	2009	H1N1	USA	Human	CY041529	CY041528	CY041527	CY041522	CY041525	CY041524	CY041523	CY041526
4112	2009	H1N1	USA	Human	CY041537	CY041536	CY041535	CY041530	CY041533	CY041532	CY041531	CY041534
4113	2009	H1N1	USA	Human	CY041741	CY041740	CY041739	CY041734	CY041737	CY041736	CY041735	CY041738
4114	2009	H1N1	USA	Human	CY041612	CY041611	CY041610	CY041605	CY041608	CY041607	CY041606	CY041609
4115	2009	H1N1	USA	Human	CY041548	CY041547	CY041546	CY041541	CY041544	CY041543	CY041542	CY041545
4116	2009	H1N1	USA	Human	CY041556	CY041555	CY041554	CY041549	CY041552	CY041551	CY041550	CY041553
4117	2009	H1N1	USA	Human	CY041564	CY041563	CY041562	CY041557	CY041560	CY041559	CY041558	CY041561
4118	2009	H1N1	USA	Human	CY041129	CY041128	CY041127	CY041122	CY041125	CY041124	CY041123	CY041126
4119	2009	H1N1	USA	Human	CY041137	CY041136	CY041135	CY041130	CY041133	CY041132	CY041131	CY041134
4120	2009	H1N1	USA	Human	CY040676	CY040675	CY040674	CY040669	CY040672	CY040671	CY040670	CY040673
4121	2009	H1N1	USA	Human	CY040612	CY040611	CY040610	CY040605	CY040608	CY040607	CY040606	CY040609
4122	2009	H1N1	USA	Human	CY040620	CY040619	CY040618	CY040613	CY040616	CY040615	CY040614	CY040617
4123	2009	H1N1	USA	Human	CY040628	CY040627	CY040626	CY040621	CY040624	CY040623	CY040622	CY040625
4124	2009	H1N1	USA	Human	CY040684	CY040683	CY040682	CY040677	CY040680	CY040679	CY040678	CY040681
4125	2009	H1N1	USA	Human	CY040692	CY040691	CY040690	CY040685	CY040688	CY040687	CY040686	CY040689
4126	2009	H1N1	USA	Human	CY041572	CY041571	CY041570	CY041565	CY041568	CY041567	CY041566	CY041569
4127	2009	H1N1	USA	Human	CY041580	CY041579	CY041578	CY041573	CY041576	CY041575	CY041574	CY041577
4128	2009	H1N1	USA	Human	CY041588	CY041587	CY041586	CY041581	CY041584	CY041583	CY041582	CY041585
4129	2009	H1N1	USA	Human	CY041749	CY041748	CY041747	CY041742	CY041745	CY041744	CY041743	CY041746
4130	2009	H1N1	USA	Human	CY040700	CY040699	CY040698	CY040693	CY040696	CY040695	CY040694	CY040697
4131	2009	H1N1	USA	Human	CY040636	CY040635	CY040634	CY040629	CY040632	CY040631	CY040630	CY040633
4132	2009	H1N1	USA	Human	CY040708	CY040707	CY040706	CY040701	CY040704	CY040703	CY040702	CY040705
4133	2009	H1N1	USA	Human	CY041596	CY041595	CY041594	CY041589	CY041592	CY041591	CY041590	CY041593
4134	2009	H1N1	USA	Human	CY040716	CY040715	CY040714	CY040709	CY040712	CY040711	CY040710	CY040713
4135	2009	H1N1	USA	Human	CY040724	CY040723	CY040722	CY040717	CY040720	CY040719	CY040718	CY040721
4136	2009	H1N1	USA	Human	CY040732	CY040731	CY040730	CY040725	CY040728	CY040727	CY040726	CY040729
4137	2009	H1N1	USA	Human	CY040741	CY040740	CY040739	CY040734	CY040737	CY040736	CY040735	CY040738
4138	2009	H1N1	USA	Human	CY040749	CY040748	CY040747	CY040742	CY040745	CY040744	CY040743	CY040746
4139	2009	H1N1	USA	Human	CY040757	CY040756	CY040755	CY040750	CY040753	CY040752	CY040751	CY040754
4140	2009	H1N1	USA	Human	CY040765	CY040764	CY040763	CY040758	CY040761	CY040760	CY040759	CY040762
4141	2009	H1N1	USA	Human	CY040773	CY040772	CY040771	CY040766	CY040769	CY040768	CY040767	CY040770
4142	2009	H1N1	USA	Human	CY040781	CY040780	CY040779	CY040774	CY040777	CY040776	CY040775	CY040778
4143	2009	H1N1	USA	Human	CY041733	CY041732	CY041731	CY041726	CY041729	CY041728	CY041727	CY041730
4144	2009	H1N1	USA	Human	CY040789	CY040788	CY040787	CY040782	CY040785	CY040784	CY040783	CY040786
4145	2009	H1N1	USA	Human	CY040797	CY040796	CY040795	CY040790	CY040793	CY040792	CY040791	CY040794
4146	2009	H1N1	USA	Human	CY040805	CY040804	CY040803	CY040798	CY040801	CY040800	CY040799	CY040802
4147	2009	H1N1	USA	Human	CY040813	CY040812	CY040811	CY040806	CY040809	CY040808	CY040807	CY040810
4148	2009	H1N1	USA	Human	CY041145	CY041144	CY041143	CY041138	CY041141	CY041140	CY041139	CY041142
4149	2009	H1N1	USA	Human	CY040821	CY040820	CY040819	CY040814	CY040817	CY040816	CY040815	CY040818
4150	2009	H1N1	USA	Human	CY040829	CY040828	CY040827	CY040822	CY040825	CY040824	CY040823	CY040826
4151	2009	H1N1	USA	Human	CY040837	CY040836	CY040835	CY040830	CY040833	CY040832	CY040831	CY040834
4152	2009	H1N1	USA	Human	CY040845	CY040844	CY040843	CY040838	CY040841	CY040840	CY040839	CY040842
4153	2009	H1N1	USA	Human	CY040853	CY040852	CY040851	CY040846	CY040849	CY040848	CY040847	CY040850
4154	2009	H1N1	USA	Human	CY040861	CY040860	CY040859	CY040854	CY040857	CY040856	CY040855	CY040858
4155	2009	H1N1	USA	Human	CY040869	CY040868	CY040867	CY040862	CY040865	CY040864	CY040863	CY040866
4156	2009	H1N1	USA	Human	CY041644	CY041643	CY041642	CY041637	CY041640	CY041639	CY041638	CY041641
4157	2009	H1N1	USA	Human	CY041652	CY041651	CY041650	CY041645	CY041648	CY041647	CY041646	CY041649
4158	2009	H1N1	USA	Human	CY041757	CY041756	CY041755	CY041750	CY041753	CY041752	CY041751	CY041754
4159	2009	H1N1	USA	Human	CY043202	CY043201	CY043200	CY043195	CY043198	CY043197	CY043196	CY043199
4160	2009	H1N1	USA	Human	CY041789	CY041788	CY041787	CY041782	CY041785	CY041784	CY041783	CY041786
4161	2009	H1N1	USA	Human	CY043210	CY043209	CY043208	CY043203	CY043206	CY043205	CY043204	CY043207
4162	2009	H1N1	USA	Human	CY047349	CY047348	CY047347	CY047342	CY047345	CY047344	CY047343	CY047346
4163	2009	H1N1	USA	Human	CY041837	CY041836	CY041835	CY041830	CY041833	CY041832	CY041831	CY041834
4164	2009	H1N1	USA	Human	CY041821	CY041820	CY041819	CY041814	CY041817	CY041816	CY041815	CY041818
4165	2009	H1N1	USA	Human	CY041829	CY041828	CY041827	CY041822	CY041825	CY041824	CY041823	CY041826
4166	2009	H1N1	USA	Human	CY041773	CY041772	CY041771	CY041766	CY041769	CY041768	CY041767	CY041770
4167	2009	H1N1	USA	Human	CY047341	CY047340	CY047339	CY047334	CY047337	CY047336	CY047335	CY047338
4168	2009	H1N1	USA	Human	CY047357	CY047356	CY047355	CY047350	CY047353	CY047352	CY047351	CY047354
4169	2009	H1N1	USA	Human	CY043130	CY043129	CY043128	CY043123	CY043126	CY043125	CY043124	CY043127
4170	2009	H1N1	USA	Human	CY041813	CY041812	CY041811	CY041806	CY041809	CY041808	CY041807	CY041810
4171	2009	H1N1	USA	Human	CY041765	CY041764	CY041763	CY041758	CY041761	CY041760	CY041759	CY041762
4172	2009	H1N1	USA	Human	CY043162	CY043161	CY043160	CY043155	CY043158	CY043157	CY043156	CY043159
4173	2009	H1N1	USA	Human	CY043218	CY043217	CY043216	CY043211	CY043214	CY043213	CY043212	CY043215
4174	2009	H1N1	USA	Human	CY046978	CY046977	CY046976	CY046971	CY046974	CY046973	CY046972	CY046975
4175	2009	H1N1	USA	Human	CY043290	CY043289	CY043288	CY043283	CY043286	CY043285	CY043284	CY043287
4176	2009	H1N1	USA	Human	CY043170	CY043169	CY043168	CY043163	CY043166	CY043165	CY043164	CY043167
4177	2009	H1N1	USA	Human	CY043226	CY043225	CY043224	CY043219	CY043222	CY043221	CY043220	CY043223
4178	2009	H1N1	USA	Human	CY043178	CY043177	CY043176	CY043171	CY043174	CY043173	CY043172	CY043175
4179	2009	H1N1	USA	Human	CY041797	CY041796	CY041795	CY041790	CY041793	CY041792	CY041791	CY041794
4180	2009	H1N1	USA	Human	CY041805	CY041804	CY041803	CY041798	CY041801	CY041800	CY041799	CY041802
4181	2009	H1N1	USA	Human	CY043298	CY043297	CY043296	CY043291	CY043294	CY043293	CY043292	CY043295
4182	2009	H1N1	USA	Human	CY043186	CY043185	CY043184	CY043179	CY043182	CY043181	CY043180	CY043183
4183	2009	H1N1	USA	Human	CY043306	CY043305	CY043304	CY043299	CY043302	CY043301	CY043300	CY043303
4184	2009	H1N1	USA	Human	CY043194	CY043193	CY043192	CY043187	CY043190	CY043189	CY043188	CY043191
4185	2009	H1N1	USA	Human	CY043234	CY043233	CY043232	CY043227	CY043230	CY043229	CY043228	CY043231
4186	2009	H1N1	USA	Human	CY043242	CY043241	CY043240	CY043235	CY043238	CY043237	CY043236	CY043239
4187	2009	H1N1	USA	Human	CY043250	CY043249	CY043248	CY043243	CY043246	CY043245	CY043244	CY043247
4188	2009	H1N1	USA	Human	CY043138	CY043137	CY043136	CY043131	CY043134	CY043133	CY043132	CY043135
4189	2009	H1N1	USA	Human	CY044135	CY044134	CY044133	CY044128	CY044131	CY044130	CY044129	CY044132
4190	2009	H1N1	USA	Human	CY044143	CY044142	CY044141	CY044136	CY044139	CY044138	CY044137	CY044140
4191	2009	H1N1	USA	Human	CY043146	CY043145	CY043144	CY043139	CY043142	CY043141	CY043140	CY043143
4192	2009	H1N1	USA	Human	CY041781	CY041780	CY041779	CY041774	CY041777	CY041776	CY041775	CY041778
4193	2009	H1N1	USA	Human	CY043314	CY043313	CY043312	CY043307	CY043310	CY043309	CY043308	CY043311
4194	2009	H1N1	USA	Human	CY043258	CY043257	CY043256	CY043251	CY043254	CY043253	CY043252	CY043255
4195	2009	H1N1	USA	Human	CY043154	CY043153	CY043152	CY043147	CY043150	CY043149	CY043148	CY043151
4196	2009	H1N1	USA	Human	CY043266	CY043265	CY043264	CY043259	CY043262	CY043261	CY043260	CY043263
4197	2009	H1N1	USA	Human	CY043274	CY043273	CY043272	CY043267	CY043270	CY043269	CY043268	CY043271
4198	2009	H1N1	USA	Human	CY044055	CY044054	CY044053	CY044048	CY044051	CY044050	CY044049	CY044052
4199	2009	H1N1	USA	Human	CY044063	CY044062	CY044061	CY044056	CY044059	CY044058	CY044057	CY044060
4200	2009	H1N1	USA	Human	CY044071	CY044070	CY044069	CY044064	CY044067	CY044066	CY044065	CY044068
4201	2009	H1N1	USA	Human	CY044876	CY044875	CY044874	CY044869	CY044872	CY044871	CY044870	CY044873
4202	2009	H1N1	USA	Human	CY044884	CY044883	CY044882	CY044877	CY044880	CY044879	CY044878	CY044881
4203	2009	H1N1	USA	Human	CY045092	CY045091	CY045090	CY045085	CY045088	CY045087	CY045086	CY045089
4204	2009	H1N1	USA	Human	CY046970	CY046969	CY046968	CY046963	CY046966	CY046965	CY046964	CY046967
4205	2009	H1N1	USA	Human	CY045150	CY045149	CY045148	CY045143	CY045146	CY045145	CY045144	CY045147
4206	2009	H1N1	USA	Human	CY044892	CY044891	CY044890	CY044885	CY044888	CY044887	CY044886	CY044889
4207	2009	H1N1	USA	Human	CY044900	CY044899	CY044898	CY044893	CY044896	CY044895	CY044894	CY044897
4208	2009	H1N1	USA	Human	CY044908	CY044907	CY044906	CY044901	CY044904	CY044903	CY044902	CY044905
4209	2009	H1N1	USA	Human	CY044916	CY044915	CY044914	CY044909	CY044912	CY044911	CY044910	CY044913
4210	2009	H1N1	USA	Human	CY044924	CY044923	CY044922	CY044917	CY044920	CY044919	CY044918	CY044921
4211	2009	H1N1	USA	Human	CY045100	CY045099	CY045098	CY045093	CY045096	CY045095	CY045094	CY045097
4212	2009	H1N1	USA	Human	CY044932	CY044931	CY044930	CY044925	CY044928	CY044927	CY044926	CY044929
4213	2009	H1N1	USA	Human	CY044940	CY044939	CY044938	CY044933	CY044936	CY044935	CY044934	CY044937
4214	2009	H1N1	USA	Human	CY044948	CY044947	CY044946	CY044941	CY044944	CY044943	CY044942	CY044945
4215	2009	H1N1	USA	Human	CY044956	CY044955	CY044954	CY044949	CY044952	CY044951	CY044950	CY044953
4216	2009	H1N1	USA	Human	CY044964	CY044963	CY044962	CY044957	CY044960	CY044959	CY044958	CY044961
4217	2009	H1N1	USA	Human	CY043282	CY043281	CY043280	CY043275	CY043278	CY043277	CY043276	CY043279
4218	2009	H1N1	USA	Human	CY044972	CY044971	CY044970	CY044965	CY044968	CY044967	CY044966	CY044969
4219	2009	H1N1	USA	Human	CY046962	CY046961	CY046960	CY046955	CY046958	CY046957	CY046956	CY046959
4220	2009	H1N1	USA	Human	CY045158	CY045157	CY045156	CY045151	CY045154	CY045153	CY045152	CY045155
4221	2009	H1N1	USA	Human	CY044079	CY044078	CY044077	CY044072	CY044075	CY044074	CY044073	CY044076
4222	2009	H1N1	USA	Human	CY045012	CY045011	CY045010	CY045005	CY045008	CY045007	CY045006	CY045009
4223	2009	H1N1	USA	Human	CY044087	CY044086	CY044085	CY044080	CY044083	CY044082	CY044081	CY044084
4224	2009	H1N1	USA	Human	CY044868	CY044867	CY044866	CY044861	CY044864	CY044863	CY044862	CY044865
4225	2009	H1N1	USA	Human	CY044095	CY044094	CY044093	CY044088	CY044091	CY044090	CY044089	CY044092
4226	2009	H1N1	USA	Human	CY047365	CY047364	CY047363	CY047358	CY047361	CY047360	CY047359	CY047362
4227	2009	H1N1	USA	Human	CY044980	CY044979	CY044978	CY044973	CY044976	CY044975	CY044974	CY044977
4228	2009	H1N1	USA	Human	CY044988	CY044987	CY044986	CY044981	CY044984	CY044983	CY044982	CY044985
4229	2009	H1N1	USA	Human	CY044996	CY044995	CY044994	CY044989	CY044992	CY044991	CY044990	CY044993
4230	2009	H1N1	USA	Human	CY047381	CY047380	CY047379	CY047374	CY047377	CY047376	CY047375	CY047378
4231	2009	H1N1	USA	Human	CY047373	CY047372	CY047371	CY047366	CY047369	CY047368	CY047367	CY047370
4232	2009	H1N1	USA	Human	CY045020	CY045019	CY045018	CY045013	CY045016	CY045015	CY045014	CY045017
4233	2009	H1N1	USA	Human	CY045028	CY045027	CY045026	CY045021	CY045024	CY045023	CY045022	CY045025
4234	2009	H1N1	USA	Human	CY045036	CY045035	CY045034	CY045029	CY045032	CY045031	CY045030	CY045033
4235	2009	H1N1	USA	Human	CY045166	CY045165	CY045164	CY045159	CY045162	CY045161	CY045160	CY045163
4236	2009	H1N1	USA	Human	CY045174	CY045173	CY045172	CY045167	CY045170	CY045169	CY045168	CY045171
4237	2009	H1N1	USA	Human	CY045004	CY045003	CY045002	CY044997	CY045000	CY044999	CY044998	CY045001
4238	2009	H1N1	USA	Human	CY044103	CY044102	CY044101	CY044096	CY044099	CY044098	CY044097	CY044100
4239	2009	H1N1	USA	Human	CY044111	CY044110	CY044109	CY044104	CY044107	CY044106	CY044105	CY044108
4240	2009	H1N1	USA	Human	CY045182	CY045181	CY045180	CY045175	CY045178	CY045177	CY045176	CY045179
4241	2009	H1N1	USA	Human	CY045190	CY045189	CY045188	CY045183	CY045186	CY045185	CY045184	CY045187
4242	2009	H1N1	USA	Human	CY045044	CY045043	CY045042	CY045037	CY045040	CY045039	CY045038	CY045041
4243	2009	H1N1	USA	Human	CY052129	CY052128	CY052127	CY052122	CY052125	CY052124	CY052123	CY052126
4244	2009	H1N1	USA	Human	CY052137	CY052136	CY052135	CY052130	CY052133	CY052132	CY052131	CY052134
4245	2009	H1N1	USA	Human	CY052145	CY052144	CY052143	CY052138	CY052141	CY052140	CY052139	CY052142
4246	2009	H1N1	USA	Human	CY044119	CY044118	CY044117	CY044112	CY044115	CY044114	CY044113	CY044116
4247	2009	H1N1	USA	Human	CY045052	CY045051	CY045050	CY045045	CY045048	CY045047	CY045046	CY045049
4248	2009	H1N1	USA	Human	CY045198	CY045197	CY045196	CY045191	CY045194	CY045193	CY045192	CY045195
4249	2009	H1N1	USA	Human	CY045206	CY045205	CY045204	CY045199	CY045202	CY045201	CY045200	CY045203
4250	2009	H1N1	USA	Human	CY045060	CY045059	CY045058	CY045053	CY045056	CY045055	CY045054	CY045057
4251	2009	H1N1	USA	Human	CY045214	CY045213	CY045212	CY045207	CY045210	CY045209	CY045208	CY045211
4252	2009	H1N1	USA	Human	CY045084	CY045083	CY045082	CY045077	CY045080	CY045079	CY045078	CY045081
4253	2009	H1N1	USA	Human	CY045222	CY045221	CY045220	CY045215	CY045218	CY045217	CY045216	CY045219
4254	2009	H1N1	USA	Human	CY050165	CY050164	CY050163	CY050158	CY050161	CY050160	CY050159	CY050162
4255	2009	H1N1	USA	Human	CY045068	CY045067	CY045066	CY045061	CY045064	CY045063	CY045062	CY045065
4256	2009	H1N1	USA	Human	CY047389	CY047388	CY047387	CY047382	CY047385	CY047384	CY047383	CY047386
4257	2009	H1N1	USA	Human	CY044127	CY044126	CY044125	CY044120	CY044123	CY044122	CY044121	CY044124
4258	2009	H1N1	USA	Human	CY052105	CY052104	CY052103	CY052098	CY052101	CY052100	CY052099	CY052102
4259	2009	H1N1	USA	Human	CY045076	CY045075	CY045074	CY045069	CY045072	CY045071	CY045070	CY045073
4260	2009	H1N1	USA	Human	CY052153	CY052152	CY052151	CY052146	CY052149	CY052148	CY052147	CY052150
4261	2009	H1N1	USA	Human	CY051534	CY051533	CY051532	CY051527	CY051530	CY051529	CY051528	CY051531
4262	2009	H1N1	USA	Human	CY052161	CY052160	CY052159	CY052154	CY052157	CY052156	CY052155	CY052158
4263	2009	H1N1	USA	Human	CY051542	CY051541	CY051540	CY051535	CY051538	CY051537	CY051536	CY051539
4264	2009	H1N1	USA	Human	CY051550	CY051549	CY051548	CY051543	CY051546	CY051545	CY051544	CY051547
4265	2009	H1N1	USA	Human	CY051558	CY051557	CY051556	CY051551	CY051554	CY051553	CY051552	CY051555
4266	2009	H1N1	USA	Human	CY050189	CY050188	CY050187	CY050182	CY050185	CY050184	CY050183	CY050186
4267	2009	H1N1	USA	Human	CY051566	CY051565	CY051564	CY051559	CY051562	CY051561	CY051560	CY051563
4268	2009	H1N1	USA	Human	CY051574	CY051573	CY051572	CY051567	CY051570	CY051569	CY051568	CY051571
4269	2009	H1N1	USA	Human	CY051582	CY051581	CY051580	CY051575	CY051578	CY051577	CY051576	CY051579
4270	2009	H1N1	USA	Human	CY051590	CY051589	CY051588	CY051583	CY051586	CY051585	CY051584	CY051587
4271	2009	H1N1	USA	Human	CY051598	CY051597	CY051596	CY051591	CY051594	CY051593	CY051592	CY051595
4272	2009	H1N1	USA	Human	CY051606	CY051605	CY051604	CY051599	CY051602	CY051601	CY051600	CY051603
4273	2009	H1N1	USA	Human	CY051614	CY051613	CY051612	CY051607	CY051610	CY051609	CY051608	CY051611
4274	2009	H1N1	USA	Human	CY051622	CY051621	CY051620	CY051615	CY051618	CY051617	CY051616	CY051619
4275	2009	H1N1	USA	Human	CY050197	CY050196	CY050195	CY050190	CY050193	CY050192	CY050191	CY050194
4276	2009	H1N1	USA	Human	CY051630	CY051629	CY051628	CY051623	CY051626	CY051625	CY051624	CY051627
4277	2009	H1N1	USA	Human	CY051638	CY051637	CY051636	CY051631	CY051634	CY051633	CY051632	CY051635
4278	2009	H1N1	USA	Human	CY051646	CY051645	CY051644	CY051639	CY051642	CY051641	CY051640	CY051643
4279	2009	H1N1	USA	Human	CY051654	CY051653	CY051652	CY051647	CY051650	CY051649	CY051648	CY051651
4280	2009	H1N1	USA	Human	CY051662	CY051661	CY051660	CY051655	CY051658	CY051657	CY051656	CY051659
4281	2009	H1N1	USA	Human	CY051670	CY051669	CY051668	CY051663	CY051666	CY051665	CY051664	CY051667
4282	2009	H1N1	USA	Human	CY051678	CY051677	CY051676	CY051671	CY051674	CY051673	CY051672	CY051675
4283	2009	H1N1	USA	Human	CY051686	CY051685	CY051684	CY051679	CY051682	CY051681	CY051680	CY051683
4284	2009	H1N1	USA	Human	CY051694	CY051693	CY051692	CY051687	CY051690	CY051689	CY051688	CY051691
4285	2009	H1N1	USA	Human	CY051702	CY051701	CY051700	CY051695	CY051698	CY051697	CY051696	CY051699
4286	2009	H1N1	USA	Human	CY051710	CY051709	CY051708	CY051703	CY051706	CY051705	CY051704	CY051707
4287	2009	H1N1	USA	Human	CY051718	CY051717	CY051716	CY051711	CY051714	CY051713	CY051712	CY051715
4288	2009	H1N1	USA	Human	CY052169	CY052168	CY052167	CY052162	CY052165	CY052164	CY052163	CY052166
4289	2009	H1N1	USA	Human	CY051726	CY051725	CY051724	CY051719	CY051722	CY051721	CY051720	CY051723
4290	2009	H1N1	USA	Human	CY051734	CY051733	CY051732	CY051727	CY051730	CY051729	CY051728	CY051731
4291	2009	H1N1	USA	Human	CY051742	CY051741	CY051740	CY051735	CY051738	CY051737	CY051736	CY051739
4292	2009	H1N1	USA	Human	CY051750	CY051749	CY051748	CY051743	CY051746	CY051745	CY051744	CY051747
4293	2009	H1N1	USA	Human	CY051758	CY051757	CY051756	CY051751	CY051754	CY051753	CY051752	CY051755
4294	2009	H1N1	USA	Human	CY051766	CY051765	CY051764	CY051759	CY051762	CY051761	CY051760	CY051763
4295	2009	H1N1	USA	Human	CY051774	CY051773	CY051772	CY051767	CY051770	CY051769	CY051768	CY051771
4296	2009	H1N1	USA	Human	CY051782	CY051781	CY051780	CY051775	CY051778	CY051777	CY051776	CY051779
4297	2009	H1N1	USA	Human	CY051790	CY051789	CY051788	CY051783	CY051786	CY051785	CY051784	CY051787
4298	2009	H1N1	USA	Human	CY052177	CY052176	CY052175	CY052170	CY052173	CY052172	CY052171	CY052174
4299	2009	H1N1	USA	Human	CY051798	CY051797	CY051796	CY051791	CY051794	CY051793	CY051792	CY051795
4300	2009	H1N1	USA	Human	CY051806	CY051805	CY051804	CY051799	CY051802	CY051801	CY051800	CY051803
4301	2009	H1N1	USA	Human	CY051814	CY051813	CY051812	CY051807	CY051810	CY051809	CY051808	CY051811
4302	2009	H1N1	USA	Human	CY052185	CY052184	CY052183	CY052178	CY052181	CY052180	CY052179	CY052182
4303	2009	H1N1	USA	Human	GQ377099	GQ377081	FJ984400	GQ117100	GQ377056	GQ323567	FJ984398	GQ377098
4304	2009	H1N1	USA	Human	GQ232045	GQ232042	GQ338399	GQ232044	GQ232040	GQ232041	GQ232039	GQ232043
4305	2009	H1N1	USA	Human	CY044192	CY044233	CY044234	CY044235	CY044236	CY044237	CY044238	CY044239
4306	2009	H1N1	USA	Human	CY044240	CY044241	CY044242	CY044243	CY044244	CY044245	CY044246	CY044247
4307	2009	H1N1	USA	Human	CY044248	CY044249	CY044250	CY044251	CY044252	CY044253	CY044254	CY044255
4308	2009	H1N1	USA	Human	CY044176	CY044177	CY044178	CY044179	CY044180	CY044181	CY044182	CY044183
4309	2009	H1N1	USA	Human	CY044184	CY044185	CY044186	CY044187	CY044188	CY044189	CY044190	CY044191
4310	2009	H1N1	USA	Human	GQ200222	GQ168854	GQ457472	GQ221794	GQ117052	GQ221795	GQ221796	GQ117054
4311	2009	H1N1	USA	Human	GQ396729	GQ396730	GQ200205	GQ160531	GQ160528	GQ160529	GQ894895	GQ160530
4312	2009	H1N1	USA	Human	GQ168885	FJ981616	FJ981619	GQ377072	FJ981618	GQ377071	GQ377073	FJ981620
4313	2009	H1N1	USA	Human	GQ338363	GQ168860	FJ981610	GQ457487	GQ457484	GQ457486	GQ457485	FJ981611
4314	2009	H1N1	USA	Human	GQ117047	GQ117046	GQ117049	GQ168633	GQ117045	GQ168632	GQ117050	GQ168853
4315	2009	H1N1	USA	Human	GQ117027	GQ117026	GQ117029	GQ168671	GQ117025	GQ168670	GQ117031	GQ117030
4316	2009	H1N1	USA	Human	GQ200256	GQ122094	GQ200257	GQ122097	GQ122092	GQ122096	GQ122095	GQ122093
4317	2009	H1N1	USA	Human	GQ338388	GQ160570	GQ457498	GQ160574	GQ160569	GQ160571	GQ160573	GQ160572
4318	2009	H1N1	USA	Human	CY052297	CY052296	CY052295	CY052290	CY052293	CY052292	CY052291	CY052294
4319	2009	H1N1	USA	Human	CY052273	CY052272	CY052271	CY052266	CY052269	CY052268	CY052267	CY052270
4320	2009	H1N1	USA	Human	CY052305	CY052304	CY052303	CY052298	CY052301	CY052300	CY052299	CY052302
4321	2009	H1N1	USA	Human	CY051886	CY051885	CY051884	CY051879	CY051882	CY051881	CY051880	CY051883
4322	2009	H1N1	USA	Human	CY051894	CY051893	CY051892	CY051887	CY051890	CY051889	CY051888	CY051891
4323	2009	H1N1	USA	Human	CY052201	CY052200	CY052199	CY052194	CY052197	CY052196	CY052195	CY052198
4324	2009	H1N1	USA	Human	CY051862	CY051861	CY051860	CY051855	CY051858	CY051857	CY051856	CY051859
4325	2009	H1N1	USA	Human	CY051846	CY051845	CY051844	CY051839	CY051842	CY051841	CY051840	CY051843
4326	2009	H1N1	USA	Human	CY052321	CY052320	CY052319	CY052314	CY052317	CY052316	CY052315	CY052318
4327	2009	H1N1	USA	Human	CY052398	CY052397	CY052396	CY052391	CY052394	CY052393	CY052392	CY052395
4328	2009	H1N1	USA	Human	CY052281	CY052280	CY052279	CY052274	CY052277	CY052276	CY052275	CY052278
4329	2009	H1N1	USA	Human	CY051822	CY051821	CY051820	CY051815	CY051818	CY051817	CY051816	CY051819
4330	2009	H1N1	USA	Human	CY052217	CY052216	CY052215	CY052210	CY052213	CY052212	CY052211	CY052214
4331	2009	H1N1	USA	Human	CY052390	CY052389	CY052388	CY052383	CY052386	CY052385	CY052384	CY052387
4332	2009	H1N1	USA	Human	CY051878	CY051877	CY051876	CY051871	CY051874	CY051873	CY051872	CY051875
4333	2009	H1N1	USA	Human	CY052241	CY052240	CY052239	CY052234	CY052237	CY052236	CY052235	CY052238
4334	2009	H1N1	USA	Human	CY051854	CY051853	CY051852	CY051847	CY051850	CY051849	CY051848	CY051851
4335	2009	H1N1	USA	Human	CY052422	CY052421	CY052420	CY052415	CY052418	CY052417	CY052416	CY052419
4336	2009	H1N1	USA	Human	CY052249	CY052248	CY052247	CY052242	CY052245	CY052244	CY052243	CY052246
4337	2009	H1N1	USA	Human	CY051870	CY051869	CY051868	CY051863	CY051866	CY051865	CY051864	CY051867
4338	2009	H1N1	USA	Human	CY052329	CY052328	CY052327	CY052322	CY052325	CY052324	CY052323	CY052326
4339	2009	H1N1	USA	Human	CY052337	CY052336	CY052335	CY052330	CY052333	CY052332	CY052331	CY052334
4340	2009	H1N1	USA	Human	CY052265	CY052264	CY052263	CY052258	CY052261	CY052260	CY052259	CY052262
4341	2009	H1N1	USA	Human	CY052313	CY052312	CY052311	CY052306	CY052309	CY052308	CY052307	CY052310
4342	2009	H1N1	USA	Human	CY052193	CY052192	CY052191	CY052186	CY052189	CY052188	CY052187	CY052190
4343	2009	H1N1	USA	Human	CY052406	CY052405	CY052404	CY052399	CY052402	CY052401	CY052400	CY052403
4344	2009	H1N1	USA	Human	CY052209	CY052208	CY052207	CY052202	CY052205	CY052204	CY052203	CY052206
4345	2009	H1N1	USA	Human	CY051838	CY051837	CY051836	CY051831	CY051834	CY051833	CY051832	CY051835
4346	2009	H1N1	USA	Human	CY052430	CY052429	CY052428	CY052423	CY052426	CY052425	CY052424	CY052427
4347	2009	H1N1	USA	Human	CY052414	CY052413	CY052412	CY052407	CY052410	CY052409	CY052408	CY052411
4348	2009	H1N1	USA	Human	CY052257	CY052256	CY052255	CY052250	CY052253	CY052252	CY052251	CY052254
4349	2009	H1N1	USA	Human	CY052382	CY052381	CY052380	CY052375	CY052378	CY052377	CY052376	CY052379
4350	2009	H1N1	USA	Human	CY051830	CY051829	CY051828	CY051823	CY051826	CY051825	CY051824	CY051827
4351	2009	H1N1	USA	Human	CY052374	CY052373	CY052372	CY052367	CY052370	CY052369	CY052368	CY052371
4352	2009	H1N1	USA	Human	CY052289	CY052288	CY052287	CY052282	CY052285	CY052284	CY052283	CY052286
4353	2009	H1N1	USA	Human	CY052878	CY052877	CY052876	CY052871	CY052874	CY052873	CY052872	CY052875
4354	2009	H1N1	USA	Human	CY052854	CY052853	CY052852	CY052847	CY052850	CY052849	CY052848	CY052851
4355	2009	H1N1	USA	Human	CY052774	CY052773	CY052772	CY052767	CY052770	CY052769	CY052768	CY052771
4356	2009	H1N1	USA	Human	CY052225	CY052224	CY052223	CY052218	CY052221	CY052220	CY052219	CY052222
4357	2009	H1N1	USA	Human	CY052630	CY052629	CY052628	CY052623	CY052626	CY052625	CY052624	CY052627
4358	2009	H1N1	USA	Human	CY052622	CY052621	CY052620	CY052615	CY052618	CY052617	CY052616	CY052619
4359	2009	H1N1	USA	Human	CY052233	CY052232	CY052231	CY052226	CY052229	CY052228	CY052227	CY052230
4360	2009	H1N1	USA	Human	CY052345	CY052344	CY052343	CY052338	CY052341	CY052340	CY052339	CY052342
4361	2009	H1N1	USA	Human	CY052678	CY052677	CY052676	CY052671	CY052674	CY052673	CY052672	CY052675
4362	2009	H1N1	USA	Human	CY052686	CY052685	CY052684	CY052679	CY052682	CY052681	CY052680	CY052683
4363	2009	H1N1	USA	Human	CY052782	CY052781	CY052780	CY052775	CY052778	CY052777	CY052776	CY052779
4364	2009	H1N1	USA	Human	CY052862	CY052861	CY052860	CY052855	CY052858	CY052857	CY052856	CY052859
4365	2009	H1N1	USA	Human	CY052886	CY052885	CY052884	CY052879	CY052882	CY052881	CY052880	CY052883
4366	2009	H1N1	USA	Human	CY052910	CY052909	CY052908	CY052903	CY052906	CY052905	CY052904	CY052907
4367	2009	H1N1	USA	Human	CY052942	CY052941	CY052940	CY052935	CY052938	CY052937	CY052936	CY052939
4368	2009	H1N1	USA	Human	CY052606	CY052605	CY052604	CY052599	CY052602	CY052601	CY052600	CY052603
4369	2009	H1N1	USA	Human	CY052598	CY052597	CY052596	CY052591	CY052594	CY052593	CY052592	CY052595
4370	2009	H1N1	USA	Human	CY052614	CY052613	CY052612	CY052607	CY052610	CY052609	CY052608	CY052611
4371	2009	H1N1	USA	Human	CY052870	CY052869	CY052868	CY052863	CY052866	CY052865	CY052864	CY052867
4372	2009	H1N1	USA	Human	CY052790	CY052789	CY052788	CY052783	CY052786	CY052785	CY052784	CY052787
4373	2009	H1N1	USA	Human	CY052926	CY052925	CY052924	CY052919	CY052922	CY052921	CY052920	CY052923
4374	2009	H1N1	USA	Human	CY052638	CY052637	CY052636	CY052631	CY052634	CY052633	CY052632	CY052635
4375	2009	H1N1	USA	Human	CY052958	CY052957	CY052956	CY052951	CY052954	CY052953	CY052952	CY052955
4376	2009	H1N1	USA	Human	CY052894	CY052893	CY052892	CY052887	CY052890	CY052889	CY052888	CY052891
4377	2009	H1N1	USA	Human	CY052646	CY052645	CY052644	CY052639	CY052642	CY052641	CY052640	CY052643
4378	2009	H1N1	USA	Human	CY051902	CY051901	CY051900	CY051895	CY051898	CY051897	CY051896	CY051899
4379	2009	H1N1	USA	Human	CY052814	CY052813	CY052812	CY052807	CY052810	CY052809	CY052808	CY052811
4380	2009	H1N1	USA	Human	CY052694	CY052693	CY052692	CY052687	CY052690	CY052689	CY052688	CY052691
4381	2009	H1N1	USA	Human	CY052830	CY052829	CY052828	CY052823	CY052826	CY052825	CY052824	CY052827
4382	2009	H1N1	USA	Human	CY052798	CY052797	CY052796	CY052791	CY052794	CY052793	CY052792	CY052795
4383	2009	H1N1	USA	Human	CY052822	CY052821	CY052820	CY052815	CY052818	CY052817	CY052816	CY052819
4384	2009	H1N1	USA	Human	CY052702	CY052701	CY052700	CY052695	CY052698	CY052697	CY052696	CY052699
4385	2009	H1N1	USA	Human	CY052726	CY052725	CY052724	CY052719	CY052722	CY052721	CY052720	CY052723
4386	2009	H1N1	USA	Human	CY052734	CY052733	CY052732	CY052727	CY052730	CY052729	CY052728	CY052731
4387	2009	H1N1	USA	Human	CY052742	CY052741	CY052740	CY052735	CY052738	CY052737	CY052736	CY052739
4388	2009	H1N1	USA	Human	CY052710	CY052709	CY052708	CY052703	CY052706	CY052705	CY052704	CY052707
4389	2009	H1N1	USA	Human	CY052670	CY052669	CY052668	CY052663	CY052666	CY052665	CY052664	CY052667
4390	2009	H1N1	USA	Human	CY052662	CY052661	CY052660	CY052655	CY052658	CY052657	CY052656	CY052659
4391	2009	H1N1	USA	Human	CY052766	CY052765	CY052764	CY052759	CY052762	CY052761	CY052760	CY052763
4392	2009	H1N1	USA	Human	CY052750	CY052749	CY052748	CY052743	CY052746	CY052745	CY052744	CY052747
4393	2009	H1N1	USA	Human	CY052902	CY052901	CY052900	CY052895	CY052898	CY052897	CY052896	CY052899
4394	2009	H1N1	USA	Human	CY052654	CY052653	CY052652	CY052647	CY052650	CY052649	CY052648	CY052651
4395	2009	H1N1	USA	Human	CY052518	CY052517	CY052516	CY052511	CY052514	CY052513	CY052512	CY052515
4396	2009	H1N1	USA	Human	CY052758	CY052757	CY052756	CY052751	CY052754	CY052753	CY052752	CY052755
4397	2009	H1N1	USA	Human	CY052534	CY052533	CY052532	CY052527	CY052530	CY052529	CY052528	CY052531
4398	2009	H1N1	USA	Human	CY052510	CY052509	CY052508	CY052503	CY052506	CY052505	CY052504	CY052507
4399	2009	H1N1	USA	Human	CY052526	CY052525	CY052524	CY052519	CY052522	CY052521	CY052520	CY052523
4400	2009	H1N1	USA	Human	CY052502	CY052501	CY052500	CY052495	CY052498	CY052497	CY052496	CY052499
4401	2009	H1N1	USA	Human	CY052542	CY052541	CY052540	CY052535	CY052538	CY052537	CY052536	CY052539
4402	2009	H1N1	USA	Human	CY052918	CY052917	CY052916	CY052911	CY052914	CY052913	CY052912	CY052915
4403	2009	H1N1	USA	Human	CY052438	CY052437	CY052436	CY052431	CY052434	CY052433	CY052432	CY052435
4404	2009	H1N1	USA	Human	CY052934	CY052933	CY052932	CY052927	CY052930	CY052929	CY052928	CY052931
4405	2009	H1N1	USA	Human	CY052470	CY052469	CY052468	CY052463	CY052466	CY052465	CY052464	CY052467
4406	2009	H1N1	USA	Human	CY052478	CY052477	CY052476	CY052471	CY052474	CY052473	CY052472	CY052475
4407	2009	H1N1	USA	Human	CY052494	CY052493	CY052492	CY052487	CY052490	CY052489	CY052488	CY052491
4408	2009	H1N1	USA	Human	CY052486	CY052485	CY052484	CY052479	CY052482	CY052481	CY052480	CY052483
4409	2009	H1N1	USA	Human	CY052462	CY052461	CY052460	CY052455	CY052458	CY052457	CY052456	CY052459
4410	2009	H1N1	USA	Human	CY052446	CY052445	CY052444	CY052439	CY052442	CY052441	CY052440	CY052443
4411	2009	H1N1	USA	Human	CY052566	CY052565	CY052564	CY052559	CY052562	CY052561	CY052560	CY052563
4412	2009	H1N1	USA	Human	CY052558	CY052557	CY052556	CY052551	CY052554	CY052553	CY052552	CY052555
4413	2009	H1N1	USA	Human	CY052950	CY052949	CY052948	CY052943	CY052946	CY052945	CY052944	CY052947
4414	2009	H1N1	USA	Human	CY052454	CY052453	CY052452	CY052447	CY052450	CY052449	CY052448	CY052451
4415	2009	H1N1	USA	Human	CY052838	CY052837	CY052836	CY052831	CY052834	CY052833	CY052832	CY052835
4416	2009	H1N1	USA	Human	CY052806	CY052805	CY052804	CY052799	CY052802	CY052801	CY052800	CY052803
4417	2009	H1N1	USA	Human	CY052582	CY052581	CY052580	CY052575	CY052578	CY052577	CY052576	CY052579
4418	2009	H1N1	USA	Human	CY052846	CY052845	CY052844	CY052839	CY052842	CY052841	CY052840	CY052843
4419	2009	H1N1	USA	Human	CY052550	CY052549	CY052548	CY052543	CY052546	CY052545	CY052544	CY052547
4420	2009	H1N1	USA	Human	CY052590	CY052589	CY052588	CY052583	CY052586	CY052585	CY052584	CY052587
4421	2009	H1N1	USA	Human	CY052574	CY052573	CY052572	CY052567	CY052570	CY052569	CY052568	CY052571
4422	2009	H1N1	USA	Human	CY052718	CY052717	CY052716	CY052711	CY052714	CY052713	CY052712	CY052715
4423	2009	H1N1	USA	Human	GQ457462	GQ457463	GQ457461	GQ457465	GQ457458	GQ457464	GQ457460	GQ457459
4424	2009	H1N1	USA	Human	GQ323508	GQ323505	GQ323506	GQ323509	GQ323511	GQ323507	GQ323510	GQ323504
4425	2009	H1N1	USA	Human	CY051054	CY051053	CY051052	CY051047	CY051050	CY051049	CY051048	CY051051
4426	2009	H1N1	USA	Human	CY046482	CY046481	CY046480	CY046475	CY046478	CY046477	CY046476	CY046479
4427	2009	H1N1	USA	Human	CY051030	CY051029	CY051028	CY051023	CY051026	CY051025	CY051024	CY051027
4428	2009	H1N1	USA	Human	CY051230	CY051229	CY051228	CY051223	CY051226	CY051225	CY051224	CY051227
4429	2009	H1N1	USA	Human	CY046674	CY046673	CY046672	CY046667	CY046670	CY046669	CY046668	CY046671
4430	2009	H1N1	USA	Human	CY046746	CY046745	CY046744	CY046739	CY046742	CY046741	CY046740	CY046743
4431	2009	H1N1	USA	Human	CY051070	CY051069	CY051068	CY051063	CY051066	CY051065	CY051064	CY051067
4432	2009	H1N1	USA	Human	CY050157	CY050156	CY050155	CY050150	CY050153	CY050152	CY050151	CY050154
4433	2009	H1N1	USA	Human	CY051134	CY051133	CY051132	CY051127	CY051130	CY051129	CY051128	CY051131
4434	2009	H1N1	USA	Human	CY046762	CY046761	CY046760	CY046755	CY046758	CY046757	CY046756	CY046759
4435	2009	H1N1	USA	Human	CY046554	CY046553	CY046552	CY046547	CY046550	CY046549	CY046548	CY046551
4436	2009	H1N1	USA	Human	CY046530	CY046529	CY046528	CY046523	CY046526	CY046525	CY046524	CY046527
4437	2009	H1N1	USA	Human	CY051102	CY051101	CY051100	CY051095	CY051098	CY051097	CY051096	CY051099
4438	2009	H1N1	USA	Human	CY046810	CY046809	CY046808	CY046803	CY046806	CY046805	CY046804	CY046807
4439	2009	H1N1	USA	Human	CY046562	CY046561	CY046560	CY046555	CY046558	CY046557	CY046556	CY046559
4440	2009	H1N1	USA	Human	CY046858	CY046857	CY046856	CY046851	CY046854	CY046853	CY046852	CY046855
4441	2009	H1N1	USA	Human	CY046490	CY046489	CY046488	CY046483	CY046486	CY046485	CY046484	CY046487
4442	2009	H1N1	USA	Human	CY050982	CY050981	CY050980	CY050975	CY050978	CY050977	CY050976	CY050979
4443	2009	H1N1	USA	Human	CY050950	CY050949	CY050948	CY050943	CY050946	CY050945	CY050944	CY050947
4444	2009	H1N1	USA	Human	CY046506	CY046505	CY046504	CY046499	CY046502	CY046501	CY046500	CY046503
4445	2009	H1N1	USA	Human	CY046882	CY046881	CY046880	CY046875	CY046878	CY046877	CY046876	CY046879
4446	2009	H1N1	USA	Human	CY050934	CY050933	CY050932	CY050927	CY050930	CY050929	CY050928	CY050931
4447	2009	H1N1	USA	Human	CY051182	CY051181	CY051180	CY051175	CY051178	CY051177	CY051176	CY051179
4448	2009	H1N1	USA	Human	CY046698	CY046697	CY046696	CY046691	CY046694	CY046693	CY046692	CY046695
4449	2009	H1N1	USA	Human	CY046418	CY046417	CY046416	CY046411	CY046414	CY046413	CY046412	CY046415
4450	2009	H1N1	USA	Human	CY050411	CY050410	CY050409	CY050404	CY050407	CY050406	CY050405	CY050408
4451	2009	H1N1	USA	Human	CY051022	CY051021	CY051020	CY051015	CY051018	CY051017	CY051016	CY051019
4452	2009	H1N1	USA	Human	CY046610	CY046609	CY046608	CY046603	CY046606	CY046605	CY046604	CY046607
4453	2009	H1N1	USA	Human	CY051198	CY051197	CY051196	CY051191	CY051194	CY051193	CY051192	CY051195
4454	2009	H1N1	USA	Human	CY046890	CY046889	CY046888	CY046883	CY046886	CY046885	CY046884	CY046887
4455	2009	H1N1	USA	Human	CY051166	CY051165	CY051164	CY051159	CY051162	CY051161	CY051160	CY051163
4456	2009	H1N1	USA	Human	CY046626	CY046625	CY046624	CY046619	CY046622	CY046621	CY046620	CY046623
4457	2009	H1N1	USA	Human	CY051078	CY051077	CY051076	CY051071	CY051074	CY051073	CY051072	CY051075
4458	2009	H1N1	USA	Human	CY054690	CY054689	CY054688	CY054683	CY054686	CY054685	CY054684	CY054687
4459	2009	H1N1	USA	Human	CY050990	CY050989	CY050988	CY050983	CY050986	CY050985	CY050984	CY050987
4460	2009	H1N1	USA	Human	CY051038	CY051037	CY051036	CY051031	CY051034	CY051033	CY051032	CY051035
4461	2009	H1N1	USA	Human	CY051006	CY051005	CY051004	CY050999	CY051002	CY051001	CY051000	CY051003
4462	2009	H1N1	USA	Human	CY046434	CY046433	CY046432	CY046427	CY046430	CY046429	CY046428	CY046431
4463	2009	H1N1	USA	Human	CY046818	CY046817	CY046816	CY046811	CY046814	CY046813	CY046812	CY046815
4464	2009	H1N1	USA	Human	CY046538	CY046537	CY046536	CY046531	CY046534	CY046533	CY046532	CY046535
4465	2009	H1N1	USA	Human	CY046778	CY046777	CY046776	CY046771	CY046774	CY046773	CY046772	CY046775
4466	2009	H1N1	USA	Human	CY050958	CY050957	CY050956	CY050951	CY050954	CY050953	CY050952	CY050955
4467	2009	H1N1	USA	Human	CY051046	CY051045	CY051044	CY051039	CY051042	CY051041	CY051040	CY051043
4468	2009	H1N1	USA	Human	CY052113	CY052112	CY052111	CY052106	CY052109	CY052108	CY052107	CY052110
4469	2009	H1N1	USA	Human	CY046394	CY046393	CY046392	CY046387	CY046390	CY046389	CY046388	CY046391
4470	2009	H1N1	USA	Human	CY050419	CY050418	CY050417	CY050412	CY050415	CY050414	CY050413	CY050416
4471	2009	H1N1	USA	Human	CY046426	CY046425	CY046424	CY046419	CY046422	CY046421	CY046420	CY046423
4472	2009	H1N1	USA	Human	CY046370	CY046369	CY046368	CY046363	CY046366	CY046365	CY046364	CY046367
4473	2009	H1N1	USA	Human	CY046410	CY046409	CY046408	CY046403	CY046406	CY046405	CY046404	CY046407
4474	2009	H1N1	USA	Human	CY046906	CY046905	CY046904	CY046899	CY046902	CY046901	CY046900	CY046903
4475	2009	H1N1	USA	Human	CY046218	CY046217	CY046216	CY046211	CY046214	CY046213	CY046212	CY046215
4476	2009	H1N1	USA	Human	CY046578	CY046577	CY046576	CY046571	CY046574	CY046573	CY046572	CY046575
4477	2009	H1N1	USA	Human	CY051126	CY051125	CY051124	CY051119	CY051122	CY051121	CY051120	CY051123
4478	2009	H1N1	USA	Human	CY046274	CY046273	CY046272	CY046267	CY046270	CY046269	CY046268	CY046271
4479	2009	H1N1	USA	Human	CY050966	CY050965	CY050964	CY050959	CY050962	CY050961	CY050960	CY050963
4480	2009	H1N1	USA	Human	CY050902	CY050901	CY050900	CY050895	CY050898	CY050897	CY050896	CY050899
4481	2009	H1N1	USA	Human	CY046642	CY046641	CY046640	CY046635	CY046638	CY046637	CY046636	CY046639
4482	2009	H1N1	USA	Human	CY046690	CY046689	CY046688	CY046683	CY046686	CY046685	CY046684	CY046687
4483	2009	H1N1	USA	Human	CY050403	CY050402	CY050401	CY050396	CY050399	CY050398	CY050397	CY050400
4484	2009	H1N1	USA	Human	CY046666	CY046665	CY046664	CY046659	CY046662	CY046661	CY046660	CY046663
4485	2009	H1N1	USA	Human	CY046354	CY046353	CY046352	CY046347	CY046350	CY046349	CY046348	CY046351
4486	2009	H1N1	USA	Human	CY046802	CY046801	CY046800	CY046795	CY046798	CY046797	CY046796	CY046799
4487	2009	H1N1	USA	Human	CY046618	CY046617	CY046616	CY046611	CY046614	CY046613	CY046612	CY046615
4488	2009	H1N1	USA	Human	CY050149	CY050148	CY050147	CY050142	CY050145	CY050144	CY050143	CY050146
4489	2009	H1N1	USA	Human	CY046914	CY046913	CY046912	CY046907	CY046910	CY046909	CY046908	CY046911
4490	2009	H1N1	USA	Human	CY046282	CY046281	CY046280	CY046275	CY046278	CY046277	CY046276	CY046279
4491	2009	H1N1	USA	Human	CY051158	CY051157	CY051156	CY051151	CY051154	CY051153	CY051152	CY051155
4492	2009	H1N1	USA	Human	CY051142	CY051141	CY051140	CY051135	CY051138	CY051137	CY051136	CY051139
4493	2009	H1N1	USA	Human	CY050379	CY050378	CY050377	CY050372	CY050375	CY050374	CY050373	CY050376
4494	2009	H1N1	USA	Human	CY046402	CY046401	CY046400	CY046395	CY046398	CY046397	CY046396	CY046399
4495	2009	H1N1	USA	Human	CY051246	CY051245	CY051244	CY051239	CY051242	CY051241	CY051240	CY051243
4496	2009	H1N1	USA	Human	CY046450	CY046449	CY046448	CY046443	CY046446	CY046445	CY046444	CY046447
4497	2009	H1N1	USA	Human	CY046226	CY046225	CY046224	CY046219	CY046222	CY046221	CY046220	CY046223
4498	2009	H1N1	USA	Human	CY050918	CY050917	CY050916	CY050911	CY050914	CY050913	CY050912	CY050915
4499	2009	H1N1	USA	Human	CY050387	CY050386	CY050385	CY050380	CY050383	CY050382	CY050381	CY050384
4500	2009	H1N1	USA	Human	CY046234	CY046233	CY046232	CY046227	CY046230	CY046229	CY046228	CY046231
4501	2009	H1N1	USA	Human	CY046682	CY046681	CY046680	CY046675	CY046678	CY046677	CY046676	CY046679
4502	2009	H1N1	USA	Human	CY046322	CY046321	CY046320	CY046315	CY046318	CY046317	CY046316	CY046319
4503	2009	H1N1	USA	Human	CY046546	CY046545	CY046544	CY046539	CY046542	CY046541	CY046540	CY046543
4504	2009	H1N1	USA	Human	CY051086	CY051085	CY051084	CY051079	CY051082	CY051081	CY051080	CY051083
4505	2009	H1N1	USA	Human	CY051214	CY051213	CY051212	CY051207	CY051210	CY051209	CY051208	CY051211
4506	2009	H1N1	USA	Human	CY046866	CY046865	CY046864	CY046859	CY046862	CY046861	CY046860	CY046863
4507	2009	H1N1	USA	Human	CY046706	CY046705	CY046704	CY046699	CY046702	CY046701	CY046700	CY046703
4508	2009	H1N1	USA	Human	CY050451	CY050450	CY050449	CY050444	CY050447	CY050446	CY050445	CY050448
4509	2009	H1N1	USA	Human	CY046306	CY046305	CY046304	CY046299	CY046302	CY046301	CY046300	CY046303
4510	2009	H1N1	USA	Human	CY046338	CY046337	CY046336	CY046331	CY046334	CY046333	CY046332	CY046335
4511	2009	H1N1	USA	Human	CY046738	CY046737	CY046736	CY046731	CY046734	CY046733	CY046732	CY046735
4512	2009	H1N1	USA	Human	CY046362	CY046361	CY046360	CY046355	CY046358	CY046357	CY046356	CY046359
4513	2009	H1N1	USA	Human	CY046458	CY046457	CY046456	CY046451	CY046454	CY046453	CY046452	CY046455
4514	2009	H1N1	USA	Human	CY046250	CY046249	CY046248	CY046243	CY046246	CY046245	CY046244	CY046247
4515	2009	H1N1	USA	Human	CY051110	CY051109	CY051108	CY051103	CY051106	CY051105	CY051104	CY051107
4516	2009	H1N1	USA	Human	CY051014	CY051013	CY051012	CY051007	CY051010	CY051009	CY051008	CY051011
4517	2009	H1N1	USA	Human	CY046314	CY046313	CY046312	CY046307	CY046310	CY046309	CY046308	CY046311
4518	2009	H1N1	USA	Human	CY051238	CY051237	CY051236	CY051231	CY051234	CY051233	CY051232	CY051235
4519	2009	H1N1	USA	Human	CY046378	CY046377	CY046376	CY046371	CY046374	CY046373	CY046372	CY046375
4520	2009	H1N1	USA	Human	CY050974	CY050973	CY050972	CY050967	CY050970	CY050969	CY050968	CY050971
4521	2009	H1N1	USA	Human	CY051150	CY051149	CY051148	CY051143	CY051146	CY051145	CY051144	CY051147
4522	2009	H1N1	USA	Human	CY046242	CY046241	CY046240	CY046235	CY046238	CY046237	CY046236	CY046239
4523	2009	H1N1	USA	Human	CY046922	CY046921	CY046920	CY046915	CY046918	CY046917	CY046916	CY046919
4524	2009	H1N1	USA	Human	CY046266	CY046265	CY046264	CY046259	CY046262	CY046261	CY046260	CY046263
4525	2009	H1N1	USA	Human	CY050910	CY050909	CY050908	CY050903	CY050906	CY050905	CY050904	CY050907
4526	2009	H1N1	USA	Human	CY046714	CY046713	CY046712	CY046707	CY046710	CY046709	CY046708	CY046711
4527	2009	H1N1	USA	Human	CY046194	CY046193	CY046192	CY046187	CY046190	CY046189	CY046188	CY046191
4528	2009	H1N1	USA	Human	CY046330	CY046329	CY046328	CY046323	CY046326	CY046325	CY046324	CY046327
4529	2009	H1N1	USA	Human	CY046298	CY046297	CY046296	CY046291	CY046294	CY046293	CY046292	CY046295
4530	2009	H1N1	USA	Human	CY046658	CY046657	CY046656	CY046651	CY046654	CY046653	CY046652	CY046655
4531	2009	H1N1	USA	Human	CY050395	CY050394	CY050393	CY050388	CY050391	CY050390	CY050389	CY050392
4532	2009	H1N1	USA	Human	CY051094	CY051093	CY051092	CY051087	CY051090	CY051089	CY051088	CY051091
4533	2009	H1N1	USA	Human	CY050942	CY050941	CY050940	CY050935	CY050938	CY050937	CY050936	CY050939
4534	2009	H1N1	USA	Human	CY050335	CY050334	CY050333	CY050328	CY050331	CY050330	CY050329	CY050332
4535	2009	H1N1	USA	Human	CY046466	CY046465	CY046464	CY046459	CY046462	CY046461	CY046460	CY046463
4536	2009	H1N1	USA	Human	CY046898	CY046897	CY046896	CY046891	CY046894	CY046893	CY046892	CY046895
4537	2009	H1N1	USA	Human	CY046842	CY046841	CY046840	CY046835	CY046838	CY046837	CY046836	CY046839
4538	2009	H1N1	USA	Human	CY050443	CY050442	CY050441	CY050436	CY050439	CY050438	CY050437	CY050440
4539	2009	H1N1	USA	Human	CY046786	CY046785	CY046784	CY046779	CY046782	CY046781	CY046780	CY046783
4540	2009	H1N1	USA	Human	CY050998	CY050997	CY050996	CY050991	CY050994	CY050993	CY050992	CY050995
4541	2009	H1N1	USA	Human	CY046586	CY046585	CY046584	CY046579	CY046582	CY046581	CY046580	CY046583
4542	2009	H1N1	USA	Human	CY046570	CY046569	CY046568	CY046563	CY046566	CY046565	CY046564	CY046567
4543	2009	H1N1	USA	Human	CY046474	CY046473	CY046472	CY046467	CY046470	CY046469	CY046468	CY046471
4544	2009	H1N1	USA	Human	CY052121	CY052120	CY052119	CY052114	CY052117	CY052116	CY052115	CY052118
4545	2009	H1N1	USA	Human	CY046386	CY046385	CY046384	CY046379	CY046382	CY046381	CY046380	CY046383
4546	2009	H1N1	USA	Human	CY046826	CY046825	CY046824	CY046819	CY046822	CY046821	CY046820	CY046823
4547	2009	H1N1	USA	Human	CY051206	CY051205	CY051204	CY051199	CY051202	CY051201	CY051200	CY051203
4548	2009	H1N1	USA	Human	CY046498	CY046497	CY046496	CY046491	CY046494	CY046493	CY046492	CY046495
4549	2009	H1N1	USA	Human	CY051174	CY051173	CY051172	CY051167	CY051170	CY051169	CY051168	CY051171
4550	2009	H1N1	USA	Human	CY046754	CY046753	CY046752	CY046747	CY046750	CY046749	CY046748	CY046751
4551	2009	H1N1	USA	Human	CY051062	CY051061	CY051060	CY051055	CY051058	CY051057	CY051056	CY051059
4552	2009	H1N1	USA	Human	CY046522	CY046521	CY046520	CY046515	CY046518	CY046517	CY046516	CY046519
4553	2009	H1N1	USA	Human	CY046834	CY046833	CY046832	CY046827	CY046830	CY046829	CY046828	CY046831
4554	2009	H1N1	USA	Human	CY050427	CY050426	CY050425	CY050420	CY050423	CY050422	CY050421	CY050424
4555	2009	H1N1	USA	Human	CY050926	CY050925	CY050924	CY050919	CY050922	CY050921	CY050920	CY050923
4556	2009	H1N1	USA	Human	CY051190	CY051189	CY051188	CY051183	CY051186	CY051185	CY051184	CY051187
4557	2009	H1N1	USA	Human	CY046650	CY046649	CY046648	CY046643	CY046646	CY046645	CY046644	CY046647
4558	2009	H1N1	USA	Human	CY046442	CY046441	CY046440	CY046435	CY046438	CY046437	CY046436	CY046439
4559	2009	H1N1	USA	Human	CY051118	CY051117	CY051116	CY051111	CY051114	CY051113	CY051112	CY051115
4560	2009	H1N1	USA	Human	CY046874	CY046873	CY046872	CY046867	CY046870	CY046869	CY046868	CY046871
4561	2009	H1N1	USA	Human	CY046794	CY046793	CY046792	CY046787	CY046790	CY046789	CY046788	CY046791
4562	2009	H1N1	USA	Human	CY051222	CY051221	CY051220	CY051215	CY051218	CY051217	CY051216	CY051219
4563	2009	H1N1	USA	Human	CY046770	CY046769	CY046768	CY046763	CY046766	CY046765	CY046764	CY046767
4564	2009	H1N1	USA	Human	CY046202	CY046201	CY046200	CY046195	CY046198	CY046197	CY046196	CY046199
4565	2009	H1N1	USA	Human	CY050435	CY050434	CY050433	CY050428	CY050431	CY050430	CY050429	CY050432
4566	2009	H1N1	USA	Human	CY046850	CY046849	CY046848	CY046843	CY046846	CY046845	CY046844	CY046847
4567	2009	H1N1	USA	Human	CY046210	CY046209	CY046208	CY046203	CY046206	CY046205	CY046204	CY046207
4568	2009	H1N1	USA	Human	CY046514	CY046513	CY046512	CY046507	CY046510	CY046509	CY046508	CY046511
4569	2009	H1N1	USA	Human	CY046730	CY046729	CY046728	CY046723	CY046726	CY046725	CY046724	CY046727
4570	2009	H1N1	USA	Human	CY046258	CY046257	CY046256	CY046251	CY046254	CY046253	CY046252	CY046255
4571	2009	H1N1	USA	Human	CY046594	CY046593	CY046592	CY046587	CY046590	CY046589	CY046588	CY046591
4572	2009	H1N1	USA	Human	CY046346	CY046345	CY046344	CY046339	CY046342	CY046341	CY046340	CY046343
4573	2009	H1N1	USA	Human	CY046290	CY046289	CY046288	CY046283	CY046286	CY046285	CY046284	CY046287
4574	2009	H1N1	USA	Human	CY051254	CY051253	CY051252	CY051247	CY051250	CY051249	CY051248	CY051251
4575	2009	H1N1	USA	Human	CY051262	CY051261	CY051260	CY051255	CY051258	CY051257	CY051256	CY051259
4576	2009	H1N1	USA	Human	CY051270	CY051269	CY051268	CY051263	CY051266	CY051265	CY051264	CY051267
4577	2009	H1N1	USA	Human	CY051278	CY051277	CY051276	CY051271	CY051274	CY051273	CY051272	CY051275
4578	2009	H1N1	USA	Human	CY051286	CY051285	CY051284	CY051279	CY051282	CY051281	CY051280	CY051283
4579	2009	H1N1	USA	Human	CY051294	CY051293	CY051292	CY051287	CY051290	CY051289	CY051288	CY051291
4580	2009	H1N1	USA	Human	CY051302	CY051301	CY051300	CY051295	CY051298	CY051297	CY051296	CY051299
4581	2009	H1N1	USA	Human	CY051502	CY051501	CY051500	CY051495	CY051498	CY051497	CY051496	CY051499
4582	2009	H1N1	USA	Human	CY051310	CY051309	CY051308	CY051303	CY051306	CY051305	CY051304	CY051307
4583	2009	H1N1	USA	Human	CY051318	CY051317	CY051316	CY051311	CY051314	CY051313	CY051312	CY051315
4584	2009	H1N1	USA	Human	CY051326	CY051325	CY051324	CY051319	CY051322	CY051321	CY051320	CY051323
4585	2009	H1N1	USA	Human	CY051334	CY051333	CY051332	CY051327	CY051330	CY051329	CY051328	CY051331
4586	2009	H1N1	USA	Human	CY051510	CY051509	CY051508	CY051503	CY051506	CY051505	CY051504	CY051507
4587	2009	H1N1	USA	Human	CY051518	CY051517	CY051516	CY051511	CY051514	CY051513	CY051512	CY051515
4588	2009	H1N1	USA	Human	CY051342	CY051341	CY051340	CY051335	CY051338	CY051337	CY051336	CY051339
4589	2009	H1N1	USA	Human	CY051350	CY051349	CY051348	CY051343	CY051346	CY051345	CY051344	CY051347
4590	2009	H1N1	USA	Human	CY051358	CY051357	CY051356	CY051351	CY051354	CY051353	CY051352	CY051355
4591	2009	H1N1	USA	Human	CY051526	CY051525	CY051524	CY051519	CY051522	CY051521	CY051520	CY051523
4592	2009	H1N1	USA	Human	CY051366	CY051365	CY051364	CY051359	CY051362	CY051361	CY051360	CY051363
4593	2009	H1N1	USA	Human	CY051382	CY051381	CY051380	CY051375	CY051378	CY051377	CY051376	CY051379
4594	2009	H1N1	USA	Human	CY051374	CY051373	CY051372	CY051367	CY051370	CY051369	CY051368	CY051371
4595	2009	H1N1	USA	Human	CY051406	CY051405	CY051404	CY051399	CY051402	CY051401	CY051400	CY051403
4596	2009	H1N1	USA	Human	CY051390	CY051389	CY051388	CY051383	CY051386	CY051385	CY051384	CY051387
4597	2009	H1N1	USA	Human	CY051398	CY051397	CY051396	CY051391	CY051394	CY051393	CY051392	CY051395
4598	2009	H1N1	USA	Human	CY051414	CY051413	CY051412	CY051407	CY051410	CY051409	CY051408	CY051411
4599	2009	H1N1	USA	Human	CY051430	CY051429	CY051428	CY051423	CY051426	CY051425	CY051424	CY051427
4600	2009	H1N1	USA	Human	CY051422	CY051421	CY051420	CY051415	CY051418	CY051417	CY051416	CY051419
4601	2009	H1N1	USA	Human	CY051438	CY051437	CY051436	CY051431	CY051434	CY051433	CY051432	CY051435
4602	2009	H1N1	USA	Human	CY051470	CY051469	CY051468	CY051463	CY051466	CY051465	CY051464	CY051467
4603	2009	H1N1	USA	Human	CY051446	CY051445	CY051444	CY051439	CY051442	CY051441	CY051440	CY051443
4604	2009	H1N1	USA	Human	CY051462	CY051461	CY051460	CY051455	CY051458	CY051457	CY051456	CY051459
4605	2009	H1N1	USA	Human	CY051454	CY051453	CY051452	CY051447	CY051450	CY051449	CY051448	CY051451
4606	2009	H1N1	USA	Human	CY051486	CY051485	CY051484	CY051479	CY051482	CY051481	CY051480	CY051483
4607	2009	H1N1	USA	Human	CY051478	CY051477	CY051476	CY051471	CY051474	CY051473	CY051472	CY051475
4608	2009	H1N1	USA	Human	CY051494	CY051493	CY051492	CY051487	CY051490	CY051489	CY051488	CY051491
6756	2002	H1N1	Canada	Swine	AY619954	AY619955	AY619956	AY619961	AY619958	AY619960	AY619959	AY619957
6757	2003	H1N1	Canada	Swine	DQ280197	DQ280198	DQ280199	DQ280203	DQ280201	DQ280202	DQ280204	DQ280200
6758	2003	H1N1	Canada	Swine	DQ280213	DQ280214	DQ280215	DQ280219	DQ280217	DQ280218	DQ280220	DQ280216
6759	2003	H1N1	Canada	Swine	DQ280189	DQ280190	DQ280191	DQ280195	DQ280193	DQ280194	DQ280196	DQ280192
6760	2004	H1N1	Canada	Swine	DQ280245	DQ280246	DQ280247	DQ280250	DQ280249	DQ280251	DQ280252	DQ280248
6761	2004	H1N1	Canada	Swine	DQ280237	DQ280238	DQ280239	DQ280243	DQ280241	DQ280242	DQ280244	DQ280240
6762	2009	H1N1	Canada	Swine	GQ150325	GQ150326	GQ150327	GQ150328	GQ150329	GQ150330	GQ150331	GQ150332
6792	2009	H1N1	Mexico	Swine	CY053642	CY053643	CY053644	CY053645	CY053646	CY053647	CY053648	CY053649
6894	2007	H1N1	USA	Swine	GQ484358	GQ484357	GQ484359	GQ484355	GQ484360	GQ484356	GQ484361	GQ484362
6895	2007	H1N1	USA	Swine	FJ611896	FJ611895	FJ611897	FJ611898	FJ611899	FJ611900	FJ611901	FJ611902
6896	2007	H1N1	USA	Swine	EU604691	EU604692	EU604693	EU604689	EU604694	EU604690	EU604695	EU604696
6897	2007	H1N1	USA	Swine	EU409946	EU409945	EU409947	EU409948	EU409950	EU409949	EU409951	EU409952
