# Supplementary material for: The nonadaptive nature of the H1N1 2009 Swine Flu pandemic contrasts with the adaptive facilitation of transmission to a new host
Source: BMC Evol Biol. 2011 Jan 6;11:6. doi: 10.1186/1471-2148-11-6 (PMC3024937; doi:10.1186/1471-2148-11-6)
Supplement: Additional file 4 — PDB files (zipped) containing the three-dimensional models of the protein structures of NA swine (SwineModel.pdb), non-pandemic (NonPandemicModel.pdb) and pandemic human (PandemicModel.pdb). [file 1471-2148-11-6-S4.ZIP]

Archive with 3 entries (3 files):
- NonPandemicModel.pdb
- PandemicModel.pdb
- SwineModel.pdb
