# Supplementary material for: The nonadaptive nature of the H1N1 2009 Swine Flu pandemic contrasts with the adaptive facilitation of transmission to a new host
Source: BMC Evol Biol. 2011 Jan 6;11:6. doi: 10.1186/1471-2148-11-6 (PMC3024937; doi:10.1186/1471-2148-11-6)
Supplement: Additional file 4 — PDB files (zipped) containing the three-dimensional models of the protein structures of NA swine (SwineModel.pdb), non-pandemic (NonPandemicModel.pdb) and pandemic human (PandemicModel.pdb). [file 1471-2148-11-6-S4.ZIP › NonPandemicModel.pdb]

HEADER    SWISS-MODEL SERVER (http://swissmodel.expasy.org)    
TITLE  SWISS-MODEL
EXPDTA    THEORETICAL MODEL (SWISS-MODEL SERVER)                                    
AUTHOR    SWISS-MODEL SERVER (SEE REFERENCE IN JRNL Records)                         
REVDAT   1   Wed May  5 05:33:16 2010
JRNL        AUTH   T.SCHWEDE,J.KOPP,N.GUEX,M.C.PEITSCH                          
JRNL        TITL   SWISS_MODEL: AN AUTOMATED PROTEIN HOMOLOGY-MODELING          
JRNL        TITL 2 SERVER                                                       
JRNL        REF    NUCLEIC ACIDS RESEARCH        V.  31  3381 2003              
JRNL        REFN   ASTM NARHAD  UK ISSN 0305-1048                               
REMARK   1 ---------------------------------------------------------------------
REMARK   1 DISCLAIMER                                                           
REMARK   1                                                                      
REMARK   1 The SWISS-MODEL SERVER produces theoretical  moldels for proteins. The
REMARK   1 results of any  theoretical  modelling  procedure is  NON-EXPERIMENTAL
REMARK   1 and MUST be considered with care. These models may contain significant
REMARK   1 errors. This  is  especially true  for  automated modeling since there
REMARK   1 is no human intervention during model building.                       
REMARK   1 Please read the header section and the logfile carefully to  know what
REMARK   1 templates and alignments were used during the model building  process.
REMARK   1 All information by the SWISS-MODEL SERVER is provided "AS-IS", without
REMARK   1 any warranty, expressed or implied.
REMARK   1                                                                      
REMARK   1 ---------------------------------------------------------------------
REMARK 999
REMARK 999 SEQUENCE
REMARK 999 SPAC SWS  SPAC       1 -    82 NOT IN ATOMS LIST
REMARK 999 SPAC SWS   SPAC     468 -   469 NOT IN ATOMS LIST
DBREF  SPAC      1    385 SWS  SPAC     83    467
IPREF  SPAC  SPAC 83 467 
CRYST1    1.000    1.000    1.000  90.00  90.00  90.00 P 1           1
ORIGX1      1.000000  0.000000  0.000000        0.00000
ORIGX2      0.000000  1.000000  0.000000        0.00000
ORIGX3      0.000000  0.000000  1.000000        0.00000
SCALE1      1.000000  0.000000  0.000000        0.00000
SCALE2      0.000000  1.000000  0.000000        0.00000
SCALE3      0.000000  0.000000  1.000000        0.00000
ATOM      1  N   VAL    83       2.450  44.819 -13.809  1.00 50.00
ATOM      2  CA  VAL    83       1.637  44.165 -12.758  1.00 50.00
ATOM      3  C   VAL    83       2.467  43.283 -11.808  1.00 50.00
ATOM      4  O   VAL    83       2.907  42.194 -12.163  1.00 50.00
ATOM      5  CB  VAL    83       0.454  43.377 -13.385  1.00 50.00
ATOM      6  CG1 VAL    83       0.890  42.486 -14.554  1.00 50.00
ATOM      7  CG2 VAL    83      -0.330  42.530 -12.366  1.00 50.00
ATOM      8  N   ILE    84       2.635  43.749 -10.579  1.00 50.00
ATOM      9  CA  ILE    84       3.045  42.840  -9.499  1.00 50.00
ATOM     10  C   ILE    84       1.830  42.650  -8.590  1.00 50.00
ATOM     11  O   ILE    84       1.101  43.596  -8.292  1.00 50.00
ATOM     12  CB  ILE    84       4.274  43.321  -8.703  1.00 50.00
ATOM     13  CG1 ILE    84       4.030  44.663  -7.991  1.00 50.00
ATOM     14  CG2 ILE    84       5.498  43.356  -9.628  1.00 50.00
ATOM     15  CD1 ILE    84       5.103  45.024  -6.958  1.00 50.00
ATOM     16  N   LEU    85       1.571  41.393  -8.261  1.00 50.00
ATOM     17  CA  LEU    85       0.472  41.045  -7.344  1.00 50.00
ATOM     18  C   LEU    85       0.738  41.711  -5.992  1.00 50.00
ATOM     19  O   LEU    85       1.824  41.581  -5.426  1.00 50.00
ATOM     20  CB  LEU    85       0.398  39.524  -7.177  1.00 50.00
ATOM     21  CG  LEU    85       0.278  38.785  -8.516  1.00 50.00
ATOM     22  CD1 LEU    85       0.341  37.278  -8.288  1.00 50.00
ATOM     23  CD2 LEU    85      -1.011  39.138  -9.259  1.00 50.00
ATOM     24  N   THR    86      -0.259  42.446  -5.515  1.00 50.00
ATOM     25  CA  THR    86      -0.112  43.214  -4.262  1.00 50.00
ATOM     26  C   THR    86      -0.095  42.267  -3.052  1.00 50.00
ATOM     27  O   THR    86       0.694  42.435  -2.126  1.00 50.00
ATOM     28  CB  THR    86      -1.230  44.258  -4.101  1.00 50.00
ATOM     29  OG1 THR    86      -2.490  43.593  -3.964  1.00 50.00
ATOM     30  CG2 THR    86      -1.277  45.229  -5.287  1.00 50.00
ATOM     31  N   GLY    87      -0.950  41.238  -3.145  1.00 50.00
ATOM     32  CA  GLY    87      -1.162  40.243  -2.075  1.00 50.00
ATOM     33  C   GLY    87      -1.570  40.898  -0.746  1.00 50.00
ATOM     34  O   GLY    87      -1.312  40.348   0.322  1.00 50.00
ATOM     35  N   ASN    88      -2.274  42.027  -0.841  1.00 50.00
ATOM     36  CA  ASN    88      -2.718  42.787   0.342  1.00 50.00
ATOM     37  C   ASN    88      -4.157  42.476   0.786  1.00 50.00
ATOM     38  O   ASN    88      -4.580  42.921   1.850  1.00 50.00
ATOM     39  CB  ASN    88      -2.535  44.293   0.108  1.00 50.00
ATOM     40  CG  ASN    88      -3.373  44.869  -1.041  1.00 50.00
ATOM     41  OD1 ASN    88      -4.079  44.195  -1.779  1.00 50.00
ATOM     42  ND2 ASN    88      -3.214  46.151  -1.271  1.00 50.00
ATOM     43  N   SER    89      -4.902  41.743  -0.039  1.00 50.00
ATOM     44  CA  SER    89      -6.290  41.365   0.284  1.00 50.00
ATOM     45  C   SER    89      -6.349  40.154   1.223  1.00 50.00
ATOM     46  O   SER    89      -5.389  39.395   1.372  1.00 50.00
ATOM     47  CB  SER    89      -7.131  41.139  -0.980  1.00 50.00
ATOM     48  OG  SER    89      -6.453  40.259  -1.876  1.00 50.00
ATOM     49  N   SER    90      -7.485  40.059   1.903  1.00 50.00
ATOM     50  CA  SER    90      -7.783  38.986   2.873  1.00 50.00
ATOM     51  C   SER    90      -8.659  37.919   2.212  1.00 50.00
ATOM     52  O   SER    90      -9.204  38.147   1.130  1.00 50.00
ATOM     53  CB  SER    90      -8.550  39.552   4.069  1.00 50.00
ATOM     54  OG  SER    90      -7.790  40.602   4.668  1.00 50.00
ATOM     55  N   LEU    91      -8.670  36.721   2.805  1.00 50.00
ATOM     56  CA  LEU    91      -9.404  35.569   2.244  1.00 50.00
ATOM     57  C   LEU    91     -10.884  35.895   2.046  1.00 50.00
ATOM     58  O   LEU    91     -11.512  36.511   2.904  1.00 50.00
ATOM     59  CB  LEU    91      -9.247  34.301   3.098  1.00 50.00
ATOM     60  CG  LEU    91      -7.836  33.691   3.135  1.00 50.00
ATOM     61  CD1 LEU    91      -7.805  32.548   4.146  1.00 50.00
ATOM     62  CD2 LEU    91      -7.437  33.057   1.801  1.00 50.00
ATOM     63  N   CYS    92     -11.381  35.528   0.870  1.00 50.00
ATOM     64  CA  CYS    92     -12.812  35.665   0.550  1.00 50.00
ATOM     65  C   CYS    92     -13.638  34.843   1.552  1.00 50.00
ATOM     66  O   CYS    92     -13.196  33.762   1.956  1.00 50.00
ATOM     67  CB  CYS    92     -13.098  35.146  -0.861  1.00 50.00
ATOM     68  SG  CYS    92     -12.235  36.049  -2.198  1.00 50.00
ATOM     69  N   PRO    93     -14.778  35.382   2.003  1.00 50.00
ATOM     70  CA  PRO    93     -15.747  34.618   2.807  1.00 50.00
ATOM     71  C   PRO    93     -16.357  33.523   1.927  1.00 50.00
ATOM     72  O   PRO    93     -16.655  33.749   0.754  1.00 50.00
ATOM     73  CB  PRO    93     -16.791  35.652   3.231  1.00 50.00
ATOM     74  CG  PRO    93     -16.752  36.687   2.105  1.00 50.00
ATOM     75  CD  PRO    93     -15.269  36.750   1.740  1.00 50.00
ATOM     76  N   ILE    94     -16.358  32.311   2.464  1.00 50.00
ATOM     77  CA  ILE    94     -16.827  31.120   1.732  1.00 50.00
ATOM     78  C   ILE    94     -17.747  30.287   2.635  1.00 50.00
ATOM     79  O   ILE    94     -17.662  30.353   3.860  1.00 50.00
ATOM     80  CB  ILE    94     -15.640  30.280   1.205  1.00 50.00
ATOM     81  CG1 ILE    94     -14.823  29.665   2.356  1.00 50.00
ATOM     82  CG2 ILE    94     -14.764  31.121   0.257  1.00 50.00
ATOM     83  CD1 ILE    94     -13.785  28.630   1.915  1.00 50.00
ATOM     84  N   SER    95     -18.539  29.445   1.988  1.00 50.00
ATOM     85  CA  SER    95     -19.426  28.482   2.674  1.00 50.00
ATOM     86  C   SER    95     -19.099  27.016   2.347  1.00 50.00
ATOM     87  O   SER    95     -19.467  26.109   3.093  1.00 50.00
ATOM     88  CB  SER    95     -20.891  28.776   2.340  1.00 50.00
ATOM     89  OG  SER    95     -21.128  28.603   0.939  1.00 50.00
ATOM     90  N   GLY    96     -18.373  26.822   1.238  1.00 50.00
ATOM     91  CA  GLY    96     -18.031  25.481   0.739  1.00 50.00
ATOM     92  C   GLY    96     -17.077  25.566  -0.453  1.00 50.00
ATOM     93  O   GLY    96     -16.605  26.644  -0.822  1.00 50.00
ATOM     94  N   TRP    97     -16.956  24.422  -1.113  1.00 50.00
ATOM     95  CA  TRP    97     -15.972  24.247  -2.193  1.00 50.00
ATOM     96  C   TRP    97     -16.657  23.705  -3.448  1.00 50.00
ATOM     97  O   TRP    97     -17.370  22.702  -3.395  1.00 50.00
ATOM     98  CB  TRP    97     -14.878  23.280  -1.723  1.00 50.00
ATOM     99  CG  TRP    97     -14.268  23.729  -0.390  1.00 50.00
ATOM    100  CD1 TRP    97     -14.731  23.430   0.823  1.00 50.00
ATOM    101  CD2 TRP    97     -13.215  24.613  -0.222  1.00 50.00
ATOM    102  NE1 TRP    97     -14.024  24.080   1.747  1.00 50.00
ATOM    103  CE2 TRP    97     -13.085  24.806   1.144  1.00 50.00
ATOM    104  CE3 TRP    97     -12.367  25.258  -1.113  1.00 50.00
ATOM    105  CZ2 TRP    97     -12.089  25.644   1.628  1.00 50.00
ATOM    106  CZ3 TRP    97     -11.382  26.110  -0.629  1.00 50.00
ATOM    107  CH2 TRP    97     -11.241  26.300   0.742  1.00 50.00
ATOM    108  N   ALA    98     -16.450  24.424  -4.544  1.00 50.00
ATOM    109  CA  ALA    98     -16.992  24.039  -5.858  1.00 50.00
ATOM    110  C   ALA    98     -15.857  23.431  -6.687  1.00 50.00
ATOM    111  O   ALA    98     -14.739  23.952  -6.684  1.00 50.00
ATOM    112  CB  ALA    98     -17.544  25.280  -6.564  1.00 50.00
ATOM    113  N   ILE    99     -16.147  22.295  -7.320  1.00 50.00
ATOM    114  CA  ILE    99     -15.139  21.589  -8.133  1.00 50.00
ATOM    115  C   ILE    99     -14.692  22.473  -9.308  1.00 50.00
ATOM    116  O   ILE    99     -15.505  23.048 -10.029  1.00 50.00
ATOM    117  CB  ILE    99     -15.631  20.192  -8.563  1.00 50.00
ATOM    118  CG1 ILE    99     -14.435  19.381  -9.092  1.00 50.00
ATOM    119  CG2 ILE    99     -16.805  20.256  -9.558  1.00 50.00
ATOM    120  CD1 ILE    99     -14.714  17.888  -9.286  1.00 50.00
ATOM    121  N   TYR   100     -13.382  22.509  -9.485  1.00 50.00
ATOM    122  CA  TYR   100     -12.732  23.379 -10.472  1.00 50.00
ATOM    123  C   TYR   100     -12.176  22.586 -11.662  1.00 50.00
ATOM    124  O   TYR   100     -12.338  22.996 -12.809  1.00 50.00
ATOM    125  CB  TYR   100     -11.620  24.155  -9.757  1.00 50.00
ATOM    126  CG  TYR   100     -11.022  25.255 -10.634  1.00 50.00
ATOM    127  CD1 TYR   100     -11.838  26.267 -11.120  1.00 50.00
ATOM    128  CD2 TYR   100      -9.659  25.274 -10.896  1.00 50.00
ATOM    129  CE1 TYR   100     -11.295  27.299 -11.870  1.00 50.00
ATOM    130  CE2 TYR   100      -9.110  26.311 -11.636  1.00 50.00
ATOM    131  CZ  TYR   100      -9.931  27.319 -12.128  1.00 50.00
ATOM    132  OH  TYR   100      -9.409  28.315 -12.886  1.00 50.00
ATOM    133  N   SER   101     -11.541  21.452 -11.374  1.00 50.00
ATOM    134  CA  SER   101     -10.926  20.613 -12.419  1.00 50.00
ATOM    135  C   SER   101     -10.800  19.149 -11.986  1.00 50.00
ATOM    136  O   SER   101     -10.851  18.814 -10.801  1.00 50.00
ATOM    137  CB  SER   101      -9.535  21.147 -12.794  1.00 50.00
ATOM    138  OG  SER   101      -8.600  20.844 -11.754  1.00 50.00
ATOM    139  N   LYS   102     -10.654  18.318 -13.012  1.00 50.00
ATOM    140  CA  LYS   102     -10.373  16.880 -12.890  1.00 50.00
ATOM    141  C   LYS   102      -9.750  16.418 -14.209  1.00 50.00
ATOM    142  O   LYS   102     -10.371  16.493 -15.267  1.00 50.00
ATOM    143  CB  LYS   102     -11.672  16.121 -12.599  1.00 50.00
ATOM    144  CG  LYS   102     -11.401  14.626 -12.451  1.00 50.00
ATOM    145  CD  LYS   102     -12.623  13.890 -11.907  1.00 50.00
ATOM    146  CE  LYS   102     -12.300  12.413 -11.689  1.00 50.00
ATOM    147  NZ  LYS   102     -11.130  12.237 -10.815  1.00 50.00
ATOM    148  N   ASP   103      -8.481  16.041 -14.117  1.00 50.00
ATOM    149  CA  ASP   103      -7.710  15.687 -15.322  1.00 50.00
ATOM    150  C   ASP   103      -7.909  14.259 -15.852  1.00 50.00
ATOM    151  O   ASP   103      -7.542  14.003 -16.996  1.00 50.00
ATOM    152  CB  ASP   103      -6.223  16.031 -15.175  1.00 50.00
ATOM    153  CG  ASP   103      -5.511  15.357 -14.000  1.00 50.00
ATOM    154  OD1 ASP   103      -5.940  14.254 -13.584  1.00 50.00
ATOM    155  OD2 ASP   103      -4.497  15.937 -13.572  1.00 50.00
ATOM    156  N   ASN   104      -8.301  13.321 -14.981  1.00 50.00
ATOM    157  CA  ASN   104      -8.471  11.898 -15.363  1.00 50.00
ATOM    158  C   ASN   104      -7.189  11.335 -16.007  1.00 50.00
ATOM    159  O   ASN   104      -7.228  10.458 -16.871  1.00 50.00
ATOM    160  CB  ASN   104      -9.635  11.753 -16.354  1.00 50.00
ATOM    161  CG  ASN   104     -10.998  11.988 -15.717  1.00 50.00
ATOM    162  OD1 ASN   104     -11.359  11.378 -14.724  1.00 50.00
ATOM    163  ND2 ASN   104     -11.785  12.839 -16.335  1.00 50.00
ATOM    164  N   SER   105      -6.047  11.786 -15.489  1.00 50.00
ATOM    165  CA  SER   105      -4.740  11.531 -16.124  1.00 50.00
ATOM    166  C   SER   105      -4.475  10.035 -16.316  1.00 50.00
ATOM    167  O   SER   105      -4.394   9.577 -17.452  1.00 50.00
ATOM    168  CB  SER   105      -3.607  12.153 -15.308  1.00 50.00
ATOM    169  OG  SER   105      -2.373  11.828 -15.945  1.00 50.00
ATOM    170  N   ILE   106      -4.678   9.274 -15.243  1.00 50.00
ATOM    171  CA  ILE   106      -4.384   7.827 -15.233  1.00 50.00
ATOM    172  C   ILE   106      -5.354   7.025 -16.117  1.00 50.00
ATOM    173  O   ILE   106      -4.912   6.169 -16.883  1.00 50.00
ATOM    174  CB  ILE   106      -4.293   7.297 -13.790  1.00 50.00
ATOM    175  CG1 ILE   106      -3.181   8.059 -13.050  1.00 50.00
ATOM    176  CG2 ILE   106      -4.009   5.785 -13.776  1.00 50.00
ATOM    177  CD1 ILE   106      -3.037   7.720 -11.564  1.00 50.00
ATOM    178  N   ARG   107      -6.644   7.347 -16.042  1.00 50.00
ATOM    179  CA  ARG   107      -7.658   6.748 -16.934  1.00 50.00
ATOM    180  C   ARG   107      -7.315   6.958 -18.416  1.00 50.00
ATOM    181  O   ARG   107      -7.289   6.002 -19.188  1.00 50.00
ATOM    182  CB  ARG   107      -9.029   7.366 -16.672  1.00 50.00
ATOM    183  CG  ARG   107      -9.661   6.829 -15.389  1.00 50.00
ATOM    184  CD  ARG   107     -10.955   7.576 -15.056  1.00 50.00
ATOM    185  NE  ARG   107     -11.961   7.451 -16.127  1.00 50.00
ATOM    186  CZ  ARG   107     -12.932   6.537 -16.203  1.00 50.00
ATOM    187  NH1 ARG   107     -13.047   5.573 -15.300  1.00 50.00
ATOM    188  NH2 ARG   107     -13.862   6.631 -17.140  1.00 50.00
ATOM    189  N   ILE   108      -6.874   8.174 -18.734  1.00 50.00
ATOM    190  CA  ILE   108      -6.462   8.545 -20.104  1.00 50.00
ATOM    191  C   ILE   108      -5.186   7.791 -20.514  1.00 50.00
ATOM    192  O   ILE   108      -5.045   7.367 -21.648  1.00 50.00
ATOM    193  CB  ILE   108      -6.288  10.071 -20.233  1.00 50.00
ATOM    194  CG1 ILE   108      -7.651  10.742 -19.997  1.00 50.00
ATOM    195  CG2 ILE   108      -5.706  10.473 -21.604  1.00 50.00
ATOM    196  CD1 ILE   108      -7.614  12.273 -19.917  1.00 50.00
ATOM    197  N   GLY   109      -4.277   7.639 -19.553  1.00 50.00
ATOM    198  CA  GLY   109      -2.998   6.992 -19.870  1.00 50.00
ATOM    199  C   GLY   109      -2.958   5.489 -19.958  1.00 50.00
ATOM    200  O   GLY   109      -1.958   4.930 -20.399  1.00 50.00
ATOM    201  N   SER   110      -4.114   4.920 -19.674  1.00 50.00
ATOM    202  CA  SER   110      -4.376   3.517 -20.008  1.00 50.00
ATOM    203  C   SER   110      -4.174   3.280 -21.519  1.00 50.00
ATOM    204  O   SER   110      -3.722   2.212 -21.924  1.00 50.00
ATOM    205  CB  SER   110      -5.808   3.177 -19.613  1.00 50.00
ATOM    206  OG  SER   110      -6.024   1.794 -19.874  1.00 50.00
ATOM    207  N   LYS   111      -4.412   4.322 -22.320  1.00 50.00
ATOM    208  CA  LYS   111      -4.307   4.227 -23.786  1.00 50.00
ATOM    209  C   LYS   111      -3.409   5.313 -24.409  1.00 50.00
ATOM    210  O   LYS   111      -2.669   5.037 -25.352  1.00 50.00
ATOM    211  CB  LYS   111      -5.741   4.254 -24.327  1.00 50.00
ATOM    212  CG  LYS   111      -5.883   3.695 -25.745  1.00 50.00
ATOM    213  CD  LYS   111      -5.552   4.725 -26.826  1.00 50.00
ATOM    214  CE  LYS   111      -5.753   4.110 -28.209  1.00 50.00
ATOM    215  NZ  LYS   111      -5.596   5.121 -29.262  1.00 50.00
ATOM    216  N   GLY   112      -3.531   6.546 -23.895  1.00 50.00
ATOM    217  CA  GLY   112      -2.764   7.700 -24.401  1.00 50.00
ATOM    218  C   GLY   112      -1.290   7.653 -23.977  1.00 50.00
ATOM    219  O   GLY   112      -0.832   6.744 -23.288  1.00 50.00
ATOM    220  N   ASP   113      -0.616   8.760 -24.267  1.00 50.00
ATOM    221  CA  ASP   113       0.799   8.949 -23.895  1.00 50.00
ATOM    222  C   ASP   113       0.905  10.003 -22.802  1.00 50.00
ATOM    223  O   ASP   113       0.839  11.204 -23.055  1.00 50.00
ATOM    224  CB  ASP   113       1.636   9.373 -25.103  1.00 50.00
ATOM    225  CG  ASP   113       1.669   8.305 -26.196  1.00 50.00
ATOM    226  OD1 ASP   113       1.581   7.107 -25.855  1.00 50.00
ATOM    227  OD2 ASP   113       1.750   8.732 -27.368  1.00 50.00
ATOM    228  N   ILE   114       0.893   9.501 -21.581  1.00 50.00
ATOM    229  CA  ILE   114       0.848  10.385 -20.412  1.00 50.00
ATOM    230  C   ILE   114       2.015  10.060 -19.472  1.00 50.00
ATOM    231  O   ILE   114       2.376   8.897 -19.279  1.00 50.00
ATOM    232  CB  ILE   114      -0.506  10.246 -19.708  1.00 50.00
ATOM    233  CG1 ILE   114      -0.611   8.885 -19.045  1.00 50.00
ATOM    234  CG2 ILE   114      -1.704  10.529 -20.638  1.00 50.00
ATOM    235  CD1 ILE   114      -1.555   9.116 -17.879  1.00 50.00
ATOM    236  N   PHE   115       2.563  11.109 -18.882  1.00 50.00
ATOM    237  CA  PHE   115       3.674  10.965 -17.930  1.00 50.00
ATOM    238  C   PHE   115       3.268  10.208 -16.665  1.00 50.00
ATOM    239  O   PHE   115       2.154  10.338 -16.159  1.00 50.00
ATOM    240  CB  PHE   115       4.215  12.331 -17.508  1.00 50.00
ATOM    241  CG  PHE   115       5.040  13.002 -18.601  1.00 50.00
ATOM    242  CD1 PHE   115       6.265  12.457 -18.964  1.00 50.00
ATOM    243  CD2 PHE   115       4.621  14.214 -19.134  1.00 50.00
ATOM    244  CE1 PHE   115       7.073  13.122 -19.875  1.00 50.00
ATOM    245  CE2 PHE   115       5.434  14.881 -20.040  1.00 50.00
ATOM    246  CZ  PHE   115       6.656  14.333 -20.412  1.00 50.00
ATOM    247  N   VAL   116       4.205   9.386 -16.211  1.00 50.00
ATOM    248  CA  VAL   116       4.211   8.894 -14.822  1.00 50.00
ATOM    249  C   VAL   116       4.668  10.087 -13.975  1.00 50.00
ATOM    250  O   VAL   116       5.692  10.710 -14.264  1.00 50.00
ATOM    251  CB  VAL   116       5.200   7.733 -14.639  1.00 50.00
ATOM    252  CG1 VAL   116       5.175   7.216 -13.201  1.00 50.00
ATOM    253  CG2 VAL   116       4.886   6.567 -15.572  1.00 50.00
ATOM    254  N   ILE   117       3.817  10.454 -13.031  1.00 50.00
ATOM    255  CA  ILE   117       4.059  11.630 -12.178  1.00 50.00
ATOM    256  C   ILE   117       3.774  11.297 -10.710  1.00 50.00
ATOM    257  O   ILE   117       3.107  10.305 -10.418  1.00 50.00
ATOM    258  CB  ILE   117       3.203  12.845 -12.616  1.00 50.00
ATOM    259  CG1 ILE   117       1.706  12.644 -12.315  1.00 50.00
ATOM    260  CG2 ILE   117       3.436  13.181 -14.097  1.00 50.00
ATOM    261  CD1 ILE   117       0.873  13.929 -12.397  1.00 50.00
ATOM    262  N   ARG   118       4.130  12.268  -9.883  1.00 50.00
ATOM    263  CA  ARG   118       3.614  12.471  -8.522  1.00 50.00
ATOM    264  C   ARG   118       3.954  13.899  -8.081  1.00 50.00
ATOM    265  O   ARG   118       4.554  14.671  -8.832  1.00 50.00
ATOM    266  CB  ARG   118       4.177  11.455  -7.523  1.00 50.00
ATOM    267  CG  ARG   118       3.263  10.238  -7.376  1.00 50.00
ATOM    268  CD  ARG   118       3.358   9.644  -5.972  1.00 50.00
ATOM    269  NE  ARG   118       2.850  10.629  -4.999  1.00 50.00
ATOM    270  CZ  ARG   118       3.241  10.770  -3.732  1.00 50.00
ATOM    271  NH1 ARG   118       4.148   9.961  -3.208  1.00 50.00
ATOM    272  NH2 ARG   118       2.737  11.737  -2.976  1.00 50.00
ATOM    273  N   GLU   119       3.423  14.271  -6.918  1.00 50.00
ATOM    274  CA  GLU   119       3.585  15.622  -6.333  1.00 50.00
ATOM    275  C   GLU   119       3.114  16.740  -7.302  1.00 50.00
ATOM    276  O   GLU   119       3.897  17.620  -7.678  1.00 50.00
ATOM    277  CB  GLU   119       5.033  15.863  -5.867  1.00 50.00
ATOM    278  CG  GLU   119       5.562  14.854  -4.838  1.00 50.00
ATOM    279  CD  GLU   119       5.952  13.491  -5.426  1.00 50.00
ATOM    280  OE1 GLU   119       6.409  13.451  -6.589  1.00 50.00
ATOM    281  OE2 GLU   119       5.757  12.500  -4.696  1.00 50.00
ATOM    282  N   PRO   120       1.876  16.637  -7.821  1.00 50.00
ATOM    283  CA  PRO   120       1.288  17.680  -8.674  1.00 50.00
ATOM    284  C   PRO   120       0.851  18.849  -7.784  1.00 50.00
ATOM    285  O   PRO   120       0.603  18.675  -6.593  1.00 50.00
ATOM    286  CB  PRO   120       0.082  16.997  -9.323  1.00 50.00
ATOM    287  CG  PRO   120      -0.424  16.064  -8.226  1.00 50.00
ATOM    288  CD  PRO   120       0.872  15.577  -7.580  1.00 50.00
ATOM    289  N   PHE   121       0.779  20.025  -8.386  1.00 50.00
ATOM    290  CA  PHE   121       0.223  21.216  -7.722  1.00 50.00
ATOM    291  C   PHE   121      -0.172  22.270  -8.754  1.00 50.00
ATOM    292  O   PHE   121       0.395  22.343  -9.842  1.00 50.00
ATOM    293  CB  PHE   121       1.205  21.804  -6.697  1.00 50.00
ATOM    294  CG  PHE   121       2.489  22.365  -7.308  1.00 50.00
ATOM    295  CD1 PHE   121       3.618  21.563  -7.410  1.00 50.00
ATOM    296  CD2 PHE   121       2.544  23.710  -7.651  1.00 50.00
ATOM    297  CE1 PHE   121       4.815  22.118  -7.844  1.00 50.00
ATOM    298  CE2 PHE   121       3.741  24.263  -8.084  1.00 50.00
ATOM    299  CZ  PHE   121       4.877  23.468  -8.176  1.00 50.00
ATOM    300  N   ILE   122      -1.138  23.090  -8.369  1.00 50.00
ATOM    301  CA  ILE   122      -1.648  24.169  -9.233  1.00 50.00
ATOM    302  C   ILE   122      -1.124  25.510  -8.707  1.00 50.00
ATOM    303  O   ILE   122      -1.021  25.731  -7.501  1.00 50.00
ATOM    304  CB  ILE   122      -3.191  24.143  -9.279  1.00 50.00
ATOM    305  CG1 ILE   122      -3.676  22.796  -9.842  1.00 50.00
ATOM    306  CG2 ILE   122      -3.757  25.325 -10.091  1.00 50.00
ATOM    307  CD1 ILE   122      -5.196  22.602  -9.805  1.00 50.00
ATOM    308  N   SER   123      -0.792  26.364  -9.665  1.00 50.00
ATOM    309  CA  SER   123      -0.404  27.758  -9.402  1.00 50.00
ATOM    310  C   SER   123      -0.888  28.626 -10.566  1.00 50.00
ATOM    311  O   SER   123      -0.934  28.180 -11.715  1.00 50.00
ATOM    312  CB  SER   123       1.116  27.844  -9.257  1.00 50.00
ATOM    313  OG  SER   123       1.502  29.161  -8.859  1.00 50.00
ATOM    314  N   CYS   124      -1.290  29.844 -10.228  1.00 50.00
ATOM    315  CA  CYS   124      -1.880  30.777 -11.200  1.00 50.00
ATOM    316  C   CYS   124      -1.067  32.074 -11.273  1.00 50.00
ATOM    317  O   CYS   124      -0.342  32.448 -10.354  1.00 50.00
ATOM    318  CB  CYS   124      -3.316  31.109 -10.781  1.00 50.00
ATOM    319  SG  CYS   124      -4.390  29.657 -10.475  1.00 50.00
ATOM    320  N   SER   125      -1.172  32.707 -12.429  1.00 50.00
ATOM    321  CA  SER   125      -0.685  34.083 -12.629  1.00 50.00
ATOM    322  C   SER   125      -1.903  35.027 -12.563  1.00 50.00
ATOM    323  O   SER   125      -3.007  34.621 -12.212  1.00 50.00
ATOM    324  CB  SER   125       0.036  34.144 -13.985  1.00 50.00
ATOM    325  OG  SER   125      -0.897  33.928 -15.042  1.00 50.00
ATOM    326  N   HIS   126      -1.729  36.242 -13.059  1.00 50.00
ATOM    327  CA  HIS   126      -2.836  37.185 -13.319  1.00 50.00
ATOM    328  C   HIS   126      -3.636  36.851 -14.596  1.00 50.00
ATOM    329  O   HIS   126      -4.644  37.487 -14.881  1.00 50.00
ATOM    330  CB  HIS   126      -2.291  38.618 -13.382  1.00 50.00
ATOM    331  CG  HIS   126      -1.237  38.828 -14.477  1.00 50.00
ATOM    332  ND1 HIS   126      -0.152  38.087 -14.699  1.00 50.00
ATOM    333  CD2 HIS   126      -1.295  39.749 -15.430  1.00 50.00
ATOM    334  CE1 HIS   126       0.460  38.544 -15.783  1.00 50.00
ATOM    335  NE2 HIS   126      -0.253  39.566 -16.235  1.00 50.00
ATOM    336  N   LEU   127      -3.168  35.851 -15.343  1.00 50.00
ATOM    337  CA  LEU   127      -3.738  35.491 -16.656  1.00 50.00
ATOM    338  C   LEU   127      -4.316  34.077 -16.788  1.00 50.00
ATOM    339  O   LEU   127      -5.278  33.868 -17.519  1.00 50.00
ATOM    340  CB  LEU   127      -2.695  35.725 -17.757  1.00 50.00
ATOM    341  CG  LEU   127      -2.255  37.192 -17.864  1.00 50.00
ATOM    342  CD1 LEU   127      -1.199  37.335 -18.959  1.00 50.00
ATOM    343  CD2 LEU   127      -3.431  38.137 -18.137  1.00 50.00
ATOM    344  N   GLU   128      -3.732  33.118 -16.076  1.00 50.00
ATOM    345  CA  GLU   128      -4.098  31.696 -16.193  1.00 50.00
ATOM    346  C   GLU   128      -3.590  30.887 -14.997  1.00 50.00
ATOM    347  O   GLU   128      -2.717  31.343 -14.257  1.00 50.00
ATOM    348  CB  GLU   128      -3.525  31.101 -17.488  1.00 50.00
ATOM    349  CG  GLU   128      -1.990  31.030 -17.529  1.00 50.00
ATOM    350  CD  GLU   128      -1.452  30.203 -18.702  1.00 50.00
ATOM    351  OE1 GLU   128      -2.251  29.817 -19.584  1.00 50.00
ATOM    352  OE2 GLU   128      -0.234  29.933 -18.659  1.00 50.00
ATOM    353  N   CYS   129      -4.082  29.657 -14.936  1.00 50.00
ATOM    354  CA  CYS   129      -3.637  28.659 -13.955  1.00 50.00
ATOM    355  C   CYS   129      -3.025  27.462 -14.689  1.00 50.00
ATOM    356  O   CYS   129      -3.490  27.054 -15.755  1.00 50.00
ATOM    357  CB  CYS   129      -4.840  28.203 -13.130  1.00 50.00
ATOM    358  SG  CYS   129      -5.602  29.515 -12.109  1.00 50.00
ATOM    359  N   ARG   130      -1.970  26.932 -14.087  1.00 50.00
ATOM    360  CA  ARG   130      -1.241  25.772 -14.627  1.00 50.00
ATOM    361  C   ARG   130      -1.057  24.711 -13.540  1.00 50.00
ATOM    362  O   ARG   130      -1.022  25.023 -12.348  1.00 50.00
ATOM    363  CB  ARG   130       0.136  26.202 -15.135  1.00 50.00
ATOM    364  CG  ARG   130       0.042  27.244 -16.252  1.00 50.00
ATOM    365  CD  ARG   130       1.430  27.583 -16.796  1.00 50.00
ATOM    366  NE  ARG   130       2.016  26.407 -17.469  1.00 50.00
ATOM    367  CZ  ARG   130       1.627  25.867 -18.627  1.00 50.00
ATOM    368  NH1 ARG   130       0.602  26.356 -19.309  1.00 50.00
ATOM    369  NH2 ARG   130       2.293  24.838 -19.132  1.00 50.00
ATOM    370  N   THR   131      -0.946  23.473 -14.000  1.00 50.00
ATOM    371  CA  THR   131      -0.617  22.336 -13.123  1.00 50.00
ATOM    372  C   THR   131       0.861  22.003 -13.342  1.00 50.00
ATOM    373  O   THR   131       1.289  21.739 -14.463  1.00 50.00
ATOM    374  CB  THR   131      -1.480  21.110 -13.463  1.00 50.00
ATOM    375  OG1 THR   131      -2.866  21.464 -13.413  1.00 50.00
ATOM    376  CG2 THR   131      -1.225  19.940 -12.503  1.00 50.00
ATOM    377  N   PHE   132       1.589  22.033 -12.237  1.00 50.00
ATOM    378  CA  PHE   132       2.992  21.597 -12.153  1.00 50.00
ATOM    379  C   PHE   132       3.022  20.193 -11.542  1.00 50.00
ATOM    380  O   PHE   132       2.071  19.775 -10.880  1.00 50.00
ATOM    381  CB  PHE   132       3.775  22.552 -11.254  1.00 50.00
ATOM    382  CG  PHE   132       3.918  23.945 -11.867  1.00 50.00
ATOM    383  CD1 PHE   132       2.892  24.874 -11.740  1.00 50.00
ATOM    384  CD2 PHE   132       5.097  24.287 -12.516  1.00 50.00
ATOM    385  CE1 PHE   132       3.042  26.147 -12.277  1.00 50.00
ATOM    386  CE2 PHE   132       5.250  25.563 -13.044  1.00 50.00
ATOM    387  CZ  PHE   132       4.220  26.490 -12.930  1.00 50.00
ATOM    388  N   PHE   133       4.091  19.467 -11.844  1.00 50.00
ATOM    389  CA  PHE   133       4.236  18.051 -11.454  1.00 50.00
ATOM    390  C   PHE   133       5.654  17.537 -11.712  1.00 50.00
ATOM    391  O   PHE   133       6.367  18.035 -12.587  1.00 50.00
ATOM    392  CB  PHE   133       3.214  17.171 -12.198  1.00 50.00
ATOM    393  CG  PHE   133       3.224  17.387 -13.715  1.00 50.00
ATOM    394  CD1 PHE   133       4.112  16.666 -14.500  1.00 50.00
ATOM    395  CD2 PHE   133       2.353  18.299 -14.304  1.00 50.00
ATOM    396  CE1 PHE   133       4.130  16.854 -15.875  1.00 50.00
ATOM    397  CE2 PHE   133       2.373  18.485 -15.680  1.00 50.00
ATOM    398  CZ  PHE   133       3.262  17.762 -16.464  1.00 50.00
ATOM    399  N   LEU   134       6.007  16.531 -10.920  1.00 50.00
ATOM    400  CA  LEU   134       7.310  15.855 -11.010  1.00 50.00
ATOM    401  C   LEU   134       7.156  14.543 -11.775  1.00 50.00
ATOM    402  O   LEU   134       6.492  13.609 -11.326  1.00 50.00
ATOM    403  CB  LEU   134       7.867  15.560  -9.614  1.00 50.00
ATOM    404  CG  LEU   134       8.108  16.811  -8.764  1.00 50.00
ATOM    405  CD1 LEU   134       8.586  16.385  -7.377  1.00 50.00
ATOM    406  CD2 LEU   134       9.139  17.741  -9.410  1.00 50.00
ATOM    407  N   THR   135       7.586  14.596 -13.028  1.00 50.00
ATOM    408  CA  THR   135       7.585  13.399 -13.893  1.00 50.00
ATOM    409  C   THR   135       8.584  12.379 -13.325  1.00 50.00
ATOM    410  O   THR   135       9.447  12.715 -12.517  1.00 50.00
ATOM    411  CB  THR   135       7.969  13.719 -15.350  1.00 50.00
ATOM    412  OG1 THR   135       9.373  13.978 -15.446  1.00 50.00
ATOM    413  CG2 THR   135       7.173  14.898 -15.915  1.00 50.00
ATOM    414  N   GLN   136       8.478  11.156 -13.820  1.00 50.00
ATOM    415  CA  GLN   136       9.488  10.112 -13.569  1.00 50.00
ATOM    416  C   GLN   136      10.327   9.848 -14.833  1.00 50.00
ATOM    417  O   GLN   136      10.944   8.796 -14.989  1.00 50.00
ATOM    418  CB  GLN   136       8.752   8.848 -13.119  1.00 50.00
ATOM    419  CG  GLN   136       8.152   9.009 -11.717  1.00 50.00
ATOM    420  CD  GLN   136       9.178   8.866 -10.589  1.00 50.00
ATOM    421  OE1 GLN   136      10.390   8.869 -10.764  1.00 50.00
ATOM    422  NE2 GLN   136       8.666   8.628  -9.404  1.00 50.00
ATOM    423  N   GLY   137      10.278  10.828 -15.750  1.00 50.00
ATOM    424  CA  GLY   137      10.946  10.755 -17.067  1.00 50.00
ATOM    425  C   GLY   137      10.521   9.506 -17.856  1.00 50.00
ATOM    426  O   GLY   137      11.337   8.867 -18.514  1.00 50.00
ATOM    427  N   ALA   138       9.227   9.196 -17.784  1.00 50.00
ATOM    428  CA  ALA   138       8.635   7.979 -18.370  1.00 50.00
ATOM    429  C   ALA   138       7.115   8.128 -18.480  1.00 50.00
ATOM    430  O   ALA   138       6.505   8.972 -17.820  1.00 50.00
ATOM    431  CB  ALA   138       8.957   6.763 -17.493  1.00 50.00
ATOM    432  N   LEU   139       6.544   7.322 -19.366  1.00 50.00
ATOM    433  CA  LEU   139       5.093   7.309 -19.605  1.00 50.00
ATOM    434  C   LEU   139       4.447   6.051 -19.022  1.00 50.00
ATOM    435  O   LEU   139       5.100   5.025 -18.825  1.00 50.00
ATOM    436  CB  LEU   139       4.787   7.379 -21.107  1.00 50.00
ATOM    437  CG  LEU   139       5.461   8.548 -21.841  1.00 50.00
ATOM    438  CD1 LEU   139       4.982   8.578 -23.291  1.00 50.00
ATOM    439  CD2 LEU   139       5.206   9.905 -21.178  1.00 50.00
ATOM    440  N   LEU   140       3.173   6.209 -18.682  1.00 50.00
ATOM    441  CA  LEU   140       2.332   5.087 -18.236  1.00 50.00
ATOM    442  C   LEU   140       2.228   4.013 -19.315  1.00 50.00
ATOM    443  O   LEU   140       2.442   4.280 -20.497  1.00 50.00
ATOM    444  CB  LEU   140       0.925   5.562 -17.858  1.00 50.00
ATOM    445  CG  LEU   140       0.921   6.336 -16.533  1.00 50.00
ATOM    446  CD1 LEU   140      -0.496   6.679 -16.117  1.00 50.00
ATOM    447  CD2 LEU   140       1.367   5.459 -15.370  1.00 50.00
ATOM    448  N   ASN   141       2.009   2.787 -18.846  1.00 50.00
ATOM    449  CA  ASN   141       1.774   1.631 -19.731  1.00 50.00
ATOM    450  C   ASN   141       3.011   1.322 -20.603  1.00 50.00
ATOM    451  O   ASN   141       2.943   1.060 -21.801  1.00 50.00
ATOM    452  CB  ASN   141       0.520   1.943 -20.566  1.00 50.00
ATOM    453  CG  ASN   141      -0.082   0.681 -21.147  1.00 50.00
ATOM    454  OD1 ASN   141       0.052  -0.377 -20.547  1.00 50.00
ATOM    455  ND2 ASN   141      -0.834   0.835 -22.217  1.00 50.00
ATOM    456  N   ASP   142       4.168   1.411 -19.953  1.00 50.00
ATOM    457  CA  ASP   142       5.485   1.200 -20.579  1.00 50.00
ATOM    458  C   ASP   142       6.441   0.676 -19.505  1.00 50.00
ATOM    459  O   ASP   142       6.368   1.106 -18.361  1.00 50.00
ATOM    460  CB  ASP   142       5.966   2.534 -21.171  1.00 50.00
ATOM    461  CG  ASP   142       7.332   2.407 -21.846  1.00 50.00
ATOM    462  OD1 ASP   142       7.388   1.851 -22.962  1.00 50.00
ATOM    463  OD2 ASP   142       8.326   2.708 -21.151  1.00 50.00
ATOM    464  N   LYS   143       7.415  -0.130 -19.915  1.00 50.00
ATOM    465  CA  LYS   143       8.372  -0.745 -18.971  1.00 50.00
ATOM    466  C   LYS   143       9.216   0.246 -18.150  1.00 50.00
ATOM    467  O   LYS   143       9.633  -0.070 -17.040  1.00 50.00
ATOM    468  CB  LYS   143       9.281  -1.755 -19.679  1.00 50.00
ATOM    469  CG  LYS   143      10.236  -1.129 -20.698  1.00 50.00
ATOM    470  CD  LYS   143      11.195  -2.202 -21.204  1.00 50.00
ATOM    471  CE  LYS   143      12.235  -1.620 -22.158  1.00 50.00
ATOM    472  NZ  LYS   143      13.182  -2.669 -22.561  1.00 50.00
ATOM    473  N   HIS   144       9.420   1.452 -18.678  1.00 50.00
ATOM    474  CA  HIS   144      10.188   2.503 -17.982  1.00 50.00
ATOM    475  C   HIS   144       9.464   3.071 -16.752  1.00 50.00
ATOM    476  O   HIS   144      10.066   3.775 -15.946  1.00 50.00
ATOM    477  CB  HIS   144      10.589   3.626 -18.941  1.00 50.00
ATOM    478  CG  HIS   144      11.551   3.118 -20.015  1.00 50.00
ATOM    479  ND1 HIS   144      11.201   2.675 -21.218  1.00 50.00
ATOM    480  CD2 HIS   144      12.870   2.987 -19.898  1.00 50.00
ATOM    481  CE1 HIS   144      12.298   2.268 -21.847  1.00 50.00
ATOM    482  NE2 HIS   144      13.328   2.459 -21.030  1.00 50.00
ATOM    483  N   SER   145       8.166   2.782 -16.641  1.00 50.00
ATOM    484  CA  SER   145       7.382   3.117 -15.437  1.00 50.00
ATOM    485  C   SER   145       7.752   2.225 -14.236  1.00 50.00
ATOM    486  O   SER   145       7.279   2.446 -13.124  1.00 50.00
ATOM    487  CB  SER   145       5.880   3.015 -15.718  1.00 50.00
ATOM    488  OG  SER   145       5.483   1.652 -15.886  1.00 50.00
ATOM    489  N   ASN   146       8.549   1.187 -14.485  1.00 50.00
ATOM    490  CA  ASN   146       9.008   0.251 -13.445  1.00 50.00
ATOM    491  C   ASN   146       9.779   0.975 -12.334  1.00 50.00
ATOM    492  O   ASN   146      10.666   1.790 -12.587  1.00 50.00
ATOM    493  CB  ASN   146       9.907  -0.808 -14.086  1.00 50.00
ATOM    494  CG  ASN   146      10.376  -1.852 -13.073  1.00 50.00
ATOM    495  OD1 ASN   146       9.609  -2.426 -12.314  1.00 50.00
ATOM    496  ND2 ASN   146      11.672  -2.068 -13.039  1.00 50.00
ATOM    497  N   GLY   147       9.381   0.626 -11.107  1.00 50.00
ATOM    498  CA  GLY   147      10.020   1.110  -9.868  1.00 50.00
ATOM    499  C   GLY   147       9.885   2.623  -9.650  1.00 50.00
ATOM    500  O   GLY   147      10.620   3.199  -8.848  1.00 50.00
ATOM    501  N   THR   148       8.797   3.193 -10.167  1.00 50.00
ATOM    502  CA  THR   148       8.519   4.636 -10.015  1.00 50.00
ATOM    503  C   THR   148       7.856   5.009  -8.681  1.00 50.00
ATOM    504  O   THR   148       7.419   6.140  -8.485  1.00 50.00
ATOM    505  CB  THR   148       7.683   5.176 -11.176  1.00 50.00
ATOM    506  OG1 THR   148       6.479   4.410 -11.311  1.00 50.00
ATOM    507  CG2 THR   148       8.516   5.250 -12.460  1.00 50.00
ATOM    508  N   VAL   149       7.792   4.047  -7.761  1.00 50.00
ATOM    509  CA  VAL   149       7.457   4.329  -6.349  1.00 50.00
ATOM    510  C   VAL   149       8.571   5.175  -5.698  1.00 50.00
ATOM    511  O   VAL   149       8.343   5.912  -4.740  1.00 50.00
ATOM    512  CB  VAL   149       7.193   3.022  -5.572  1.00 50.00
ATOM    513  CG1 VAL   149       8.435   2.139  -5.377  1.00 50.00
ATOM    514  CG2 VAL   149       6.500   3.317  -4.237  1.00 50.00
ATOM    515  N   LYS   150       9.790   4.955  -6.191  1.00 50.00
ATOM    516  CA  LYS   150      11.001   5.638  -5.719  1.00 50.00
ATOM    517  C   LYS   150      10.840   7.153  -5.897  1.00 50.00
ATOM    518  O   LYS   150      10.430   7.650  -6.946  1.00 50.00
ATOM    519  CB  LYS   150      12.182   5.057  -6.503  1.00 50.00
ATOM    520  CG  LYS   150      13.517   5.730  -6.185  1.00 50.00
ATOM    521  CD  LYS   150      14.670   4.886  -6.731  1.00 50.00
ATOM    522  CE  LYS   150      15.992   5.656  -6.798  1.00 50.00
ATOM    523  NZ  LYS   150      16.358   6.292  -5.523  1.00 50.00
ATOM    524  N   ASP   151      11.197   7.845  -4.822  1.00 50.00
ATOM    525  CA  ASP   151      10.997   9.300  -4.715  1.00 50.00
ATOM    526  C   ASP   151      11.966  10.148  -5.544  1.00 50.00
ATOM    527  O   ASP   151      11.584  11.189  -6.067  1.00 50.00
ATOM    528  CB  ASP   151      11.048   9.732  -3.247  1.00 50.00
ATOM    529  CG  ASP   151       9.804   9.283  -2.475  1.00 50.00
ATOM    530  OD1 ASP   151       8.689   9.482  -3.002  1.00 50.00
ATOM    531  OD2 ASP   151      10.012   8.729  -1.374  1.00 50.00
ATOM    532  N   ARG   152      13.232   9.748  -5.565  1.00 50.00
ATOM    533  CA  ARG   152      14.281  10.595  -6.155  1.00 50.00
ATOM    534  C   ARG   152      15.105   9.824  -7.179  1.00 50.00
ATOM    535  O   ARG   152      15.485   8.683  -6.948  1.00 50.00
ATOM    536  CB  ARG   152      15.188  11.135  -5.046  1.00 50.00
ATOM    537  CG  ARG   152      14.380  11.944  -4.024  1.00 50.00
ATOM    538  CD  ARG   152      15.246  12.469  -2.880  1.00 50.00
ATOM    539  NE  ARG   152      15.849  11.365  -2.115  1.00 50.00
ATOM    540  CZ  ARG   152      15.235  10.552  -1.251  1.00 50.00
ATOM    541  NH1 ARG   152      13.946  10.689  -0.971  1.00 50.00
ATOM    542  NH2 ARG   152      15.917   9.582  -0.662  1.00 50.00
ATOM    543  N   SER   153      15.418  10.514  -8.264  1.00 50.00
ATOM    544  CA  SER   153      16.231   9.965  -9.363  1.00 50.00
ATOM    545  C   SER   153      16.684  11.121 -10.273  1.00 50.00
ATOM    546  O   SER   153      16.059  12.186 -10.261  1.00 50.00
ATOM    547  CB  SER   153      15.426   8.929 -10.173  1.00 50.00
ATOM    548  OG  SER   153      14.588   9.577 -11.135  1.00 50.00
ATOM    549  N   PRO   154      17.746  10.909 -11.064  1.00 50.00
ATOM    550  CA  PRO   154      18.216  11.891 -12.060  1.00 50.00
ATOM    551  C   PRO   154      17.268  12.097 -13.256  1.00 50.00
ATOM    552  O   PRO   154      17.509  12.977 -14.078  1.00 50.00
ATOM    553  CB  PRO   154      19.575  11.347 -12.505  1.00 50.00
ATOM    554  CG  PRO   154      19.411   9.834 -12.375  1.00 50.00
ATOM    555  CD  PRO   154      18.600   9.701 -11.089  1.00 50.00
ATOM    556  N   TYR   155      16.195  11.308 -13.325  1.00 50.00
ATOM    557  CA  TYR   155      15.251  11.338 -14.461  1.00 50.00
ATOM    558  C   TYR   155      14.051  12.263 -14.224  1.00 50.00
ATOM    559  O   TYR   155      13.429  12.736 -15.175  1.00 50.00
ATOM    560  CB  TYR   155      14.735   9.927 -14.756  1.00 50.00
ATOM    561  CG  TYR   155      15.872   8.915 -14.919  1.00 50.00
ATOM    562  CD1 TYR   155      16.881   9.111 -15.855  1.00 50.00
ATOM    563  CD2 TYR   155      15.943   7.852 -14.030  1.00 50.00
ATOM    564  CE1 TYR   155      17.964   8.244 -15.896  1.00 50.00
ATOM    565  CE2 TYR   155      17.021   6.980 -14.073  1.00 50.00
ATOM    566  CZ  TYR   155      18.028   7.177 -15.009  1.00 50.00
ATOM    567  OH  TYR   155      19.080   6.322 -15.059  1.00 50.00
ATOM    568  N   ARG   156      13.711  12.466 -12.952  1.00 50.00
ATOM    569  CA  ARG   156      12.548  13.283 -12.569  1.00 50.00
ATOM    570  C   ARG   156      12.745  14.751 -12.949  1.00 50.00
ATOM    571  O   ARG   156      13.810  15.346 -12.761  1.00 50.00
ATOM    572  CB  ARG   156      12.275  13.188 -11.070  1.00 50.00
ATOM    573  CG  ARG   156      12.087  11.737 -10.629  1.00 50.00
ATOM    574  CD  ARG   156      11.301  11.662  -9.327  1.00 50.00
ATOM    575  NE  ARG   156       9.890  11.987  -9.603  1.00 50.00
ATOM    576  CZ  ARG   156       8.898  11.948  -8.713  1.00 50.00
ATOM    577  NH1 ARG   156       9.121  11.618  -7.450  1.00 50.00
ATOM    578  NH2 ARG   156       7.653  12.180  -9.091  1.00 50.00
ATOM    579  N   THR   157      11.697  15.286 -13.559  1.00 50.00
ATOM    580  CA  THR   157      11.699  16.677 -14.049  1.00 50.00
ATOM    581  C   THR   157      10.393  17.382 -13.670  1.00 50.00
ATOM    582  O   THR   157       9.318  16.786 -13.719  1.00 50.00
ATOM    583  CB  THR   157      11.893  16.732 -15.575  1.00 50.00
ATOM    584  OG1 THR   157      10.802  16.076 -16.228  1.00 50.00
ATOM    585  CG2 THR   157      13.235  16.135 -16.017  1.00 50.00
ATOM    586  N   LEU   158      10.536  18.644 -13.290  1.00 50.00
ATOM    587  CA  LEU   158       9.410  19.566 -13.085  1.00 50.00
ATOM    588  C   LEU   158       8.908  20.073 -14.442  1.00 50.00
ATOM    589  O   LEU   158       9.654  20.683 -15.210  1.00 50.00
ATOM    590  CB  LEU   158       9.854  20.748 -12.213  1.00 50.00
ATOM    591  CG  LEU   158       8.717  21.745 -11.948  1.00 50.00
ATOM    592  CD1 LEU   158       7.591  21.120 -11.116  1.00 50.00
ATOM    593  CD2 LEU   158       9.266  23.009 -11.286  1.00 50.00
ATOM    594  N   MET   159       7.657  19.733 -14.728  1.00 50.00
ATOM    595  CA  MET   159       6.967  20.160 -15.959  1.00 50.00
ATOM    596  C   MET   159       5.564  20.674 -15.613  1.00 50.00
ATOM    597  O   MET   159       5.099  20.508 -14.483  1.00 50.00
ATOM    598  CB  MET   159       6.883  18.997 -16.954  1.00 50.00
ATOM    599  CG  MET   159       8.272  18.464 -17.326  1.00 50.00
ATOM    600  SD  MET   159       8.255  17.195 -18.640  1.00 50.00
ATOM    601  CE  MET   159       7.936  18.237 -20.047  1.00 50.00
ATOM    602  N   SER   160       4.998  21.449 -16.530  1.00 50.00
ATOM    603  CA  SER   160       3.647  22.006 -16.344  1.00 50.00
ATOM    604  C   SER   160       2.794  21.894 -17.608  1.00 50.00
ATOM    605  O   SER   160       3.297  21.833 -18.727  1.00 50.00
ATOM    606  CB  SER   160       3.710  23.470 -15.898  1.00 50.00
ATOM    607  OG  SER   160       4.271  24.255 -16.951  1.00 50.00
ATOM    608  N   CYS   161       1.499  21.785 -17.375  1.00 50.00
ATOM    609  CA  CYS   161       0.486  21.788 -18.440  1.00 50.00
ATOM    610  C   CYS   161      -0.745  22.587 -17.969  1.00 50.00
ATOM    611  O   CYS   161      -0.864  22.868 -16.769  1.00 50.00
ATOM    612  CB  CYS   161       0.147  20.337 -18.809  1.00 50.00
ATOM    613  SG  CYS   161      -0.739  19.410 -17.507  1.00 50.00
ATOM    614  N   PRO   162      -1.660  22.941 -18.885  1.00 50.00
ATOM    615  CA  PRO   162      -2.914  23.630 -18.528  1.00 50.00
ATOM    616  C   PRO   162      -3.696  22.786 -17.516  1.00 50.00
ATOM    617  O   PRO   162      -3.712  21.554 -17.578  1.00 50.00
ATOM    618  CB  PRO   162      -3.695  23.711 -19.838  1.00 50.00
ATOM    619  CG  PRO   162      -2.610  23.728 -20.911  1.00 50.00
ATOM    620  CD  PRO   162      -1.547  22.790 -20.350  1.00 50.00
ATOM    621  N   ILE   163      -4.337  23.479 -16.581  1.00 50.00
ATOM    622  CA  ILE   163      -5.194  22.837 -15.559  1.00 50.00
ATOM    623  C   ILE   163      -6.288  21.982 -16.223  1.00 50.00
ATOM    624  O   ILE   163      -6.873  22.378 -17.231  1.00 50.00
ATOM    625  CB  ILE   163      -5.853  23.885 -14.643  1.00 50.00
ATOM    626  CG1 ILE   163      -6.769  24.833 -15.440  1.00 50.00
ATOM    627  CG2 ILE   163      -4.768  24.626 -13.853  1.00 50.00
ATOM    628  CD1 ILE   163      -7.661  25.747 -14.601  1.00 50.00
ATOM    629  N   GLY   164      -6.455  20.764 -15.700  1.00 50.00
ATOM    630  CA  GLY   164      -7.530  19.866 -16.165  1.00 50.00
ATOM    631  C   GLY   164      -7.134  18.950 -17.333  1.00 50.00
ATOM    632  O   GLY   164      -7.880  18.035 -17.672  1.00 50.00
ATOM    633  N   GLU   165      -5.935  19.143 -17.875  1.00 50.00
ATOM    634  CA  GLU   165      -5.442  18.308 -18.983  1.00 50.00
ATOM    635  C   GLU   165      -4.489  17.232 -18.458  1.00 50.00
ATOM    636  O   GLU   165      -3.730  17.460 -17.515  1.00 50.00
ATOM    637  CB  GLU   165      -4.705  19.180 -19.997  1.00 50.00
ATOM    638  CG  GLU   165      -5.637  20.165 -20.711  1.00 50.00
ATOM    639  CD  GLU   165      -4.904  20.996 -21.770  1.00 50.00
ATOM    640  OE1 GLU   165      -3.883  20.501 -22.304  1.00 50.00
ATOM    641  OE2 GLU   165      -5.375  22.126 -22.017  1.00 50.00
ATOM    642  N   ALA   166      -4.573  16.061 -19.083  1.00 50.00
ATOM    643  CA  ALA   166      -3.636  14.957 -18.811  1.00 50.00
ATOM    644  C   ALA   166      -2.194  15.384 -19.156  1.00 50.00
ATOM    645  O   ALA   166      -1.982  16.009 -20.199  1.00 50.00
ATOM    646  CB  ALA   166      -4.029  13.714 -19.613  1.00 50.00
ATOM    647  N   PRO   167      -1.255  15.177 -18.221  1.00 50.00
ATOM    648  CA  PRO   167       0.167  15.531 -18.369  1.00 50.00
ATOM    649  C   PRO   167       0.843  14.637 -19.413  1.00 50.00
ATOM    650  O   PRO   167       1.173  13.479 -19.167  1.00 50.00
ATOM    651  CB  PRO   167       0.755  15.336 -16.968  1.00 50.00
ATOM    652  CG  PRO   167      -0.087  14.204 -16.388  1.00 50.00
ATOM    653  CD  PRO   167      -1.480  14.554 -16.907  1.00 50.00
ATOM    654  N   SER   168       0.957  15.186 -20.610  1.00 50.00
ATOM    655  CA  SER   168       1.520  14.472 -21.766  1.00 50.00
ATOM    656  C   SER   168       2.782  15.191 -22.266  1.00 50.00
ATOM    657  O   SER   168       2.823  16.423 -22.244  1.00 50.00
ATOM    658  CB  SER   168       0.458  14.404 -22.875  1.00 50.00
ATOM    659  OG  SER   168       1.031  13.914 -24.095  1.00 50.00
ATOM    660  N   PRO   169       3.734  14.454 -22.858  1.00 50.00
ATOM    661  CA  PRO   169       4.881  15.052 -23.571  1.00 50.00
ATOM    662  C   PRO   169       4.464  15.959 -24.744  1.00 50.00
ATOM    663  O   PRO   169       5.268  16.743 -25.240  1.00 50.00
ATOM    664  CB  PRO   169       5.701  13.852 -24.050  1.00 50.00
ATOM    665  CG  PRO   169       4.662  12.743 -24.196  1.00 50.00
ATOM    666  CD  PRO   169       3.759  12.982 -22.988  1.00 50.00
ATOM    667  N   TYR   170       3.188  15.893 -25.118  1.00 50.00
ATOM    668  CA  TYR   170       2.631  16.665 -26.245  1.00 50.00
ATOM    669  C   TYR   170       1.976  17.987 -25.821  1.00 50.00
ATOM    670  O   TYR   170       1.683  18.822 -26.672  1.00 50.00
ATOM    671  CB  TYR   170       1.621  15.805 -27.015  1.00 50.00
ATOM    672  CG  TYR   170       2.150  14.423 -27.421  1.00 50.00
ATOM    673  CD1 TYR   170       3.503  14.189 -27.660  1.00 50.00
ATOM    674  CD2 TYR   170       1.253  13.363 -27.453  1.00 50.00
ATOM    675  CE1 TYR   170       3.955  12.902 -27.906  1.00 50.00
ATOM    676  CE2 TYR   170       1.701  12.075 -27.707  1.00 50.00
ATOM    677  CZ  TYR   170       3.054  11.848 -27.929  1.00 50.00
ATOM    678  OH  TYR   170       3.512  10.593 -28.158  1.00 50.00
ATOM    679  N   ASN   171       1.657  18.119 -24.533  1.00 50.00
ATOM    680  CA  ASN   171       1.018  19.349 -24.022  1.00 50.00
ATOM    681  C   ASN   171       1.723  19.974 -22.802  1.00 50.00
ATOM    682  O   ASN   171       1.153  20.832 -22.126  1.00 50.00
ATOM    683  CB  ASN   171      -0.452  19.041 -23.694  1.00 50.00
ATOM    684  CG  ASN   171      -0.634  18.292 -22.369  1.00 50.00
ATOM    685  OD1 ASN   171       0.226  17.581 -21.869  1.00 50.00
ATOM    686  ND2 ASN   171      -1.736  18.560 -21.715  1.00 50.00
ATOM    687  N   SER   172       2.921  19.493 -22.481  1.00 50.00
ATOM    688  CA  SER   172       3.618  19.926 -21.257  1.00 50.00
ATOM    689  C   SER   172       4.885  20.727 -21.562  1.00 50.00
ATOM    690  O   SER   172       5.686  20.370 -22.421  1.00 50.00
ATOM    691  CB  SER   172       3.963  18.731 -20.361  1.00 50.00
ATOM    692  OG  SER   172       2.761  18.078 -19.931  1.00 50.00
ATOM    693  N   ARG   173       5.009  21.818 -20.817  1.00 50.00
ATOM    694  CA  ARG   173       6.173  22.718 -20.827  1.00 50.00
ATOM    695  C   ARG   173       7.212  22.177 -19.834  1.00 50.00
ATOM    696  O   ARG   173       6.866  21.768 -18.725  1.00 50.00
ATOM    697  CB  ARG   173       5.683  24.107 -20.393  1.00 50.00
ATOM    698  CG  ARG   173       6.759  25.191 -20.521  1.00 50.00
ATOM    699  CD  ARG   173       6.199  26.599 -20.291  1.00 50.00
ATOM    700  NE  ARG   173       5.966  26.895 -18.864  1.00 50.00
ATOM    701  CZ  ARG   173       5.083  27.763 -18.360  1.00 50.00
ATOM    702  NH1 ARG   173       4.259  28.424 -19.154  1.00 50.00
ATOM    703  NH2 ARG   173       5.079  28.049 -17.062  1.00 50.00
ATOM    704  N   PHE   174       8.472  22.172 -20.259  1.00 50.00
ATOM    705  CA  PHE   174       9.585  21.806 -19.366  1.00 50.00
ATOM    706  C   PHE   174       9.936  23.006 -18.482  1.00 50.00
ATOM    707  O   PHE   174      10.087  24.129 -18.961  1.00 50.00
ATOM    708  CB  PHE   174      10.803  21.354 -20.181  1.00 50.00
ATOM    709  CG  PHE   174      11.996  21.034 -19.275  1.00 50.00
ATOM    710  CD1 PHE   174      12.121  19.775 -18.701  1.00 50.00
ATOM    711  CD2 PHE   174      12.911  22.035 -18.968  1.00 50.00
ATOM    712  CE1 PHE   174      13.166  19.523 -17.823  1.00 50.00
ATOM    713  CE2 PHE   174      13.954  21.780 -18.087  1.00 50.00
ATOM    714  CZ  PHE   174      14.082  20.521 -17.517  1.00 50.00
ATOM    715  N   GLU   175      10.115  22.717 -17.200  1.00 50.00
ATOM    716  CA  GLU   175      10.457  23.757 -16.219  1.00 50.00
ATOM    717  C   GLU   175      11.890  23.613 -15.713  1.00 50.00
ATOM    718  O   GLU   175      12.670  24.553 -15.820  1.00 50.00
ATOM    719  CB  GLU   175       9.487  23.741 -15.034  1.00 50.00
ATOM    720  CG  GLU   175       8.036  23.981 -15.451  1.00 50.00
ATOM    721  CD  GLU   175       7.819  25.333 -16.136  1.00 50.00
ATOM    722  OE1 GLU   175       8.663  26.246 -16.010  1.00 50.00
ATOM    723  OE2 GLU   175       6.713  25.468 -16.684  1.00 50.00
ATOM    724  N   SER   176      12.196  22.454 -15.135  1.00 50.00
ATOM    725  CA  SER   176      13.503  22.223 -14.489  1.00 50.00
ATOM    726  C   SER   176      13.662  20.742 -14.135  1.00 50.00
ATOM    727  O   SER   176      12.696  19.986 -14.161  1.00 50.00
ATOM    728  CB  SER   176      13.565  23.063 -13.208  1.00 50.00
ATOM    729  OG  SER   176      14.921  23.318 -12.851  1.00 50.00
ATOM    730  N   VAL   177      14.903  20.319 -13.933  1.00 50.00
ATOM    731  CA  VAL   177      15.209  18.948 -13.468  1.00 50.00
ATOM    732  C   VAL   177      15.046  18.966 -11.941  1.00 50.00
ATOM    733  O   VAL   177      15.631  19.822 -11.276  1.00 50.00
ATOM    734  CB  VAL   177      16.647  18.545 -13.846  1.00 50.00
ATOM    735  CG1 VAL   177      16.939  17.091 -13.459  1.00 50.00
ATOM    736  CG2 VAL   177      16.922  18.729 -15.342  1.00 50.00
ATOM    737  N   ALA   178      14.280  18.015 -11.407  1.00 50.00
ATOM    738  CA  ALA   178      13.885  18.067  -9.985  1.00 50.00
ATOM    739  C   ALA   178      13.165  16.809  -9.502  1.00 50.00
ATOM    740  O   ALA   178      12.337  16.244 -10.211  1.00 50.00
ATOM    741  CB  ALA   178      12.933  19.245  -9.742  1.00 50.00
ATOM    742  N   TRP   179      13.442  16.495  -8.243  1.00 50.00
ATOM    743  CA  TRP   179      12.677  15.507  -7.457  1.00 50.00
ATOM    744  C   TRP   179      11.978  16.132  -6.233  1.00 50.00
ATOM    745  O   TRP   179      11.394  15.455  -5.390  1.00 50.00
ATOM    746  CB  TRP   179      13.550  14.303  -7.074  1.00 50.00
ATOM    747  CG  TRP   179      14.968  14.653  -6.611  1.00 50.00
ATOM    748  CD1 TRP   179      16.076  14.335  -7.277  1.00 50.00
ATOM    749  CD2 TRP   179      15.356  15.122  -5.364  1.00 50.00
ATOM    750  NE1 TRP   179      17.140  14.563  -6.508  1.00 50.00
ATOM    751  CE2 TRP   179      16.740  15.043  -5.334  1.00 50.00
ATOM    752  CE3 TRP   179      14.662  15.616  -4.266  1.00 50.00
ATOM    753  CZ2 TRP   179      17.437  15.453  -4.205  1.00 50.00
ATOM    754  CZ3 TRP   179      15.359  16.045  -3.143  1.00 50.00
ATOM    755  CH2 TRP   179      16.745  15.963  -3.112  1.00 50.00
ATOM    756  N   SER   180      12.048  17.459  -6.171  1.00 50.00
ATOM    757  CA  SER   180      11.326  18.318  -5.213  1.00 50.00
ATOM    758  C   SER   180      11.288  19.717  -5.826  1.00 50.00
ATOM    759  O   SER   180      12.263  20.151  -6.444  1.00 50.00
ATOM    760  CB  SER   180      12.070  18.373  -3.879  1.00 50.00
ATOM    761  OG  SER   180      11.386  19.206  -2.940  1.00 50.00
ATOM    762  N   ALA   181      10.151  20.387  -5.669  1.00 50.00
ATOM    763  CA  ALA   181       9.887  21.634  -6.410  1.00 50.00
ATOM    764  C   ALA   181       8.777  22.513  -5.827  1.00 50.00
ATOM    765  O   ALA   181       8.048  22.125  -4.915  1.00 50.00
ATOM    766  CB  ALA   181       9.544  21.295  -7.864  1.00 50.00
ATOM    767  N   SER   182       8.867  23.773  -6.228  1.00 50.00
ATOM    768  CA  SER   182       7.867  24.821  -5.960  1.00 50.00
ATOM    769  C   SER   182       7.873  25.786  -7.151  1.00 50.00
ATOM    770  O   SER   182       8.823  25.808  -7.935  1.00 50.00
ATOM    771  CB  SER   182       8.214  25.574  -4.670  1.00 50.00
ATOM    772  OG  SER   182       7.262  26.616  -4.437  1.00 50.00
ATOM    773  N   ALA   183       6.763  26.492  -7.324  1.00 50.00
ATOM    774  CA  ALA   183       6.607  27.491  -8.397  1.00 50.00
ATOM    775  C   ALA   183       5.485  28.469  -8.054  1.00 50.00
ATOM    776  O   ALA   183       4.556  28.133  -7.325  1.00 50.00
ATOM    777  CB  ALA   183       6.280  26.801  -9.725  1.00 50.00
ATOM    778  N   CYS   184       5.637  29.693  -8.543  1.00 50.00
ATOM    779  CA  CYS   184       4.655  30.777  -8.350  1.00 50.00
ATOM    780  C   CYS   184       4.998  31.975  -9.235  1.00 50.00
ATOM    781  O   CYS   184       6.135  32.141  -9.677  1.00 50.00
ATOM    782  CB  CYS   184       4.555  31.223  -6.885  1.00 50.00
ATOM    783  SG  CYS   184       6.140  31.726  -6.120  1.00 50.00
ATOM    784  N   HIS   185       3.968  32.761  -9.509  1.00 50.00
ATOM    785  CA  HIS   185       4.071  33.915 -10.410  1.00 50.00
ATOM    786  C   HIS   185       3.847  35.182  -9.580  1.00 50.00
ATOM    787  O   HIS   185       2.886  35.284  -8.823  1.00 50.00
ATOM    788  CB  HIS   185       2.979  33.762 -11.469  1.00 50.00
ATOM    789  CG  HIS   185       3.174  34.718 -12.643  1.00 50.00
ATOM    790  ND1 HIS   185       2.790  35.991 -12.688  1.00 50.00
ATOM    791  CD2 HIS   185       3.607  34.373 -13.852  1.00 50.00
ATOM    792  CE1 HIS   185       2.987  36.420 -13.935  1.00 50.00
ATOM    793  NE2 HIS   185       3.488  35.424 -14.654  1.00 50.00
ATOM    794  N   ASP   186       4.746  36.142  -9.752  1.00 50.00
ATOM    795  CA  ASP   186       4.685  37.407  -8.986  1.00 50.00
ATOM    796  C   ASP   186       3.850  38.515  -9.659  1.00 50.00
ATOM    797  O   ASP   186       3.855  39.661  -9.208  1.00 50.00
ATOM    798  CB  ASP   186       6.114  37.897  -8.698  1.00 50.00
ATOM    799  CG  ASP   186       6.898  38.317  -9.948  1.00 50.00
ATOM    800  OD1 ASP   186       6.391  38.111 -11.077  1.00 50.00
ATOM    801  OD2 ASP   186       8.066  38.715  -9.784  1.00 50.00
ATOM    802  N   GLY   187       3.235  38.177 -10.799  1.00 50.00
ATOM    803  CA  GLY   187       2.484  39.156 -11.608  1.00 50.00
ATOM    804  C   GLY   187       3.216  39.521 -12.909  1.00 50.00
ATOM    805  O   GLY   187       2.579  39.893 -13.888  1.00 50.00
ATOM    806  N   MET   188       4.528  39.300 -12.932  1.00 50.00
ATOM    807  CA  MET   188       5.389  39.641 -14.081  1.00 50.00
ATOM    808  C   MET   188       6.050  38.428 -14.751  1.00 50.00
ATOM    809  O   MET   188       6.200  38.407 -15.970  1.00 50.00
ATOM    810  CB  MET   188       6.472  40.630 -13.647  1.00 50.00
ATOM    811  CG  MET   188       5.872  41.955 -13.171  1.00 50.00
ATOM    812  SD  MET   188       7.125  43.226 -12.775  1.00 50.00
ATOM    813  CE  MET   188       7.741  43.572 -14.408  1.00 50.00
ATOM    814  N   GLY   189       6.342  37.394 -13.952  1.00 50.00
ATOM    815  CA  GLY   189       7.009  36.182 -14.460  1.00 50.00
ATOM    816  C   GLY   189       6.991  35.031 -13.453  1.00 50.00
ATOM    817  O   GLY   189       6.721  35.228 -12.264  1.00 50.00
ATOM    818  N   TRP   190       7.103  33.836 -14.025  1.00 50.00
ATOM    819  CA  TRP   190       7.162  32.583 -13.254  1.00 50.00
ATOM    820  C   TRP   190       8.521  32.375 -12.586  1.00 50.00
ATOM    821  O   TRP   190       9.575  32.517 -13.206  1.00 50.00
ATOM    822  CB  TRP   190       6.873  31.365 -14.137  1.00 50.00
ATOM    823  CG  TRP   190       5.396  31.271 -14.513  1.00 50.00
ATOM    824  CD1 TRP   190       4.863  31.530 -15.704  1.00 50.00
ATOM    825  CD2 TRP   190       4.383  30.800 -13.694  1.00 50.00
ATOM    826  NE1 TRP   190       3.559  31.253 -15.674  1.00 50.00
ATOM    827  CE2 TRP   190       3.229  30.810 -14.462  1.00 50.00
ATOM    828  CE3 TRP   190       4.355  30.372 -12.373  1.00 50.00
ATOM    829  CZ2 TRP   190       2.027  30.398 -13.902  1.00 50.00
ATOM    830  CZ3 TRP   190       3.155  29.946 -11.819  1.00 50.00
ATOM    831  CH2 TRP   190       1.993  29.962 -12.582  1.00 50.00
ATOM    832  N   LEU   191       8.422  32.031 -11.311  1.00 50.00
ATOM    833  CA  LEU   191       9.543  31.500 -10.529  1.00 50.00
ATOM    834  C   LEU   191       9.323  29.994 -10.373  1.00 50.00
ATOM    835  O   LEU   191       8.234  29.558  -9.996  1.00 50.00
ATOM    836  CB  LEU   191       9.553  32.161  -9.147  1.00 50.00
ATOM    837  CG  LEU   191      10.534  31.495  -8.174  1.00 50.00
ATOM    838  CD1 LEU   191      11.997  31.696  -8.579  1.00 50.00
ATOM    839  CD2 LEU   191      10.257  32.013  -6.770  1.00 50.00
ATOM    840  N   THR   192      10.363  29.240 -10.704  1.00 50.00
ATOM    841  CA  THR   192      10.373  27.782 -10.490  1.00 50.00
ATOM    842  C   THR   192      11.619  27.393  -9.690  1.00 50.00
ATOM    843  O   THR   192      12.692  27.979  -9.843  1.00 50.00
ATOM    844  CB  THR   192      10.334  26.997 -11.811  1.00 50.00
ATOM    845  OG1 THR   192      11.496  27.296 -12.587  1.00 50.00
ATOM    846  CG2 THR   192       9.055  27.278 -12.610  1.00 50.00
ATOM    847  N   ILE   193      11.399  26.477  -8.756  1.00 50.00
ATOM    848  CA  ILE   193      12.467  25.947  -7.889  1.00 50.00
ATOM    849  C   ILE   193      12.483  24.432  -8.084  1.00 50.00
ATOM    850  O   ILE   193      11.492  23.768  -7.784  1.00 50.00
ATOM    851  CB  ILE   193      12.228  26.296  -6.408  1.00 50.00
ATOM    852  CG1 ILE   193      12.053  27.813  -6.228  1.00 50.00
ATOM    853  CG2 ILE   193      13.387  25.761  -5.546  1.00 50.00
ATOM    854  CD1 ILE   193      11.621  28.200  -4.812  1.00 50.00
ATOM    855  N   GLY   194      13.625  23.956  -8.583  1.00 50.00
ATOM    856  CA  GLY   194      13.826  22.525  -8.857  1.00 50.00
ATOM    857  C   GLY   194      15.071  22.003  -8.140  1.00 50.00
ATOM    858  O   GLY   194      16.164  22.522  -8.351  1.00 50.00
ATOM    859  N   ILE   195      14.860  21.025  -7.264  1.00 50.00
ATOM    860  CA  ILE   195      15.951  20.405  -6.489  1.00 50.00
ATOM    861  C   ILE   195      16.283  19.053  -7.125  1.00 50.00
ATOM    862  O   ILE   195      15.424  18.177  -7.238  1.00 50.00
ATOM    863  CB  ILE   195      15.560  20.212  -5.008  1.00 50.00
ATOM    864  CG1 ILE   195      15.169  21.555  -4.370  1.00 50.00
ATOM    865  CG2 ILE   195      16.702  19.537  -4.227  1.00 50.00
ATOM    866  CD1 ILE   195      14.615  21.459  -2.943  1.00 50.00
ATOM    867  N   SER   196      17.545  18.935  -7.509  1.00 50.00
ATOM    868  CA  SER   196      18.108  17.671  -8.003  1.00 50.00
ATOM    869  C   SER   196      19.510  17.483  -7.404  1.00 50.00
ATOM    870  O   SER   196      19.998  18.311  -6.631  1.00 50.00
ATOM    871  CB  SER   196      18.138  17.682  -9.537  1.00 50.00
ATOM    872  OG  SER   196      18.477  16.381 -10.034  1.00 50.00
ATOM    873  N   GLY   197      20.097  16.338  -7.746  1.00 50.00
ATOM    874  CA  GLY   197      21.433  15.961  -7.274  1.00 50.00
ATOM    875  C   GLY   197      21.346  14.861  -6.206  1.00 50.00
ATOM    876  O   GLY   197      20.260  14.329  -5.947  1.00 50.00
ATOM    877  N   PRO   198      22.495  14.521  -5.605  1.00 50.00
ATOM    878  CA  PRO   198      22.587  13.452  -4.597  1.00 50.00
ATOM    879  C   PRO   198      21.882  13.854  -3.296  1.00 50.00
ATOM    880  O   PRO   198      21.804  15.030  -2.943  1.00 50.00
ATOM    881  CB  PRO   198      24.092  13.258  -4.398  1.00 50.00
ATOM    882  CG  PRO   198      24.666  14.654  -4.633  1.00 50.00
ATOM    883  CD  PRO   198      23.804  15.190  -5.773  1.00 50.00
ATOM    884  N   ASP   199      21.487  12.841  -2.531  1.00 50.00
ATOM    885  CA  ASP   199      20.834  13.053  -1.220  1.00 50.00
ATOM    886  C   ASP   199      21.695  13.820  -0.207  1.00 50.00
ATOM    887  O   ASP   199      21.169  14.615   0.569  1.00 50.00
ATOM    888  CB  ASP   199      20.393  11.729  -0.589  1.00 50.00
ATOM    889  CG  ASP   199      19.232  11.054  -1.326  1.00 50.00
ATOM    890  OD1 ASP   199      18.675  11.680  -2.253  1.00 50.00
ATOM    891  OD2 ASP   199      18.944   9.895  -0.964  1.00 50.00
ATOM    892  N   ASN   200      23.009  13.641  -0.305  1.00 50.00
ATOM    893  CA  ASN   200      23.955  14.276   0.631  1.00 50.00
ATOM    894  C   ASN   200      24.532  15.619   0.138  1.00 50.00
ATOM    895  O   ASN   200      25.520  16.099   0.690  1.00 50.00
ATOM    896  CB  ASN   200      25.082  13.276   0.924  1.00 50.00
ATOM    897  CG  ASN   200      26.035  13.054  -0.259  1.00 50.00
ATOM    898  OD1 ASN   200      25.812  13.462  -1.392  1.00 50.00
ATOM    899  ND2 ASN   200      27.108  12.347   0.004  1.00 50.00
ATOM    900  N   GLY   201      23.898  16.208  -0.886  1.00 50.00
ATOM    901  CA  GLY   201      24.388  17.471  -1.469  1.00 50.00
ATOM    902  C   GLY   201      23.523  17.987  -2.623  1.00 50.00
ATOM    903  O   GLY   201      24.022  18.404  -3.665  1.00 50.00
ATOM    904  N   ALA   202      22.212  17.917  -2.429  1.00 50.00
ATOM    905  CA  ALA   202      21.246  18.386  -3.437  1.00 50.00
ATOM    906  C   ALA   202      21.343  19.908  -3.609  1.00 50.00
ATOM    907  O   ALA   202      21.730  20.630  -2.687  1.00 50.00
ATOM    908  CB  ALA   202      19.839  17.984  -3.002  1.00 50.00
ATOM    909  N   VAL   203      21.047  20.350  -4.826  1.00 50.00
ATOM    910  CA  VAL   203      21.038  21.784  -5.172  1.00 50.00
ATOM    911  C   VAL   203      19.665  22.145  -5.758  1.00 50.00
ATOM    912  O   VAL   203      19.180  21.506  -6.692  1.00 50.00
ATOM    913  CB  VAL   203      22.175  22.118  -6.163  1.00 50.00
ATOM    914  CG1 VAL   203      22.157  23.585  -6.614  1.00 50.00
ATOM    915  CG2 VAL   203      23.551  21.829  -5.556  1.00 50.00
ATOM    916  N   ALA   204      19.102  23.212  -5.204  1.00 50.00
ATOM    917  CA  ALA   204      17.901  23.863  -5.751  1.00 50.00
ATOM    918  C   ALA   204      18.329  24.887  -6.808  1.00 50.00
ATOM    919  O   ALA   204      19.172  25.747  -6.554  1.00 50.00
ATOM    920  CB  ALA   204      17.144  24.574  -4.627  1.00 50.00
ATOM    921  N   VAL   205      17.737  24.752  -7.986  1.00 50.00
ATOM    922  CA  VAL   205      17.960  25.680  -9.109  1.00 50.00
ATOM    923  C   VAL   205      16.705  26.546  -9.244  1.00 50.00
ATOM    924  O   VAL   205      15.600  26.041  -9.448  1.00 50.00
ATOM    925  CB  VAL   205      18.243  24.910 -10.414  1.00 50.00
ATOM    926  CG1 VAL   205      18.388  25.851 -11.614  1.00 50.00
ATOM    927  CG2 VAL   205      19.522  24.073 -10.299  1.00 50.00
ATOM    928  N   LEU   206      16.935  27.846  -9.125  1.00 50.00
ATOM    929  CA  LEU   206      15.866  28.844  -9.258  1.00 50.00
ATOM    930  C   LEU   206      15.938  29.468 -10.648  1.00 50.00
ATOM    931  O   LEU   206      17.001  29.898 -11.101  1.00 50.00
ATOM    932  CB  LEU   206      16.012  29.950  -8.209  1.00 50.00
ATOM    933  CG  LEU   206      15.665  29.529  -6.776  1.00 50.00
ATOM    934  CD1 LEU   206      16.634  28.512  -6.166  1.00 50.00
ATOM    935  CD2 LEU   206      15.691  30.785  -5.916  1.00 50.00
ATOM    936  N   LYS   207      14.776  29.485 -11.281  1.00 50.00
ATOM    937  CA  LYS   207      14.598  30.110 -12.600  1.00 50.00
ATOM    938  C   LYS   207      13.484  31.156 -12.524  1.00 50.00
ATOM    939  O   LYS   207      12.474  30.957 -11.848  1.00 50.00
ATOM    940  CB  LYS   207      14.218  29.068 -13.656  1.00 50.00
ATOM    941  CG  LYS   207      15.318  28.040 -13.926  1.00 50.00
ATOM    942  CD  LYS   207      14.854  27.075 -15.016  1.00 50.00
ATOM    943  CE  LYS   207      15.931  26.045 -15.358  1.00 50.00
ATOM    944  NZ  LYS   207      15.455  25.147 -16.419  1.00 50.00
ATOM    945  N   TYR   208      13.716  32.257 -13.225  1.00 50.00
ATOM    946  CA  TYR   208      12.705  33.313 -13.405  1.00 50.00
ATOM    947  C   TYR   208      12.594  33.599 -14.902  1.00 50.00
ATOM    948  O   TYR   208      13.606  33.832 -15.561  1.00 50.00
ATOM    949  CB  TYR   208      13.118  34.569 -12.637  1.00 50.00
ATOM    950  CG  TYR   208      12.008  35.620 -12.646  1.00 50.00
ATOM    951  CD1 TYR   208      10.915  35.465 -11.804  1.00 50.00
ATOM    952  CD2 TYR   208      12.135  36.760 -13.428  1.00 50.00
ATOM    953  CE1 TYR   208       9.943  36.453 -11.739  1.00 50.00
ATOM    954  CE2 TYR   208      11.167  37.753 -13.361  1.00 50.00
ATOM    955  CZ  TYR   208      10.072  37.595 -12.522  1.00 50.00
ATOM    956  OH  TYR   208       9.107  38.546 -12.504  1.00 50.00
ATOM    957  N   ASN   209      11.393  33.380 -15.436  1.00 50.00
ATOM    958  CA  ASN   209      11.149  33.391 -16.901  1.00 50.00
ATOM    959  C   ASN   209      11.987  32.322 -17.638  1.00 50.00
ATOM    960  O   ASN   209      12.446  32.510 -18.764  1.00 50.00
ATOM    961  CB  ASN   209      11.411  34.787 -17.492  1.00 50.00
ATOM    962  CG  ASN   209      10.432  35.836 -16.970  1.00 50.00
ATOM    963  OD1 ASN   209       9.261  35.580 -16.724  1.00 50.00
ATOM    964  ND2 ASN   209      10.926  37.044 -16.808  1.00 50.00
ATOM    965  N   GLY   210      12.249  31.229 -16.907  1.00 50.00
ATOM    966  CA  GLY   210      12.997  30.059 -17.412  1.00 50.00
ATOM    967  C   GLY   210      14.507  30.288 -17.587  1.00 50.00
ATOM    968  O   GLY   210      15.193  29.456 -18.177  1.00 50.00
ATOM    969  N   ILE   211      15.025  31.340 -16.955  1.00 50.00
ATOM    970  CA  ILE   211      16.475  31.602 -16.908  1.00 50.00
ATOM    971  C   ILE   211      16.912  31.375 -15.460  1.00 50.00
ATOM    972  O   ILE   211      16.285  31.893 -14.533  1.00 50.00
ATOM    973  CB  ILE   211      16.786  33.047 -17.359  1.00 50.00
ATOM    974  CG1 ILE   211      16.247  33.350 -18.770  1.00 50.00
ATOM    975  CG2 ILE   211      18.282  33.394 -17.245  1.00 50.00
ATOM    976  CD1 ILE   211      16.808  32.469 -19.899  1.00 50.00
ATOM    977  N   ILE   212      17.986  30.603 -15.302  1.00 50.00
ATOM    978  CA  ILE   212      18.583  30.369 -13.972  1.00 50.00
ATOM    979  C   ILE   212      19.016  31.725 -13.398  1.00 50.00
ATOM    980  O   ILE   212      19.766  32.482 -14.007  1.00 50.00
ATOM    981  CB  ILE   212      19.760  29.372 -14.014  1.00 50.00
ATOM    982  CG1 ILE   212      19.275  28.010 -14.540  1.00 50.00
ATOM    983  CG2 ILE   212      20.423  29.243 -12.627  1.00 50.00
ATOM    984  CD1 ILE   212      20.370  26.947 -14.716  1.00 50.00
ATOM    985  N   THR   213      18.551  31.939 -12.181  1.00 50.00
ATOM    986  CA  THR   213      18.750  33.208 -11.456  1.00 50.00
ATOM    987  C   THR   213      19.491  33.047 -10.124  1.00 50.00
ATOM    988  O   THR   213      20.068  34.004  -9.610  1.00 50.00
ATOM    989  CB  THR   213      17.411  33.926 -11.248  1.00 50.00
ATOM    990  OG1 THR   213      16.449  33.018 -10.702  1.00 50.00
ATOM    991  CG2 THR   213      16.885  34.512 -12.560  1.00 50.00
ATOM    992  N   ASP   214      19.440  31.838  -9.566  1.00 50.00
ATOM    993  CA  ASP   214      20.102  31.523  -8.290  1.00 50.00
ATOM    994  C   ASP   214      20.087  30.013  -8.027  1.00 50.00
ATOM    995  O   ASP   214      19.350  29.264  -8.669  1.00 50.00
ATOM    996  CB  ASP   214      19.358  32.227  -7.152  1.00 50.00
ATOM    997  CG  ASP   214      20.294  32.658  -6.022  1.00 50.00
ATOM    998  OD1 ASP   214      21.418  32.114  -5.927  1.00 50.00
ATOM    999  OD2 ASP   214      19.806  33.475  -5.218  1.00 50.00
ATOM   1000  N   THR   215      20.991  29.600  -7.148  1.00 50.00
ATOM   1001  CA  THR   215      21.075  28.211  -6.666  1.00 50.00
ATOM   1002  C   THR   215      21.235  28.204  -5.141  1.00 50.00
ATOM   1003  O   THR   215      21.766  29.140  -4.545  1.00 50.00
ATOM   1004  CB  THR   215      22.250  27.452  -7.301  1.00 50.00
ATOM   1005  OG1 THR   215      23.482  28.074  -6.928  1.00 50.00
ATOM   1006  CG2 THR   215      22.126  27.357  -8.827  1.00 50.00
ATOM   1007  N   ILE   216      20.656  27.179  -4.531  1.00 50.00
ATOM   1008  CA  ILE   216      20.761  26.948  -3.077  1.00 50.00
ATOM   1009  C   ILE   216      21.238  25.505  -2.903  1.00 50.00
ATOM   1010  O   ILE   216      20.578  24.575  -3.363  1.00 50.00
ATOM   1011  CB  ILE   216      19.406  27.160  -2.368  1.00 50.00
ATOM   1012  CG1 ILE   216      18.845  28.566  -2.649  1.00 50.00
ATOM   1013  CG2 ILE   216      19.549  26.916  -0.853  1.00 50.00
ATOM   1014  CD1 ILE   216      17.404  28.777  -2.167  1.00 50.00
ATOM   1015  N   LYS   217      22.305  25.340  -2.136  1.00 50.00
ATOM   1016  CA  LYS   217      22.845  24.000  -1.881  1.00 50.00
ATOM   1017  C   LYS   217      22.484  23.545  -0.461  1.00 50.00
ATOM   1018  O   LYS   217      22.312  24.355   0.450  1.00 50.00
ATOM   1019  CB  LYS   217      24.351  24.040  -2.147  1.00 50.00
ATOM   1020  CG  LYS   217      24.990  22.663  -1.997  1.00 50.00
ATOM   1021  CD  LYS   217      26.252  22.536  -2.851  1.00 50.00
ATOM   1022  CE  LYS   217      26.963  21.202  -2.613  1.00 50.00
ATOM   1023  NZ  LYS   217      26.025  20.071  -2.648  1.00 50.00
ATOM   1024  N   SER   218      22.263  22.237  -0.353  1.00 50.00
ATOM   1025  CA  SER   218      21.975  21.556   0.925  1.00 50.00
ATOM   1026  C   SER   218      22.954  22.050   1.999  1.00 50.00
ATOM   1027  O   SER   218      24.159  22.112   1.771  1.00 50.00
ATOM   1028  CB  SER   218      22.163  20.052   0.705  1.00 50.00
ATOM   1029  OG  SER   218      21.829  19.328   1.887  1.00 50.00
ATOM   1030  N   TRP   219      22.403  22.440   3.145  1.00 50.00
ATOM   1031  CA  TRP   219      23.221  22.965   4.255  1.00 50.00
ATOM   1032  C   TRP   219      23.376  21.966   5.416  1.00 50.00
ATOM   1033  O   TRP   219      24.142  22.182   6.351  1.00 50.00
ATOM   1034  CB  TRP   219      22.679  24.323   4.725  1.00 50.00
ATOM   1035  CG  TRP   219      21.325  24.239   5.432  1.00 50.00
ATOM   1036  CD1 TRP   219      21.159  24.060   6.738  1.00 50.00
ATOM   1037  CD2 TRP   219      20.067  24.342   4.858  1.00 50.00
ATOM   1038  NE1 TRP   219      19.856  24.026   7.005  1.00 50.00
ATOM   1039  CE2 TRP   219      19.157  24.190   5.890  1.00 50.00
ATOM   1040  CE3 TRP   219      19.621  24.587   3.568  1.00 50.00
ATOM   1041  CZ2 TRP   219      17.792  24.258   5.647  1.00 50.00
ATOM   1042  CZ3 TRP   219      18.255  24.666   3.322  1.00 50.00
ATOM   1043  CH2 TRP   219      17.340  24.497   4.357  1.00 50.00
ATOM   1044  N   ARG   220      22.578  20.905   5.358  1.00 50.00
ATOM   1045  CA  ARG   220      22.627  19.789   6.320  1.00 50.00
ATOM   1046  C   ARG   220      23.014  18.449   5.684  1.00 50.00
ATOM   1047  O   ARG   220      23.164  17.454   6.387  1.00 50.00
ATOM   1048  CB  ARG   220      21.294  19.648   7.062  1.00 50.00
ATOM   1049  CG  ARG   220      20.994  20.838   7.974  1.00 50.00
ATOM   1050  CD  ARG   220      22.054  20.985   9.067  1.00 50.00
ATOM   1051  NE  ARG   220      21.606  21.989  10.044  1.00 50.00
ATOM   1052  CZ  ARG   220      20.969  21.719  11.185  1.00 50.00
ATOM   1053  NH1 ARG   220      20.672  20.470  11.526  1.00 50.00
ATOM   1054  NH2 ARG   220      20.619  22.701  12.004  1.00 50.00
ATOM   1055  N   ASN   221      23.090  18.424   4.351  1.00 50.00
ATOM   1056  CA  ASN   221      23.512  17.246   3.562  1.00 50.00
ATOM   1057  C   ASN   221      22.591  16.029   3.765  1.00 50.00
ATOM   1058  O   ASN   221      23.033  14.881   3.788  1.00 50.00
ATOM   1059  CB  ASN   221      24.973  16.899   3.894  1.00 50.00
ATOM   1060  CG  ASN   221      25.916  18.079   3.657  1.00 50.00
ATOM   1061  OD1 ASN   221      25.930  18.711   2.612  1.00 50.00
ATOM   1062  ND2 ASN   221      26.664  18.430   4.680  1.00 50.00
ATOM   1063  N   LYS   222      21.300  16.304   3.937  1.00 50.00
ATOM   1064  CA  LYS   222      20.297  15.248   4.152  1.00 50.00
ATOM   1065  C   LYS   222      18.967  15.585   3.468  1.00 50.00
ATOM   1066  O   LYS   222      18.023  16.079   4.086  1.00 50.00
ATOM   1067  CB  LYS   222      20.128  15.003   5.659  1.00 50.00
ATOM   1068  CG  LYS   222      19.203  13.822   5.971  1.00 50.00
ATOM   1069  CD  LYS   222      19.778  12.499   5.458  1.00 50.00
ATOM   1070  CE  LYS   222      18.841  11.328   5.757  1.00 50.00
ATOM   1071  NZ  LYS   222      17.575  11.444   5.019  1.00 50.00
ATOM   1072  N   ILE   223      18.974  15.376   2.155  1.00 50.00
ATOM   1073  CA  ILE   223      17.781  15.510   1.290  1.00 50.00
ATOM   1074  C   ILE   223      17.150  16.908   1.447  1.00 50.00
ATOM   1075  O   ILE   223      16.090  17.090   2.041  1.00 50.00
ATOM   1076  CB  ILE   223      16.746  14.394   1.577  1.00 50.00
ATOM   1077  CG1 ILE   223      17.398  13.001   1.541  1.00 50.00
ATOM   1078  CG2 ILE   223      15.575  14.472   0.578  1.00 50.00
ATOM   1079  CD1 ILE   223      16.480  11.857   1.991  1.00 50.00
ATOM   1080  N   LEU   224      17.830  17.908   0.900  1.00 50.00
ATOM   1081  CA  LEU   224      17.232  19.246   0.735  1.00 50.00
ATOM   1082  C   LEU   224      15.900  19.096  -0.021  1.00 50.00
ATOM   1083  O   LEU   224      15.839  18.418  -1.045  1.00 50.00
ATOM   1084  CB  LEU   224      18.199  20.113  -0.076  1.00 50.00
ATOM   1085  CG  LEU   224      17.667  21.527  -0.331  1.00 50.00
ATOM   1086  CD1 LEU   224      17.561  22.322   0.971  1.00 50.00
ATOM   1087  CD2 LEU   224      18.552  22.242  -1.351  1.00 50.00
ATOM   1088  N   ARG   225      14.852  19.708   0.522  1.00 50.00
ATOM   1089  CA  ARG   225      13.477  19.519   0.017  1.00 50.00
ATOM   1090  C   ARG   225      12.568  20.712   0.343  1.00 50.00
ATOM   1091  O   ARG   225      12.833  21.454   1.288  1.00 50.00
ATOM   1092  CB  ARG   225      12.911  18.194   0.552  1.00 50.00
ATOM   1093  CG  ARG   225      12.939  18.085   2.080  1.00 50.00
ATOM   1094  CD  ARG   225      12.666  16.643   2.504  1.00 50.00
ATOM   1095  NE  ARG   225      12.576  16.542   3.970  1.00 50.00
ATOM   1096  CZ  ARG   225      13.580  16.465   4.848  1.00 50.00
ATOM   1097  NH1 ARG   225      14.849  16.512   4.477  1.00 50.00
ATOM   1098  NH2 ARG   225      13.319  16.245   6.126  1.00 50.00
ATOM   1099  N   THR   226      11.568  20.914  -0.515  1.00 50.00
ATOM   1100  CA  THR   226      10.650  22.069  -0.452  1.00 50.00
ATOM   1101  C   THR   226       9.164  21.672  -0.390  1.00 50.00
ATOM   1102  O   THR   226       8.818  20.520  -0.141  1.00 50.00
ATOM   1103  CB  THR   226      10.958  23.042  -1.612  1.00 50.00
ATOM   1104  OG1 THR   226      10.280  24.295  -1.448  1.00 50.00
ATOM   1105  CG2 THR   226      10.801  22.483  -3.022  1.00 50.00
ATOM   1106  N   GLN   227       8.341  22.614  -0.829  1.00 50.00
ATOM   1107  CA  GLN   227       6.882  22.620  -0.699  1.00 50.00
ATOM   1108  C   GLN   227       6.159  21.496  -1.423  1.00 50.00
ATOM   1109  O   GLN   227       5.337  20.847  -0.789  1.00 50.00
ATOM   1110  CB  GLN   227       6.319  23.944  -1.203  1.00 50.00
ATOM   1111  CG  GLN   227       6.666  25.101  -0.269  1.00 50.00
ATOM   1112  CD  GLN   227       5.954  26.354  -0.769  1.00 50.00
ATOM   1113  OE1 GLN   227       6.519  27.219  -1.423  1.00 50.00
ATOM   1114  NE2 GLN   227       4.675  26.424  -0.488  1.00 50.00
ATOM   1115  N   GLU   228       6.497  21.259  -2.694  1.00 50.00
ATOM   1116  CA  GLU   228       5.686  20.407  -3.600  1.00 50.00
ATOM   1117  C   GLU   228       4.312  21.051  -3.883  1.00 50.00
ATOM   1118  O   GLU   228       3.321  20.385  -4.178  1.00 50.00
ATOM   1119  CB  GLU   228       5.483  18.979  -3.050  1.00 50.00
ATOM   1120  CG  GLU   228       6.742  18.355  -2.437  1.00 50.00
ATOM   1121  CD  GLU   228       7.931  18.246  -3.396  1.00 50.00
ATOM   1122  OE1 GLU   228       7.829  18.656  -4.576  1.00 50.00
ATOM   1123  OE2 GLU   228       8.966  17.768  -2.896  1.00 50.00
ATOM   1124  N   SER   229       4.280  22.373  -3.747  1.00 50.00
ATOM   1125  CA  SER   229       3.116  23.224  -4.046  1.00 50.00
ATOM   1126  C   SER   229       3.602  24.654  -4.277  1.00 50.00
ATOM   1127  O   SER   229       4.797  24.937  -4.170  1.00 50.00
ATOM   1128  CB  SER   229       2.061  23.190  -2.934  1.00 50.00
ATOM   1129  OG  SER   229       2.551  23.751  -1.714  1.00 50.00
ATOM   1130  N   GLU   230       2.672  25.532  -4.630  1.00 50.00
ATOM   1131  CA  GLU   230       3.049  26.898  -5.011  1.00 50.00
ATOM   1132  C   GLU   230       3.637  27.697  -3.844  1.00 50.00
ATOM   1133  O   GLU   230       3.148  27.661  -2.714  1.00 50.00
ATOM   1134  CB  GLU   230       1.873  27.658  -5.626  1.00 50.00
ATOM   1135  CG  GLU   230       0.710  27.941  -4.666  1.00 50.00
ATOM   1136  CD  GLU   230      -0.275  28.973  -5.227  1.00 50.00
ATOM   1137  OE1 GLU   230      -0.279  29.203  -6.457  1.00 50.00
ATOM   1138  OE2 GLU   230      -1.045  29.524  -4.410  1.00 50.00
ATOM   1139  N   CYS   231       4.698  28.417  -4.177  1.00 50.00
ATOM   1140  CA  CYS   231       5.197  29.492  -3.315  1.00 50.00
ATOM   1141  C   CYS   231       4.201  30.659  -3.336  1.00 50.00
ATOM   1142  O   CYS   231       3.261  30.716  -4.127  1.00 50.00
ATOM   1143  CB  CYS   231       6.630  29.886  -3.702  1.00 50.00
ATOM   1144  SG  CYS   231       7.019  30.000  -5.487  1.00 50.00
ATOM   1145  N   VAL   232       4.384  31.545  -2.384  1.00 50.00
ATOM   1146  CA  VAL   232       3.482  32.687  -2.185  1.00 50.00
ATOM   1147  C   VAL   232       4.193  33.966  -2.636  1.00 50.00
ATOM   1148  O   VAL   232       5.337  34.197  -2.265  1.00 50.00
ATOM   1149  CB  VAL   232       3.106  32.711  -0.697  1.00 50.00
ATOM   1150  CG1 VAL   232       4.356  32.647   0.177  1.00 50.00
ATOM   1151  CG2 VAL   232       2.348  33.980  -0.346  1.00 50.00
ATOM   1152  N   CYS   233       3.452  34.845  -3.288  1.00 50.00
ATOM   1153  CA  CYS   233       4.010  36.132  -3.723  1.00 50.00
ATOM   1154  C   CYS   233       3.160  37.287  -3.192  1.00 50.00
ATOM   1155  O   CYS   233       1.932  37.262  -3.252  1.00 50.00
ATOM   1156  CB  CYS   233       4.065  36.183  -5.249  1.00 50.00
ATOM   1157  SG  CYS   233       5.040  34.836  -6.015  1.00 50.00
ATOM   1158  N   MET   234       3.863  38.253  -2.621  1.00 50.00
ATOM   1159  CA  MET   234       3.264  39.517  -2.164  1.00 50.00
ATOM   1160  C   MET   234       4.207  40.676  -2.472  1.00 50.00
ATOM   1161  O   MET   234       5.418  40.590  -2.259  1.00 50.00
ATOM   1162  CB  MET   234       2.988  39.503  -0.662  1.00 50.00
ATOM   1163  CG  MET   234       4.277  39.287   0.143  1.00 50.00
ATOM   1164  SD  MET   234       4.158  39.117   1.949  1.00 50.00
ATOM   1165  CE  MET   234       2.767  38.036   1.903  1.00 50.00
ATOM   1166  N   ASN   235       3.635  41.685  -3.112  1.00 50.00
ATOM   1167  CA  ASN   235       4.315  42.975  -3.330  1.00 50.00
ATOM   1168  C   ASN   235       5.682  42.848  -4.048  1.00 50.00
ATOM   1169  O   ASN   235       6.672  43.474  -3.673  1.00 50.00
ATOM   1170  CB  ASN   235       4.413  43.667  -1.959  1.00 50.00
ATOM   1171  CG  ASN   235       5.005  45.071  -2.052  1.00 50.00
ATOM   1172  OD1 ASN   235       4.807  45.803  -3.011  1.00 50.00
ATOM   1173  ND2 ASN   235       5.734  45.453  -1.027  1.00 50.00
ATOM   1174  N   GLY   236       5.760  41.900  -4.993  1.00 50.00
ATOM   1175  CA  GLY   236       6.967  41.736  -5.832  1.00 50.00
ATOM   1176  C   GLY   236       7.983  40.698  -5.328  1.00 50.00
ATOM   1177  O   GLY   236       8.915  40.351  -6.053  1.00 50.00
ATOM   1178  N   SER   237       7.750  40.172  -4.130  1.00 50.00
ATOM   1179  CA  SER   237       8.602  39.123  -3.539  1.00 50.00
ATOM   1180  C   SER   237       7.782  37.846  -3.355  1.00 50.00
ATOM   1181  O   SER   237       6.577  37.892  -3.108  1.00 50.00
ATOM   1182  CB  SER   237       9.132  39.566  -2.173  1.00 50.00
ATOM   1183  OG  SER   237       9.917  40.753  -2.315  1.00 50.00
ATOM   1184  N   CYS   238       8.449  36.720  -3.560  1.00 50.00
ATOM   1185  CA  CYS   238       7.843  35.392  -3.373  1.00 50.00
ATOM   1186  C   CYS   238       8.601  34.643  -2.271  1.00 50.00
ATOM   1187  O   CYS   238       9.798  34.839  -2.076  1.00 50.00
ATOM   1188  CB  CYS   238       7.864  34.616  -4.690  1.00 50.00
ATOM   1189  SG  CYS   238       6.986  35.453  -6.063  1.00 50.00
ATOM   1190  N   PHE   239       7.863  33.808  -1.558  1.00 50.00
ATOM   1191  CA  PHE   239       8.332  33.157  -0.326  1.00 50.00
ATOM   1192  C   PHE   239       8.042  31.661  -0.385  1.00 50.00
ATOM   1193  O   PHE   239       7.013  31.227  -0.904  1.00 50.00
ATOM   1194  CB  PHE   239       7.604  33.753   0.880  1.00 50.00
ATOM   1195  CG  PHE   239       7.736  35.274   0.962  1.00 50.00
ATOM   1196  CD1 PHE   239       6.872  36.087   0.241  1.00 50.00
ATOM   1197  CD2 PHE   239       8.722  35.838   1.758  1.00 50.00
ATOM   1198  CE1 PHE   239       7.018  37.462   0.311  1.00 50.00
ATOM   1199  CE2 PHE   239       8.840  37.219   1.848  1.00 50.00
ATOM   1200  CZ  PHE   239       7.986  38.036   1.121  1.00 50.00
ATOM   1201  N   THR   240       8.982  30.919   0.177  1.00 50.00
ATOM   1202  CA  THR   240       8.911  29.450   0.271  1.00 50.00
ATOM   1203  C   THR   240       9.630  28.990   1.545  1.00 50.00
ATOM   1204  O   THR   240      10.391  29.742   2.156  1.00 50.00
ATOM   1205  CB  THR   240       9.523  28.793  -0.985  1.00 50.00
ATOM   1206  OG1 THR   240       9.282  27.385  -0.953  1.00 50.00
ATOM   1207  CG2 THR   240      11.034  29.014  -1.111  1.00 50.00
ATOM   1208  N   VAL   241       9.430  27.721   1.854  1.00 50.00
ATOM   1209  CA  VAL   241      10.146  27.036   2.940  1.00 50.00
ATOM   1210  C   VAL   241      10.936  25.849   2.364  1.00 50.00
ATOM   1211  O   VAL   241      10.447  25.083   1.532  1.00 50.00
ATOM   1212  CB  VAL   241       9.123  26.598   3.999  1.00 50.00
ATOM   1213  CG1 VAL   241       8.144  25.604   3.386  1.00 50.00
ATOM   1214  CG2 VAL   241       9.776  26.020   5.260  1.00 50.00
ATOM   1215  N   LEU   242      12.146  25.708   2.878  1.00 50.00
ATOM   1216  CA  LEU   242      12.981  24.534   2.585  1.00 50.00
ATOM   1217  C   LEU   242      13.416  23.867   3.888  1.00 50.00
ATOM   1218  O   LEU   242      13.672  24.538   4.889  1.00 50.00
ATOM   1219  CB  LEU   242      14.220  24.902   1.758  1.00 50.00
ATOM   1220  CG  LEU   242      13.891  25.567   0.416  1.00 50.00
ATOM   1221  CD1 LEU   242      15.120  26.058  -0.342  1.00 50.00
ATOM   1222  CD2 LEU   242      13.392  24.481  -0.490  1.00 50.00
ATOM   1223  N   THR   243      13.536  22.552   3.796  1.00 50.00
ATOM   1224  CA  THR   243      13.956  21.705   4.924  1.00 50.00
ATOM   1225  C   THR   243      15.164  20.875   4.490  1.00 50.00
ATOM   1226  O   THR   243      15.324  20.516   3.321  1.00 50.00
ATOM   1227  CB  THR   243      12.799  20.794   5.365  1.00 50.00
ATOM   1228  OG1 THR   243      11.678  21.616   5.700  1.00 50.00
ATOM   1229  CG2 THR   243      13.148  19.887   6.554  1.00 50.00
ATOM   1230  N   ASP   244      16.037  20.673   5.464  1.00 50.00
ATOM   1231  CA  ASP   244      17.194  19.792   5.298  1.00 50.00
ATOM   1232  C   ASP   244      17.466  19.107   6.636  1.00 50.00
ATOM   1233  O   ASP   244      17.485  19.762   7.681  1.00 50.00
ATOM   1234  CB  ASP   244      18.375  20.659   4.887  1.00 50.00
ATOM   1235  CG  ASP   244      19.464  19.861   4.181  1.00 50.00
ATOM   1236  OD1 ASP   244      19.589  18.634   4.382  1.00 50.00
ATOM   1237  OD2 ASP   244      20.301  20.553   3.566  1.00 50.00
ATOM   1238  N   GLY   245      17.683  17.798   6.539  1.00 50.00
ATOM   1239  CA  GLY   245      17.934  16.979   7.730  1.00 50.00
ATOM   1240  C   GLY   245      16.972  15.784   7.827  1.00 50.00
ATOM   1241  O   GLY   245      16.234  15.513   6.878  1.00 50.00
ATOM   1242  N   PRO   246      16.982  15.087   8.972  1.00 50.00
ATOM   1243  CA  PRO   246      16.207  13.850   9.186  1.00 50.00
ATOM   1244  C   PRO   246      14.709  14.035   8.924  1.00 50.00
ATOM   1245  O   PRO   246      14.132  15.102   9.139  1.00 50.00
ATOM   1246  CB  PRO   246      16.438  13.503  10.658  1.00 50.00
ATOM   1247  CG  PRO   246      17.830  14.063  10.934  1.00 50.00
ATOM   1248  CD  PRO   246      17.827  15.371  10.150  1.00 50.00
ATOM   1249  N   SER   247      14.097  12.938   8.490  1.00 50.00
ATOM   1250  CA  SER   247      12.633  12.844   8.319  1.00 50.00
ATOM   1251  C   SER   247      11.939  12.285   9.574  1.00 50.00
ATOM   1252  O   SER   247      10.714  12.300   9.663  1.00 50.00
ATOM   1253  CB  SER   247      12.299  11.940   7.128  1.00 50.00
ATOM   1254  OG  SER   247      12.793  10.618   7.377  1.00 50.00
ATOM   1255  N   ASN   248      12.744  11.759  10.497  1.00 50.00
ATOM   1256  CA  ASN   248      12.275  11.068  11.715  1.00 50.00
ATOM   1257  C   ASN   248      12.898  11.637  13.006  1.00 50.00
ATOM   1258  O   ASN   248      13.078  10.932  13.999  1.00 50.00
ATOM   1259  CB  ASN   248      12.605   9.576  11.551  1.00 50.00
ATOM   1260  CG  ASN   248      14.113   9.282  11.557  1.00 50.00
ATOM   1261  OD1 ASN   248      14.967  10.120  11.291  1.00 50.00
ATOM   1262  ND2 ASN   248      14.449   8.057  11.889  1.00 50.00
ATOM   1263  N   GLY   249      13.273  12.918  12.937  1.00 50.00
ATOM   1264  CA  GLY   249      13.894  13.630  14.065  1.00 50.00
ATOM   1265  C   GLY   249      13.984  15.120  13.740  1.00 50.00
ATOM   1266  O   GLY   249      13.579  15.553  12.659  1.00 50.00
ATOM   1267  N   GLN   250      14.629  15.848  14.645  1.00 50.00
ATOM   1268  CA  GLN   250      14.853  17.296  14.475  1.00 50.00
ATOM   1269  C   GLN   250      15.624  17.553  13.172  1.00 50.00
ATOM   1270  O   GLN   250      16.640  16.916  12.895  1.00 50.00
ATOM   1271  CB  GLN   250      15.664  17.835  15.658  1.00 50.00
ATOM   1272  CG  GLN   250      15.796  19.364  15.633  1.00 50.00
ATOM   1273  CD  GLN   250      14.465  20.056  15.934  1.00 50.00
ATOM   1274  OE1 GLN   250      13.864  19.880  16.985  1.00 50.00
ATOM   1275  NE2 GLN   250      13.998  20.879  15.019  1.00 50.00
ATOM   1276  N   ALA   251      15.068  18.453  12.372  1.00 50.00
ATOM   1277  CA  ALA   251      15.719  18.919  11.140  1.00 50.00
ATOM   1278  C   ALA   251      15.897  20.448  11.202  1.00 50.00
ATOM   1279  O   ALA   251      15.668  21.076  12.239  1.00 50.00
ATOM   1280  CB  ALA   251      14.866  18.459   9.949  1.00 50.00
ATOM   1281  N   SER   252      16.264  21.020  10.061  1.00 50.00
ATOM   1282  CA  SER   252      16.462  22.471   9.909  1.00 50.00
ATOM   1283  C   SER   252      15.483  23.007   8.864  1.00 50.00
ATOM   1284  O   SER   252      15.303  22.408   7.801  1.00 50.00
ATOM   1285  CB  SER   252      17.899  22.726   9.461  1.00 50.00
ATOM   1286  OG  SER   252      18.115  24.129   9.298  1.00 50.00
ATOM   1287  N   TYR   253      14.882  24.142   9.204  1.00 50.00
ATOM   1288  CA  TYR   253      13.818  24.748   8.384  1.00 50.00
ATOM   1289  C   TYR   253      14.152  26.222   8.148  1.00 50.00
ATOM   1290  O   TYR   253      14.461  26.949   9.093  1.00 50.00
ATOM   1291  CB  TYR   253      12.468  24.662   9.112  1.00 50.00
ATOM   1292  CG  TYR   253      12.314  23.404   9.972  1.00 50.00
ATOM   1293  CD1 TYR   253      12.233  22.151   9.379  1.00 50.00
ATOM   1294  CD2 TYR   253      12.390  23.516  11.356  1.00 50.00
ATOM   1295  CE1 TYR   253      12.233  21.010  10.168  1.00 50.00
ATOM   1296  CE2 TYR   253      12.388  22.377  12.149  1.00 50.00
ATOM   1297  CZ  TYR   253      12.318  21.124  11.550  1.00 50.00
ATOM   1298  OH  TYR   253      12.464  20.002  12.298  1.00 50.00
ATOM   1299  N   LYS   254      14.094  26.630   6.887  1.00 50.00
ATOM   1300  CA  LYS   254      14.377  28.025   6.505  1.00 50.00
ATOM   1301  C   LYS   254      13.256  28.615   5.649  1.00 50.00
ATOM   1302  O   LYS   254      12.691  27.935   4.790  1.00 50.00
ATOM   1303  CB  LYS   254      15.697  28.132   5.734  1.00 50.00
ATOM   1304  CG  LYS   254      16.915  27.807   6.601  1.00 50.00
ATOM   1305  CD  LYS   254      18.205  28.019   5.811  1.00 50.00
ATOM   1306  CE  LYS   254      19.429  27.746   6.685  1.00 50.00
ATOM   1307  NZ  LYS   254      20.668  27.972   5.927  1.00 50.00
ATOM   1308  N   ILE   255      12.984  29.888   5.913  1.00 50.00
ATOM   1309  CA  ILE   255      12.100  30.705   5.061  1.00 50.00
ATOM   1310  C   ILE   255      13.021  31.439   4.076  1.00 50.00
ATOM   1311  O   ILE   255      14.036  32.006   4.481  1.00 50.00
ATOM   1312  CB  ILE   255      11.312  31.750   5.876  1.00 50.00
ATOM   1313  CG1 ILE   255      10.612  31.130   7.096  1.00 50.00
ATOM   1314  CG2 ILE   255      10.283  32.428   4.955  1.00 50.00
ATOM   1315  CD1 ILE   255       9.999  32.167   8.048  1.00 50.00
ATOM   1316  N   PHE   256      12.608  31.454   2.815  1.00 50.00
ATOM   1317  CA  PHE   256      13.333  32.194   1.768  1.00 50.00
ATOM   1318  C   PHE   256      12.451  33.285   1.162  1.00 50.00
ATOM   1319  O   PHE   256      11.266  33.072   0.902  1.00 50.00
ATOM   1320  CB  PHE   256      13.810  31.248   0.661  1.00 50.00
ATOM   1321  CG  PHE   256      14.843  30.248   1.180  1.00 50.00
ATOM   1322  CD1 PHE   256      16.193  30.582   1.202  1.00 50.00
ATOM   1323  CD2 PHE   256      14.433  28.998   1.621  1.00 50.00
ATOM   1324  CE1 PHE   256      17.140  29.667   1.649  1.00 50.00
ATOM   1325  CE2 PHE   256      15.387  28.106   2.085  1.00 50.00
ATOM   1326  CZ  PHE   256      16.736  28.417   2.089  1.00 50.00
ATOM   1327  N   LYS   257      13.084  34.434   0.960  1.00 50.00
ATOM   1328  CA  LYS   257      12.484  35.580   0.261  1.00 50.00
ATOM   1329  C   LYS   257      13.231  35.742  -1.067  1.00 50.00
ATOM   1330  O   LYS   257      14.458  35.854  -1.101  1.00 50.00
ATOM   1331  CB  LYS   257      12.636  36.834   1.127  1.00 50.00
ATOM   1332  CG  LYS   257      11.916  38.038   0.517  1.00 50.00
ATOM   1333  CD  LYS   257      12.094  39.270   1.402  1.00 50.00
ATOM   1334  CE  LYS   257      11.380  40.478   0.796  1.00 50.00
ATOM   1335  NZ  LYS   257      11.495  41.638   1.689  1.00 50.00
ATOM   1336  N   MET   258      12.457  35.684  -2.142  1.00 50.00
ATOM   1337  CA  MET   258      13.000  35.691  -3.511  1.00 50.00
ATOM   1338  C   MET   258      12.360  36.799  -4.342  1.00 50.00
ATOM   1339  O   MET   258      11.140  36.959  -4.361  1.00 50.00
ATOM   1340  CB  MET   258      12.754  34.339  -4.182  1.00 99.99
ATOM   1341  CG  MET   258      13.484  33.215  -3.442  1.00 99.99
ATOM   1342  SD  MET   258      13.073  31.551  -4.069  1.00 99.99
ATOM   1343  CE  MET   258      11.380  31.452  -3.539  1.00 99.99
ATOM   1344  N   GLU   259      13.225  37.541  -5.019  1.00 50.00
ATOM   1345  CA  GLU   259      12.814  38.687  -5.851  1.00 50.00
ATOM   1346  C   GLU   259      13.415  38.550  -7.246  1.00 50.00
ATOM   1347  O   GLU   259      14.629  38.414  -7.382  1.00 50.00
ATOM   1348  CB  GLU   259      13.303  39.991  -5.225  1.00 50.00
ATOM   1349  CG  GLU   259      12.725  40.190  -3.822  1.00 50.00
ATOM   1350  CD  GLU   259      13.213  41.479  -3.159  1.00 50.00
ATOM   1351  OE1 GLU   259      13.375  42.486  -3.880  1.00 50.00
ATOM   1352  OE2 GLU   259      13.379  41.450  -1.923  1.00 50.00
ATOM   1353  N   LYS   260      12.526  38.337  -8.216  1.00 50.00
ATOM   1354  CA  LYS   260      12.907  38.071  -9.622  1.00 50.00
ATOM   1355  C   LYS   260      13.855  36.859  -9.749  1.00 50.00
ATOM   1356  O   LYS   260      14.740  36.803 -10.594  1.00 50.00
ATOM   1357  CB  LYS   260      13.468  39.346 -10.276  1.00 50.00
ATOM   1358  CG  LYS   260      12.372  40.406 -10.405  1.00 50.00
ATOM   1359  CD  LYS   260      12.895  41.710 -11.002  1.00 50.00
ATOM   1360  CE  LYS   260      11.756  42.728 -11.077  1.00 50.00
ATOM   1361  NZ  LYS   260      12.234  44.029 -11.564  1.00 50.00
ATOM   1362  N   GLY   261      13.620  35.875  -8.874  1.00 50.00
ATOM   1363  CA  GLY   261      14.372  34.603  -8.835  1.00 50.00
ATOM   1364  C   GLY   261      15.723  34.638  -8.097  1.00 50.00
ATOM   1365  O   GLY   261      16.426  33.631  -8.029  1.00 50.00
ATOM   1366  N   LYS   262      15.953  35.703  -7.338  1.00 50.00
ATOM   1367  CA  LYS   262      17.172  35.812  -6.519  1.00 50.00
ATOM   1368  C   LYS   262      16.767  35.831  -5.048  1.00 50.00
ATOM   1369  O   LYS   262      15.823  36.523  -4.662  1.00 50.00
ATOM   1370  CB  LYS   262      17.967  37.092  -6.815  1.00 50.00
ATOM   1371  CG  LYS   262      18.458  37.227  -8.262  1.00 50.00
ATOM   1372  CD  LYS   262      17.353  37.733  -9.191  1.00 50.00
ATOM   1373  CE  LYS   262      17.834  37.892 -10.633  1.00 50.00
ATOM   1374  NZ  LYS   262      16.754  38.410 -11.485  1.00 50.00
ATOM   1375  N   ILE   263      17.461  35.012  -4.266  1.00 50.00
ATOM   1376  CA  ILE   263      17.285  34.992  -2.802  1.00 50.00
ATOM   1377  C   ILE   263      17.843  36.306  -2.233  1.00 50.00
ATOM   1378  O   ILE   263      19.001  36.664  -2.438  1.00 50.00
ATOM   1379  CB  ILE   263      17.942  33.760  -2.144  1.00 50.00
ATOM   1380  CG1 ILE   263      19.475  33.760  -2.291  1.00 50.00
ATOM   1381  CG2 ILE   263      17.298  32.483  -2.705  1.00 50.00
ATOM   1382  CD1 ILE   263      20.230  32.690  -1.500  1.00 50.00
ATOM   1383  N   ILE   264      16.957  37.068  -1.619  1.00 50.00
ATOM   1384  CA  ILE   264      17.338  38.374  -1.050  1.00 50.00
ATOM   1385  C   ILE   264      17.494  38.330   0.479  1.00 50.00
ATOM   1386  O   ILE   264      18.153  39.178   1.077  1.00 50.00
ATOM   1387  CB  ILE   264      16.349  39.456  -1.521  1.00 50.00
ATOM   1388  CG1 ILE   264      16.752  40.874  -1.088  1.00 50.00
ATOM   1389  CG2 ILE   264      14.936  39.124  -1.042  1.00 50.00
ATOM   1390  CD1 ILE   264      18.133  41.292  -1.610  1.00 50.00
ATOM   1391  N   LYS   265      16.784  37.388   1.087  1.00 50.00
ATOM   1392  CA  LYS   265      16.792  37.199   2.543  1.00 50.00
ATOM   1393  C   LYS   265      16.286  35.792   2.872  1.00 50.00
ATOM   1394  O   LYS   265      15.536  35.180   2.109  1.00 50.00
ATOM   1395  CB  LYS   265      15.897  38.258   3.197  1.00 50.00
ATOM   1396  CG  LYS   265      16.130  38.312   4.707  1.00 50.00
ATOM   1397  CD  LYS   265      15.274  39.383   5.372  1.00 50.00
ATOM   1398  CE  LYS   265      15.608  39.425   6.861  1.00 50.00
ATOM   1399  NZ  LYS   265      14.847  40.486   7.524  1.00 50.00
ATOM   1400  N   SER   266      16.800  35.292   3.985  1.00 50.00
ATOM   1401  CA  SER   266      16.417  33.987   4.544  1.00 50.00
ATOM   1402  C   SER   266      16.674  33.991   6.052  1.00 50.00
ATOM   1403  O   SER   266      17.481  34.766   6.564  1.00 50.00
ATOM   1404  CB  SER   266      17.222  32.853   3.901  1.00 50.00
ATOM   1405  OG  SER   266      18.608  32.981   4.229  1.00 50.00
ATOM   1406  N   ILE   267      15.879  33.187   6.741  1.00 50.00
ATOM   1407  CA  ILE   267      16.016  32.991   8.192  1.00 50.00
ATOM   1408  C   ILE   267      15.679  31.532   8.526  1.00 50.00
ATOM   1409  O   ILE   267      14.746  30.953   7.966  1.00 50.00
ATOM   1410  CB  ILE   267      15.122  34.009   8.936  1.00 50.00
ATOM   1411  CG1 ILE   267      15.491  34.059  10.428  1.00 50.00
ATOM   1412  CG2 ILE   267      13.620  33.755   8.700  1.00 50.00
ATOM   1413  CD1 ILE   267      14.833  35.214  11.196  1.00 50.00
ATOM   1414  N   GLU   268      16.441  30.976   9.458  1.00 50.00
ATOM   1415  CA  GLU   268      16.147  29.631   9.967  1.00 50.00
ATOM   1416  C   GLU   268      15.176  29.747  11.145  1.00 50.00
ATOM   1417  O   GLU   268      15.357  30.564  12.049  1.00 50.00
ATOM   1418  CB  GLU   268      17.445  28.959  10.407  1.00 50.00
ATOM   1419  CG  GLU   268      17.230  27.480  10.749  1.00 50.00
ATOM   1420  CD  GLU   268      18.516  26.764  11.169  1.00 50.00
ATOM   1421  OE1 GLU   268      19.616  27.287  10.880  1.00 50.00
ATOM   1422  OE2 GLU   268      18.379  25.680  11.774  1.00 50.00
ATOM   1423  N   LEU   269      14.176  28.878  11.119  1.00 50.00
ATOM   1424  CA  LEU   269      13.198  28.789  12.213  1.00 50.00
ATOM   1425  C   LEU   269      13.869  28.233  13.469  1.00 50.00
ATOM   1426  O   LEU   269      14.559  27.214  13.423  1.00 50.00
ATOM   1427  CB  LEU   269      12.018  27.890  11.826  1.00 50.00
ATOM   1428  CG  LEU   269      11.279  28.351  10.563  1.00 50.00
ATOM   1429  CD1 LEU   269      10.085  27.432  10.305  1.00 50.00
ATOM   1430  CD2 LEU   269      10.807  29.802  10.675  1.00 50.00
ATOM   1431  N   ASP   270      13.675  28.953  14.566  1.00 50.00
ATOM   1432  CA  ASP   270      14.108  28.466  15.883  1.00 50.00
ATOM   1433  C   ASP   270      12.954  27.604  16.410  1.00 50.00
ATOM   1434  O   ASP   270      12.098  28.060  17.166  1.00 50.00
ATOM   1435  CB  ASP   270      14.411  29.653  16.807  1.00 50.00
ATOM   1436  CG  ASP   270      15.051  29.217  18.131  1.00 50.00
ATOM   1437  OD1 ASP   270      14.805  28.069  18.564  1.00 50.00
ATOM   1438  OD2 ASP   270      15.829  30.036  18.664  1.00 50.00
ATOM   1439  N   ALA   271      12.939  26.368  15.921  1.00 50.00
ATOM   1440  CA  ALA   271      11.807  25.454  16.146  1.00 50.00
ATOM   1441  C   ALA   271      12.237  24.066  16.671  1.00 50.00
ATOM   1442  O   ALA   271      12.004  23.038  16.019  1.00 50.00
ATOM   1443  CB  ALA   271      10.994  25.401  14.846  1.00 50.00
ATOM   1444  N   PRO   272      12.893  24.020  17.845  1.00 50.00
ATOM   1445  CA  PRO   272      13.224  22.742  18.499  1.00 50.00
ATOM   1446  C   PRO   272      11.902  22.074  18.883  1.00 50.00
ATOM   1447  O   PRO   272      10.953  22.763  19.252  1.00 50.00
ATOM   1448  CB  PRO   272      14.040  23.128  19.734  1.00 50.00
ATOM   1449  CG  PRO   272      13.522  24.520  20.095  1.00 50.00
ATOM   1450  CD  PRO   272      13.249  25.150  18.731  1.00 50.00
ATOM   1451  N   ASN   273      11.827  20.772  18.618  1.00 50.00
ATOM   1452  CA  ASN   273      10.627  19.935  18.854  1.00 50.00
ATOM   1453  C   ASN   273       9.504  20.157  17.813  1.00 50.00
ATOM   1454  O   ASN   273       8.418  19.591  17.916  1.00 50.00
ATOM   1455  CB  ASN   273      10.109  20.190  20.277  1.00 50.00
ATOM   1456  CG  ASN   273       9.290  19.036  20.826  1.00 50.00
ATOM   1457  OD1 ASN   273       9.740  17.905  20.888  1.00 50.00
ATOM   1458  ND2 ASN   273       8.114  19.350  21.316  1.00 50.00
ATOM   1459  N   TYR   274       9.801  20.943  16.782  1.00 50.00
ATOM   1460  CA  TYR   274       8.933  21.109  15.600  1.00 50.00
ATOM   1461  C   TYR   274       9.551  20.361  14.417  1.00 50.00
ATOM   1462  O   TYR   274      10.760  20.118  14.392  1.00 50.00
ATOM   1463  CB  TYR   274       8.833  22.581  15.194  1.00 50.00
ATOM   1464  CG  TYR   274       7.903  23.428  16.060  1.00 50.00
ATOM   1465  CD1 TYR   274       8.283  23.814  17.338  1.00 50.00
ATOM   1466  CD2 TYR   274       6.741  23.943  15.500  1.00 50.00
ATOM   1467  CE1 TYR   274       7.500  24.704  18.059  1.00 50.00
ATOM   1468  CE2 TYR   274       5.956  24.833  16.217  1.00 50.00
ATOM   1469  CZ  TYR   274       6.336  25.213  17.498  1.00 50.00
ATOM   1470  OH  TYR   274       5.581  26.090  18.208  1.00 50.00
ATOM   1471  N   HIS   275       8.684  19.975  13.486  1.00 50.00
ATOM   1472  CA  HIS   275       9.111  19.369  12.213  1.00 50.00
ATOM   1473  C   HIS   275       8.250  19.900  11.062  1.00 50.00
ATOM   1474  O   HIS   275       7.023  19.839  11.124  1.00 50.00
ATOM   1475  CB  HIS   275       9.012  17.846  12.324  1.00 50.00
ATOM   1476  CG  HIS   275       9.810  17.136  11.231  1.00 50.00
ATOM   1477  ND1 HIS   275       9.315  16.589  10.122  1.00 50.00
ATOM   1478  CD2 HIS   275      11.127  16.942  11.247  1.00 50.00
ATOM   1479  CE1 HIS   275      10.343  16.042   9.472  1.00 50.00
ATOM   1480  NE2 HIS   275      11.461  16.261  10.157  1.00 50.00
ATOM   1481  N   TYR   276       8.927  20.518  10.098  1.00 50.00
ATOM   1482  CA  TYR   276       8.271  21.137   8.931  1.00 50.00
ATOM   1483  C   TYR   276       8.717  20.486   7.621  1.00 50.00
ATOM   1484  O   TYR   276       9.906  20.396   7.318  1.00 50.00
ATOM   1485  CB  TYR   276       8.603  22.631   8.850  1.00 50.00
ATOM   1486  CG  TYR   276       7.945  23.454   9.958  1.00 50.00
ATOM   1487  CD1 TYR   276       8.578  23.634  11.179  1.00 50.00
ATOM   1488  CD2 TYR   276       6.745  24.098   9.702  1.00 50.00
ATOM   1489  CE1 TYR   276       8.000  24.457  12.137  1.00 50.00
ATOM   1490  CE2 TYR   276       6.161  24.920  10.653  1.00 50.00
ATOM   1491  CZ  TYR   276       6.792  25.096  11.877  1.00 50.00
ATOM   1492  OH  TYR   276       6.204  25.850  12.839  1.00 50.00
ATOM   1493  N   GLU   277       7.728  20.061   6.848  1.00 50.00
ATOM   1494  CA  GLU   277       7.939  19.520   5.492  1.00 50.00
ATOM   1495  C   GLU   277       6.749  19.864   4.604  1.00 50.00
ATOM   1496  O   GLU   277       5.643  20.058   5.106  1.00 50.00
ATOM   1497  CB  GLU   277       8.045  17.995   5.497  1.00 50.00
ATOM   1498  CG  GLU   277       9.272  17.462   6.236  1.00 50.00
ATOM   1499  CD  GLU   277       9.400  15.942   6.113  1.00 50.00
ATOM   1500  OE1 GLU   277       8.365  15.259   5.968  1.00 50.00
ATOM   1501  OE2 GLU   277      10.562  15.492   6.145  1.00 50.00
ATOM   1502  N   GLU   278       7.046  20.061   3.320  1.00 50.00
ATOM   1503  CA  GLU   278       6.025  20.162   2.254  1.00 50.00
ATOM   1504  C   GLU   278       4.909  21.167   2.587  1.00 50.00
ATOM   1505  O   GLU   278       3.716  20.860   2.602  1.00 50.00
ATOM   1506  CB  GLU   278       5.431  18.774   1.991  1.00 50.00
ATOM   1507  CG  GLU   278       6.492  17.753   1.585  1.00 50.00
ATOM   1508  CD  GLU   278       5.902  16.357   1.411  1.00 50.00
ATOM   1509  OE1 GLU   278       4.944  16.015   2.139  1.00 50.00
ATOM   1510  OE2 GLU   278       6.434  15.662   0.518  1.00 50.00
ATOM   1511  N   CYS   279       5.340  22.348   3.016  1.00 50.00
ATOM   1512  CA  CYS   279       4.391  23.394   3.429  1.00 50.00
ATOM   1513  C   CYS   279       3.510  23.861   2.271  1.00 50.00
ATOM   1514  O   CYS   279       3.933  23.986   1.122  1.00 50.00
ATOM   1515  CB  CYS   279       5.102  24.613   3.996  1.00 50.00
ATOM   1516  SG  CYS   279       6.057  24.299   5.523  1.00 50.00
ATOM   1517  N   SER   280       2.282  24.172   2.646  1.00 50.00
ATOM   1518  CA  SER   280       1.303  24.803   1.750  1.00 50.00
ATOM   1519  C   SER   280       1.098  26.240   2.225  1.00 50.00
ATOM   1520  O   SER   280       0.547  26.485   3.300  1.00 50.00
ATOM   1521  CB  SER   280      -0.027  24.060   1.807  1.00 50.00
ATOM   1522  OG  SER   280       0.100  22.748   1.263  1.00 50.00
ATOM   1523  N   CYS   281       1.674  27.154   1.453  1.00 50.00
ATOM   1524  CA  CYS   281       1.747  28.575   1.829  1.00 50.00
ATOM   1525  C   CYS   281       0.867  29.422   0.908  1.00 50.00
ATOM   1526  O   CYS   281       0.873  29.252  -0.310  1.00 50.00
ATOM   1527  CB  CYS   281       3.187  29.068   1.686  1.00 50.00
ATOM   1528  SG  CYS   281       4.437  28.179   2.683  1.00 50.00
ATOM   1529  N   TYR   282       0.121  30.320   1.535  1.00 50.00
ATOM   1530  CA  TYR   282      -0.727  31.284   0.816  1.00 50.00
ATOM   1531  C   TYR   282      -0.553  32.713   1.363  1.00 50.00
ATOM   1532  O   TYR   282      -0.244  32.874   2.551  1.00 50.00
ATOM   1533  CB  TYR   282      -2.196  30.843   0.861  1.00 50.00
ATOM   1534  CG  TYR   282      -2.769  30.844   2.276  1.00 50.00
ATOM   1535  CD1 TYR   282      -3.337  31.997   2.800  1.00 50.00
ATOM   1536  CD2 TYR   282      -2.723  29.677   3.021  1.00 50.00
ATOM   1537  CE1 TYR   282      -3.874  31.981   4.078  1.00 50.00
ATOM   1538  CE2 TYR   282      -3.259  29.657   4.298  1.00 50.00
ATOM   1539  CZ  TYR   282      -3.839  30.807   4.821  1.00 50.00
ATOM   1540  OH  TYR   282      -4.409  30.754   6.050  1.00 50.00
ATOM   1541  N   PRO   283      -0.732  33.721   0.493  1.00 50.00
ATOM   1542  CA  PRO   283      -0.697  35.142   0.881  1.00 50.00
ATOM   1543  C   PRO   283      -2.033  35.515   1.514  1.00 50.00
ATOM   1544  O   PRO   283      -3.071  35.001   1.112  1.00 50.00
ATOM   1545  CB  PRO   283      -0.501  35.906  -0.430  1.00 50.00
ATOM   1546  CG  PRO   283      -1.180  35.015  -1.472  1.00 50.00
ATOM   1547  CD  PRO   283      -0.955  33.589  -0.964  1.00 50.00
ATOM   1548  N   ASP   284      -1.974  36.442   2.456  1.00 50.00
ATOM   1549  CA  ASP   284      -3.163  36.920   3.178  1.00 50.00
ATOM   1550  C   ASP   284      -2.822  38.215   3.912  1.00 50.00
ATOM   1551  O   ASP   284      -2.000  38.205   4.827  1.00 50.00
ATOM   1552  CB  ASP   284      -3.635  35.870   4.198  1.00 50.00
ATOM   1553  CG  ASP   284      -4.975  36.220   4.861  1.00 50.00
ATOM   1554  OD1 ASP   284      -5.389  37.400   4.798  1.00 50.00
ATOM   1555  OD2 ASP   284      -5.582  35.288   5.424  1.00 50.00
ATOM   1556  N   ALA   285      -3.401  39.312   3.428  1.00 50.00
ATOM   1557  CA  ALA   285      -3.284  40.641   4.068  1.00 50.00
ATOM   1558  C   ALA   285      -1.819  41.115   4.202  1.00 50.00
ATOM   1559  O   ALA   285      -1.355  41.548   5.258  1.00 50.00
ATOM   1560  CB  ALA   285      -4.034  40.632   5.413  1.00 50.00
ATOM   1561  N   GLY   286      -1.059  40.881   3.123  1.00 50.00
ATOM   1562  CA  GLY   286       0.356  41.298   3.018  1.00 50.00
ATOM   1563  C   GLY   286       1.344  40.445   3.830  1.00 50.00
ATOM   1564  O   GLY   286       2.526  40.783   3.903  1.00 50.00
ATOM   1565  N   LYS   287       0.848  39.331   4.367  1.00 50.00
ATOM   1566  CA  LYS   287       1.642  38.306   5.069  1.00 50.00
ATOM   1567  C   LYS   287       1.377  36.925   4.455  1.00 50.00
ATOM   1568  O   LYS   287       0.570  36.782   3.533  1.00 50.00
ATOM   1569  CB  LYS   287       1.255  38.260   6.540  1.00 50.00
ATOM   1570  CG  LYS   287       1.662  39.526   7.295  1.00 50.00
ATOM   1571  CD  LYS   287       1.263  39.408   8.766  1.00 50.00
ATOM   1572  CE  LYS   287       2.031  38.285   9.471  1.00 50.00
ATOM   1573  NZ  LYS   287       1.528  38.095  10.835  1.00 50.00
ATOM   1574  N   VAL   288       2.189  35.962   4.868  1.00 50.00
ATOM   1575  CA  VAL   288       2.068  34.575   4.387  1.00 50.00
ATOM   1576  C   VAL   288       1.751  33.663   5.575  1.00 50.00
ATOM   1577  O   VAL   288       2.349  33.795   6.643  1.00 50.00
ATOM   1578  CB  VAL   288       3.381  34.104   3.740  1.00 50.00
ATOM   1579  CG1 VAL   288       3.263  32.657   3.256  1.00 50.00
ATOM   1580  CG2 VAL   288       3.830  35.004   2.596  1.00 50.00
ATOM   1581  N   MET   289       0.901  32.684   5.285  1.00 50.00
ATOM   1582  CA  MET   289       0.633  31.556   6.187  1.00 50.00
ATOM   1583  C   MET   289       0.989  30.244   5.477  1.00 50.00
ATOM   1584  O   MET   289       0.562  30.003   4.348  1.00 50.00
ATOM   1585  CB  MET   289      -0.849  31.576   6.582  1.00 50.00
ATOM   1586  CG  MET   289      -1.259  30.377   7.449  1.00 50.00
ATOM   1587  SD  MET   289      -0.365  30.254   9.041  1.00 50.00
ATOM   1588  CE  MET   289      -1.213  31.540   9.932  1.00 50.00
ATOM   1589  N   CYS   290       1.717  29.404   6.202  1.00 50.00
ATOM   1590  CA  CYS   290       2.079  28.057   5.733  1.00 50.00
ATOM   1591  C   CYS   290       1.590  27.016   6.741  1.00 50.00
ATOM   1592  O   CYS   290       1.797  27.169   7.944  1.00 50.00
ATOM   1593  CB  CYS   290       3.598  27.926   5.624  1.00 50.00
ATOM   1594  SG  CYS   290       4.427  29.106   4.500  1.00 50.00
ATOM   1595  N   VAL   291       0.961  25.978   6.206  1.00 50.00
ATOM   1596  CA  VAL   291       0.539  24.792   6.979  1.00 50.00
ATOM   1597  C   VAL   291       1.283  23.597   6.369  1.00 50.00
ATOM   1598  O   VAL   291       1.266  23.415   5.152  1.00 50.00
ATOM   1599  CB  VAL   291      -0.988  24.608   6.898  1.00 50.00
ATOM   1600  CG1 VAL   291      -1.444  23.356   7.650  1.00 50.00
ATOM   1601  CG2 VAL   291      -1.728  25.813   7.488  1.00 50.00
ATOM   1602  N   CYS   292       1.983  22.862   7.225  1.00 50.00
ATOM   1603  CA  CYS   292       2.967  21.875   6.748  1.00 50.00
ATOM   1604  C   CYS   292       2.705  20.463   7.301  1.00 50.00
ATOM   1605  O   CYS   292       1.668  20.186   7.898  1.00 50.00
ATOM   1606  CB  CYS   292       4.357  22.393   7.142  1.00 50.00
ATOM   1607  SG  CYS   292       4.573  24.194   6.903  1.00 50.00
ATOM   1608  N   ARG   293       3.735  19.637   7.183  1.00 50.00
ATOM   1609  CA  ARG   293       3.755  18.230   7.603  1.00 50.00
ATOM   1610  C   ARG   293       4.860  18.021   8.643  1.00 50.00
ATOM   1611  O   ARG   293       6.027  18.344   8.414  1.00 50.00
ATOM   1612  CB  ARG   293       4.016  17.402   6.340  1.00 50.00
ATOM   1613  CG  ARG   293       4.320  15.925   6.604  1.00 50.00
ATOM   1614  CD  ARG   293       4.617  15.261   5.268  1.00 50.00
ATOM   1615  NE  ARG   293       5.059  13.867   5.434  1.00 50.00
ATOM   1616  CZ  ARG   293       5.189  12.993   4.433  1.00 50.00
ATOM   1617  NH1 ARG   293       4.889  13.330   3.190  1.00 50.00
ATOM   1618  NH2 ARG   293       5.645  11.773   4.656  1.00 50.00
ATOM   1619  N   ASP   294       4.440  17.445   9.759  1.00 50.00
ATOM   1620  CA  ASP   294       5.372  16.961  10.782  1.00 50.00
ATOM   1621  C   ASP   294       5.485  15.446  10.596  1.00 50.00
ATOM   1622  O   ASP   294       4.608  14.704  11.021  1.00 50.00
ATOM   1623  CB  ASP   294       4.830  17.304  12.173  1.00 50.00
ATOM   1624  CG  ASP   294       5.742  16.821  13.308  1.00 50.00
ATOM   1625  OD1 ASP   294       6.479  15.828  13.140  1.00 50.00
ATOM   1626  OD2 ASP   294       5.731  17.488  14.360  1.00 50.00
ATOM   1627  N   ASN   295       6.645  15.033  10.103  1.00 50.00
ATOM   1628  CA  ASN   295       6.904  13.605   9.842  1.00 50.00
ATOM   1629  C   ASN   295       7.612  12.892  11.012  1.00 50.00
ATOM   1630  O   ASN   295       7.819  11.678  10.994  1.00 50.00
ATOM   1631  CB  ASN   295       7.731  13.520   8.561  1.00 50.00
ATOM   1632  CG  ASN   295       7.536  12.179   7.860  1.00 50.00
ATOM   1633  OD1 ASN   295       6.477  11.864   7.343  1.00 50.00
ATOM   1634  ND2 ASN   295       8.554  11.352   7.857  1.00 50.00
ATOM   1635  N   TRP   296       7.953  13.682  12.024  1.00 50.00
ATOM   1636  CA  TRP   296       8.697  13.239  13.210  1.00 50.00
ATOM   1637  C   TRP   296       7.779  12.725  14.331  1.00 50.00
ATOM   1638  O   TRP   296       7.856  11.550  14.683  1.00 50.00
ATOM   1639  CB  TRP   296       9.606  14.392  13.653  1.00 50.00
ATOM   1640  CG  TRP   296      10.393  14.149  14.943  1.00 50.00
ATOM   1641  CD1 TRP   296      10.637  12.988  15.552  1.00 50.00
ATOM   1642  CD2 TRP   296      10.962  15.146  15.716  1.00 50.00
ATOM   1643  NE1 TRP   296      11.332  13.207  16.667  1.00 50.00
ATOM   1644  CE2 TRP   296      11.555  14.513  16.795  1.00 50.00
ATOM   1645  CE3 TRP   296      11.061  16.521  15.554  1.00 50.00
ATOM   1646  CZ2 TRP   296      12.263  15.264  17.726  1.00 50.00
ATOM   1647  CZ3 TRP   296      11.774  17.270  16.480  1.00 50.00
ATOM   1648  CH2 TRP   296      12.376  16.641  17.564  1.00 50.00
ATOM   1649  N   HIS   297       6.950  13.604  14.894  1.00 50.00
ATOM   1650  CA  HIS   297       6.147  13.271  16.093  1.00 50.00
ATOM   1651  C   HIS   297       4.863  14.100  16.310  1.00 50.00
ATOM   1652  O   HIS   297       4.527  14.486  17.433  1.00 50.00
ATOM   1653  CB  HIS   297       7.054  13.332  17.338  1.00 50.00
ATOM   1654  CG  HIS   297       7.684  14.709  17.608  1.00 50.00
ATOM   1655  ND1 HIS   297       8.666  14.933  18.474  1.00 50.00
ATOM   1656  CD2 HIS   297       7.375  15.874  17.040  1.00 50.00
ATOM   1657  CE1 HIS   297       8.947  16.233  18.441  1.00 50.00
ATOM   1658  NE2 HIS   297       8.154  16.815  17.550  1.00 50.00
ATOM   1659  N   ALA   298       4.222  14.499  15.214  1.00 50.00
ATOM   1660  CA  ALA   298       2.898  15.136  15.328  1.00 50.00
ATOM   1661  C   ALA   298       1.918  14.618  14.287  1.00 50.00
ATOM   1662  O   ALA   298       2.240  14.542  13.106  1.00 50.00
ATOM   1663  CB  ALA   298       2.957  16.647  15.193  1.00 50.00
ATOM   1664  N   SER   299       0.692  14.456  14.761  1.00 50.00
ATOM   1665  CA  SER   299      -0.444  14.033  13.921  1.00 50.00
ATOM   1666  C   SER   299      -1.412  15.186  13.605  1.00 50.00
ATOM   1667  O   SER   299      -2.363  15.066  12.832  1.00 50.00
ATOM   1668  CB  SER   299      -1.166  12.859  14.581  1.00 50.00
ATOM   1669  OG  SER   299      -1.570  13.205  15.909  1.00 50.00
ATOM   1670  N   ASN   300      -1.160  16.316  14.253  1.00 50.00
ATOM   1671  CA  ASN   300      -1.690  17.629  13.859  1.00 50.00
ATOM   1672  C   ASN   300      -0.608  18.352  13.038  1.00 50.00
ATOM   1673  O   ASN   300       0.569  17.985  13.057  1.00 50.00
ATOM   1674  CB  ASN   300      -2.087  18.422  15.112  1.00 50.00
ATOM   1675  CG  ASN   300      -0.938  18.692  16.092  1.00 50.00
ATOM   1676  OD1 ASN   300       0.056  17.987  16.199  1.00 50.00
ATOM   1677  ND2 ASN   300      -1.094  19.746  16.855  1.00 50.00
ATOM   1678  N   ARG   301      -1.020  19.408  12.349  1.00 50.00
ATOM   1679  CA  ARG   301      -0.112  20.114  11.431  1.00 50.00
ATOM   1680  C   ARG   301       0.539  21.350  12.058  1.00 50.00
ATOM   1681  O   ARG   301      -0.142  22.126  12.739  1.00 50.00
ATOM   1682  CB  ARG   301      -0.818  20.519  10.139  1.00 50.00
ATOM   1683  CG  ARG   301      -1.184  19.295   9.306  1.00 50.00
ATOM   1684  CD  ARG   301      -1.760  19.737   7.961  1.00 50.00
ATOM   1685  NE  ARG   301      -2.066  18.557   7.138  1.00 50.00
ATOM   1686  CZ  ARG   301      -1.186  17.692   6.632  1.00 50.00
ATOM   1687  NH1 ARG   301       0.125  17.851   6.777  1.00 50.00
ATOM   1688  NH2 ARG   301      -1.628  16.600   6.030  1.00 50.00
ATOM   1689  N   PRO   302       1.854  21.492  11.835  1.00 50.00
ATOM   1690  CA  PRO   302       2.609  22.699  12.204  1.00 50.00
ATOM   1691  C   PRO   302       2.308  23.806  11.186  1.00 50.00
ATOM   1692  O   PRO   302       2.021  23.546  10.017  1.00 50.00
ATOM   1693  CB  PRO   302       4.071  22.255  12.126  1.00 50.00
ATOM   1694  CG  PRO   302       4.069  21.239  10.985  1.00 50.00
ATOM   1695  CD  PRO   302       2.746  20.501  11.191  1.00 50.00
ATOM   1696  N   TRP   303       2.341  25.035  11.673  1.00 50.00
ATOM   1697  CA  TRP   303       2.190  26.226  10.826  1.00 50.00
ATOM   1698  C   TRP   303       3.259  27.268  11.159  1.00 50.00
ATOM   1699  O   TRP   303       3.853  27.259  12.240  1.00 50.00
ATOM   1700  CB  TRP   303       0.786  26.831  10.955  1.00 50.00
ATOM   1701  CG  TRP   303       0.472  27.285  12.380  1.00 50.00
ATOM   1702  CD1 TRP   303      -0.243  26.597  13.263  1.00 50.00
ATOM   1703  CD2 TRP   303       0.812  28.498  12.961  1.00 50.00
ATOM   1704  NE1 TRP   303      -0.380  27.316  14.376  1.00 50.00
ATOM   1705  CE2 TRP   303       0.254  28.478  14.229  1.00 50.00
ATOM   1706  CE3 TRP   303       1.521  29.609  12.520  1.00 50.00
ATOM   1707  CZ2 TRP   303       0.409  29.577  15.064  1.00 50.00
ATOM   1708  CZ3 TRP   303       1.666  30.711  13.352  1.00 50.00
ATOM   1709  CH2 TRP   303       1.109  30.695  14.624  1.00 50.00
ATOM   1710  N   VAL   304       3.569  28.047  10.134  1.00 50.00
ATOM   1711  CA  VAL   304       4.475  29.203  10.225  1.00 50.00
ATOM   1712  C   VAL   304       3.900  30.352   9.389  1.00 50.00
ATOM   1713  O   VAL   304       3.527  30.173   8.230  1.00 50.00
ATOM   1714  CB  VAL   304       5.910  28.810   9.808  1.00 50.00
ATOM   1715  CG1 VAL   304       6.003  28.234   8.389  1.00 50.00
ATOM   1716  CG2 VAL   304       6.882  29.983   9.970  1.00 50.00
ATOM   1717  N   SER   305       3.785  31.500  10.034  1.00 50.00
ATOM   1718  CA  SER   305       3.366  32.742   9.368  1.00 50.00
ATOM   1719  C   SER   305       4.475  33.781   9.524  1.00 50.00
ATOM   1720  O   SER   305       5.265  33.711  10.463  1.00 50.00
ATOM   1721  CB  SER   305       2.070  33.278   9.976  1.00 50.00
ATOM   1722  OG  SER   305       2.259  33.545  11.368  1.00 50.00
ATOM   1723  N   PHE   306       4.515  34.719   8.587  1.00 50.00
ATOM   1724  CA  PHE   306       5.586  35.727   8.527  1.00 50.00
ATOM   1725  C   PHE   306       5.225  36.886   7.599  1.00 50.00
ATOM   1726  O   PHE   306       4.415  36.750   6.681  1.00 50.00
ATOM   1727  CB  PHE   306       6.919  35.095   8.090  1.00 50.00
ATOM   1728  CG  PHE   306       6.805  34.260   6.814  1.00 50.00
ATOM   1729  CD1 PHE   306       7.009  34.867   5.584  1.00 50.00
ATOM   1730  CD2 PHE   306       6.531  32.899   6.888  1.00 50.00
ATOM   1731  CE1 PHE   306       6.954  34.104   4.429  1.00 50.00
ATOM   1732  CE2 PHE   306       6.468  32.139   5.727  1.00 50.00
ATOM   1733  CZ  PHE   306       6.684  32.742   4.495  1.00 50.00
ATOM   1734  N   ASP   307       5.770  38.041   7.955  1.00 50.00
ATOM   1735  CA  ASP   307       5.646  39.244   7.113  1.00 50.00
ATOM   1736  C   ASP   307       6.723  39.239   6.011  1.00 50.00
ATOM   1737  O   ASP   307       7.619  38.395   6.011  1.00 50.00
ATOM   1738  CB  ASP   307       5.686  40.504   7.996  1.00 50.00
ATOM   1739  CG  ASP   307       6.976  40.684   8.807  1.00 50.00
ATOM   1740  OD1 ASP   307       8.034  40.199   8.348  1.00 50.00
ATOM   1741  OD2 ASP   307       6.898  41.347   9.857  1.00 50.00
ATOM   1742  N   GLN   308       6.792  40.344   5.275  1.00 50.00
ATOM   1743  CA  GLN   308       7.759  40.516   4.169  1.00 50.00
ATOM   1744  C   GLN   308       9.218  40.614   4.633  1.00 50.00
ATOM   1745  O   GLN   308      10.136  40.332   3.873  1.00 50.00
ATOM   1746  CB  GLN   308       7.397  41.741   3.329  1.00 50.00
ATOM   1747  CG  GLN   308       5.986  41.556   2.781  1.00 50.00
ATOM   1748  CD  GLN   308       5.440  42.688   1.921  1.00 50.00
ATOM   1749  OE1 GLN   308       6.107  43.287   1.090  1.00 50.00
ATOM   1750  NE2 GLN   308       4.164  42.947   2.101  1.00 50.00
ATOM   1751  N   ASN   309       9.404  40.992   5.894  1.00 50.00
ATOM   1752  CA  ASN   309      10.733  41.071   6.523  1.00 50.00
ATOM   1753  C   ASN   309      11.175  39.723   7.129  1.00 50.00
ATOM   1754  O   ASN   309      12.214  39.633   7.772  1.00 50.00
ATOM   1755  CB  ASN   309      10.686  42.158   7.601  1.00 50.00
ATOM   1756  CG  ASN   309      12.081  42.471   8.143  1.00 50.00
ATOM   1757  OD1 ASN   309      13.015  42.772   7.414  1.00 50.00
ATOM   1758  ND2 ASN   309      12.221  42.409   9.448  1.00 50.00
ATOM   1759  N   LEU   310      10.324  38.705   7.021  1.00 50.00
ATOM   1760  CA  LEU   310      10.546  37.349   7.572  1.00 50.00
ATOM   1761  C   LEU   310      10.500  37.253   9.106  1.00 50.00
ATOM   1762  O   LEU   310      10.934  36.268   9.701  1.00 50.00
ATOM   1763  CB  LEU   310      11.846  36.721   7.038  1.00 50.00
ATOM   1764  CG  LEU   310      11.936  36.672   5.509  1.00 50.00
ATOM   1765  CD1 LEU   310      13.190  35.898   5.109  1.00 50.00
ATOM   1766  CD2 LEU   310      10.697  36.034   4.876  1.00 50.00
ATOM   1767  N   ASP   311       9.885  38.257   9.728  1.00 50.00
ATOM   1768  CA  ASP   311       9.446  38.161  11.137  1.00 50.00
ATOM   1769  C   ASP   311       8.340  37.102  11.178  1.00 50.00
ATOM   1770  O   ASP   311       7.338  37.256  10.477  1.00 50.00
ATOM   1771  CB  ASP   311       8.870  39.492  11.630  1.00 50.00
ATOM   1772  CG  ASP   311       9.870  40.648  11.565  1.00 50.00
ATOM   1773  OD1 ASP   311      11.047  40.426  11.916  1.00 50.00
ATOM   1774  OD2 ASP   311       9.479  41.705  11.026  1.00 50.00
ATOM   1775  N   TYR   312       8.584  36.032  11.926  1.00 50.00
ATOM   1776  CA  TYR   312       7.695  34.860  11.898  1.00 50.00
ATOM   1777  C   TYR   312       7.120  34.482  13.268  1.00 50.00
ATOM   1778  O   TYR   312       7.623  34.884  14.316  1.00 50.00
ATOM   1779  CB  TYR   312       8.415  33.655  11.271  1.00 50.00
ATOM   1780  CG  TYR   312       9.553  33.113  12.138  1.00 50.00
ATOM   1781  CD1 TYR   312       9.268  32.211  13.155  1.00 50.00
ATOM   1782  CD2 TYR   312      10.860  33.515  11.904  1.00 50.00
ATOM   1783  CE1 TYR   312      10.290  31.711  13.949  1.00 50.00
ATOM   1784  CE2 TYR   312      11.885  33.011  12.692  1.00 50.00
ATOM   1785  CZ  TYR   312      11.600  32.108  13.711  1.00 50.00
ATOM   1786  OH  TYR   312      12.615  31.567  14.433  1.00 50.00
ATOM   1787  N   GLN   313       6.022  33.742  13.190  1.00 50.00
ATOM   1788  CA  GLN   313       5.402  33.043  14.329  1.00 50.00
ATOM   1789  C   GLN   313       5.197  31.577  13.938  1.00 50.00
ATOM   1790  O   GLN   313       4.982  31.263  12.766  1.00 50.00
ATOM   1791  CB  GLN   313       4.038  33.646  14.666  1.00 50.00
ATOM   1792  CG  GLN   313       4.134  35.115  15.082  1.00 50.00
ATOM   1793  CD  GLN   313       2.754  35.644  15.461  1.00 50.00
ATOM   1794  OE1 GLN   313       1.942  36.024  14.629  1.00 50.00
ATOM   1795  NE2 GLN   313       2.465  35.621  16.744  1.00 50.00
ATOM   1796  N   ILE   314       5.318  30.703  14.931  1.00 50.00
ATOM   1797  CA  ILE   314       5.159  29.251  14.729  1.00 50.00
ATOM   1798  C   ILE   314       4.208  28.652  15.775  1.00 50.00
ATOM   1799  O   ILE   314       4.044  29.192  16.869  1.00 50.00
ATOM   1800  CB  ILE   314       6.522  28.529  14.741  1.00 50.00
ATOM   1801  CG1 ILE   314       7.248  28.708  16.087  1.00 50.00
ATOM   1802  CG2 ILE   314       7.370  28.973  13.537  1.00 50.00
ATOM   1803  CD1 ILE   314       8.532  27.886  16.241  1.00 50.00
ATOM   1804  N   GLY   315       3.612  27.523  15.391  1.00 50.00
ATOM   1805  CA  GLY   315       2.746  26.730  16.282  1.00 50.00
ATOM   1806  C   GLY   315       2.189  25.526  15.523  1.00 50.00
ATOM   1807  O   GLY   315       2.623  25.222  14.413  1.00 50.00
ATOM   1808  N   TYR   316       1.273  24.836  16.184  1.00 50.00
ATOM   1809  CA  TYR   316       0.507  23.733  15.579  1.00 50.00
ATOM   1810  C   TYR   316      -0.984  24.060  15.651  1.00 50.00
ATOM   1811  O   TYR   316      -1.418  24.792  16.541  1.00 50.00
ATOM   1812  CB  TYR   316       0.772  22.429  16.334  1.00 50.00
ATOM   1813  CG  TYR   316       2.107  21.790  15.953  1.00 50.00
ATOM   1814  CD1 TYR   316       3.304  22.315  16.425  1.00 50.00
ATOM   1815  CD2 TYR   316       2.114  20.625  15.198  1.00 50.00
ATOM   1816  CE1 TYR   316       4.502  21.680  16.138  1.00 50.00
ATOM   1817  CE2 TYR   316       3.316  19.995  14.911  1.00 50.00
ATOM   1818  CZ  TYR   316       4.511  20.524  15.378  1.00 50.00
ATOM   1819  OH  TYR   316       5.700  19.977  15.025  1.00 50.00
ATOM   1820  N   ILE   317      -1.728  23.568  14.666  1.00 50.00
ATOM   1821  CA  ILE   317      -3.199  23.711  14.662  1.00 50.00
ATOM   1822  C   ILE   317      -3.725  22.954  15.892  1.00 50.00
ATOM   1823  O   ILE   317      -3.429  21.772  16.081  1.00 50.00
ATOM   1824  CB  ILE   317      -3.814  23.204  13.342  1.00 50.00
ATOM   1825  CG1 ILE   317      -3.252  24.018  12.162  1.00 50.00
ATOM   1826  CG2 ILE   317      -5.353  23.272  13.397  1.00 50.00
ATOM   1827  CD1 ILE   317      -3.704  23.549  10.773  1.00 50.00
ATOM   1828  N   CYS   318      -4.490  23.683  16.700  1.00 50.00
ATOM   1829  CA  CYS   318      -4.899  23.202  18.031  1.00 50.00
ATOM   1830  C   CYS   318      -6.086  22.228  18.005  1.00 50.00
ATOM   1831  O   CYS   318      -6.261  21.462  18.952  1.00 50.00
ATOM   1832  CB  CYS   318      -5.227  24.381  18.949  1.00 50.00
ATOM   1833  SG  CYS   318      -3.921  25.658  19.095  1.00 50.00
ATOM   1834  N   SER   319      -6.869  22.265  16.925  1.00 50.00
ATOM   1835  CA  SER   319      -8.101  21.465  16.799  1.00 50.00
ATOM   1836  C   SER   319      -7.842  19.978  17.052  1.00 50.00
ATOM   1837  O   SER   319      -6.851  19.405  16.598  1.00 50.00
ATOM   1838  CB  SER   319      -8.727  21.617  15.409  1.00 50.00
ATOM   1839  OG  SER   319      -9.904  20.807  15.327  1.00 50.00
ATOM   1840  N   GLY   320      -8.796  19.406  17.792  1.00 50.00
ATOM   1841  CA  GLY   320      -8.874  17.951  18.013  1.00 50.00
ATOM   1842  C   GLY   320      -9.162  17.158  16.728  1.00 50.00
ATOM   1843  O   GLY   320      -9.136  15.927  16.737  1.00 50.00
ATOM   1844  N   VAL   321      -9.650  17.873  15.716  1.00 50.00
ATOM   1845  CA  VAL   321      -9.857  17.335  14.356  1.00 50.00
ATOM   1846  C   VAL   321      -8.474  17.261  13.684  1.00 50.00
ATOM   1847  O   VAL   321      -8.061  18.163  12.952  1.00 50.00
ATOM   1848  CB  VAL   321     -10.826  18.235  13.561  1.00 50.00
ATOM   1849  CG1 VAL   321     -11.116  17.655  12.175  1.00 50.00
ATOM   1850  CG2 VAL   321     -12.153  18.458  14.294  1.00 50.00
ATOM   1851  N   PHE   322      -7.761  16.186  14.003  1.00 50.00
ATOM   1852  CA  PHE   322      -6.377  15.981  13.540  1.00 50.00
ATOM   1853  C   PHE   322      -6.322  15.934  12.009  1.00 50.00
ATOM   1854  O   PHE   322      -7.162  15.312  11.366  1.00 50.00
ATOM   1855  CB  PHE   322      -5.816  14.699  14.161  1.00 50.00
ATOM   1856  CG  PHE   322      -5.840  14.745  15.693  1.00 50.00
ATOM   1857  CD1 PHE   322      -5.289  15.824  16.376  1.00 50.00
ATOM   1858  CD2 PHE   322      -6.485  13.734  16.395  1.00 50.00
ATOM   1859  CE1 PHE   322      -5.377  15.887  17.760  1.00 50.00
ATOM   1860  CE2 PHE   322      -6.571  13.798  17.780  1.00 50.00
ATOM   1861  CZ  PHE   322      -6.017  14.875  18.464  1.00 50.00
ATOM   1862  N   GLY   323      -5.309  16.613  11.467  1.00 50.00
ATOM   1863  CA  GLY   323      -5.217  16.865  10.014  1.00 50.00
ATOM   1864  C   GLY   323      -4.274  15.934   9.239  1.00 50.00
ATOM   1865  O   GLY   323      -4.358  15.865   8.013  1.00 50.00
ATOM   1866  N   ASP   324      -3.325  15.322   9.945  1.00 50.00
ATOM   1867  CA  ASP   324      -2.294  14.497   9.291  1.00 50.00
ATOM   1868  C   ASP   324      -2.749  13.037   9.120  1.00 50.00
ATOM   1869  O   ASP   324      -3.832  12.653   9.545  1.00 50.00
ATOM   1870  CB  ASP   324      -0.983  14.609  10.080  1.00 50.00
ATOM   1871  CG  ASP   324       0.250  14.174   9.279  1.00 50.00
ATOM   1872  OD1 ASP   324       0.149  14.103   8.031  1.00 50.00
ATOM   1873  OD2 ASP   324       1.311  14.027   9.915  1.00 50.00
ATOM   1874  N   ASN   325      -2.038  12.337   8.247  1.00 50.00
ATOM   1875  CA  ASN   325      -2.227  10.896   8.024  1.00 50.00
ATOM   1876  C   ASN   325      -0.853  10.213   8.075  1.00 50.00
ATOM   1877  O   ASN   325      -0.019  10.550   7.238  1.00 50.00
ATOM   1878  CB  ASN   325      -2.901  10.694   6.665  1.00 50.00
ATOM   1879  CG  ASN   325      -3.176   9.221   6.381  1.00 50.00
ATOM   1880  OD1 ASN   325      -2.415   8.502   5.752  1.00 50.00
ATOM   1881  ND2 ASN   325      -4.320   8.770   6.834  1.00 50.00
ATOM   1882  N   PRO   326      -0.657   9.248   8.984  1.00 50.00
ATOM   1883  CA  PRO   326      -1.665   8.732   9.929  1.00 50.00
ATOM   1884  C   PRO   326      -1.974   9.734  11.052  1.00 50.00
ATOM   1885  O   PRO   326      -1.386  10.812  11.134  1.00 50.00
ATOM   1886  CB  PRO   326      -1.031   7.451  10.473  1.00 50.00
ATOM   1887  CG  PRO   326       0.455   7.802  10.510  1.00 50.00
ATOM   1888  CD  PRO   326       0.648   8.605   9.221  1.00 50.00
ATOM   1889  N   ARG   327      -2.930   9.334  11.882  1.00 50.00
ATOM   1890  CA  ARG   327      -3.411  10.112  13.038  1.00 50.00
ATOM   1891  C   ARG   327      -4.337   9.230  13.884  1.00 50.00
ATOM   1892  O   ARG   327      -4.930   8.267  13.395  1.00 50.00
ATOM   1893  CB  ARG   327      -4.179  11.364  12.578  1.00 50.00
ATOM   1894  CG  ARG   327      -5.467  11.015  11.827  1.00 50.00
ATOM   1895  CD  ARG   327      -6.240  12.261  11.419  1.00 50.00
ATOM   1896  NE  ARG   327      -7.493  11.828  10.787  1.00 50.00
ATOM   1897  CZ  ARG   327      -7.722  11.740   9.478  1.00 50.00
ATOM   1898  NH1 ARG   327      -6.782  12.044   8.591  1.00 50.00
ATOM   1899  NH2 ARG   327      -8.908  11.343   9.046  1.00 50.00
ATOM   1900  N   SER   328      -4.393   9.542  15.173  1.00 50.00
ATOM   1901  CA  SER   328      -5.405   8.951  16.068  1.00 50.00
ATOM   1902  C   SER   328      -6.808   9.474  15.712  1.00 50.00
ATOM   1903  O   SER   328      -6.969  10.449  14.976  1.00 50.00
ATOM   1904  CB  SER   328      -5.085   9.276  17.531  1.00 50.00
ATOM   1905  OG  SER   328      -5.097  10.689  17.743  1.00 50.00
ATOM   1906  N   ASN   329      -7.823   8.800  16.245  1.00 50.00
ATOM   1907  CA  ASN   329      -9.211   9.295  16.163  1.00 50.00
ATOM   1908  C   ASN   329      -9.285  10.688  16.802  1.00 50.00
ATOM   1909  O   ASN   329      -8.488  11.019  17.682  1.00 50.00
ATOM   1910  CB  ASN   329     -10.166   8.347  16.893  1.00 50.00
ATOM   1911  CG  ASN   329     -10.272   6.986  16.202  1.00 50.00
ATOM   1912  OD1 ASN   329     -10.177   6.836  14.993  1.00 50.00
ATOM   1913  ND2 ASN   329     -10.481   5.959  16.993  1.00 50.00
ATOM   1914  N   ASP   330     -10.262  11.475  16.363  1.00 50.00
ATOM   1915  CA  ASP   330     -10.430  12.841  16.893  1.00 50.00
ATOM   1916  C   ASP   330     -10.623  12.810  18.412  1.00 50.00
ATOM   1917  O   ASP   330     -11.247  11.898  18.955  1.00 50.00
ATOM   1918  CB  ASP   330     -11.598  13.570  16.224  1.00 50.00
ATOM   1919  CG  ASP   330     -11.364  13.820  14.731  1.00 50.00
ATOM   1920  OD1 ASP   330     -10.188  13.791  14.305  1.00 50.00
ATOM   1921  OD2 ASP   330     -12.385  14.017  14.038  1.00 50.00
ATOM   1922  N   GLY   331     -10.030  13.818  19.051  1.00 50.00
ATOM   1923  CA  GLY   331     -10.054  13.930  20.520  1.00 50.00
ATOM   1924  C   GLY   331      -9.565  15.313  20.936  1.00 50.00
ATOM   1925  O   GLY   331      -9.854  16.304  20.273  1.00 50.00
ATOM   1926  N   LYS   332      -8.897  15.359  22.078  1.00 50.00
ATOM   1927  CA  LYS   332      -8.312  16.613  22.575  1.00 50.00
ATOM   1928  C   LYS   332      -7.010  16.912  21.819  1.00 50.00
ATOM   1929  O   LYS   332      -6.086  16.097  21.806  1.00 50.00
ATOM   1930  CB  LYS   332      -8.073  16.492  24.078  1.00 50.00
ATOM   1931  CG  LYS   332      -7.609  17.821  24.686  1.00 50.00
ATOM   1932  CD  LYS   332      -7.343  17.693  26.187  1.00 50.00
ATOM   1933  CE  LYS   332      -6.182  16.740  26.486  1.00 50.00
ATOM   1934  NZ  LYS   332      -5.989  16.599  27.933  1.00 50.00
ATOM   1935  N   GLY   333      -7.024  18.067  21.149  1.00 50.00
ATOM   1936  CA  GLY   333      -5.866  18.544  20.378  1.00 50.00
ATOM   1937  C   GLY   333      -4.808  19.161  21.297  1.00 50.00
ATOM   1938  O   GLY   333      -4.908  19.153  22.524  1.00 50.00
ATOM   1939  N   ASN   334      -3.828  19.763  20.641  1.00 50.00
ATOM   1940  CA  ASN   334      -2.738  20.490  21.307  1.00 50.00
ATOM   1941  C   ASN   334      -2.242  21.581  20.353  1.00 50.00
ATOM   1942  O   ASN   334      -2.272  21.416  19.134  1.00 50.00
ATOM   1943  CB  ASN   334      -1.616  19.503  21.663  1.00 50.00
ATOM   1944  CG  ASN   334      -0.492  20.159  22.465  1.00 50.00
ATOM   1945  OD1 ASN   334      -0.669  20.862  23.442  1.00 50.00
ATOM   1946  ND2 ASN   334       0.690  20.107  21.904  1.00 50.00
ATOM   1947  N   CYS   335      -1.763  22.670  20.942  1.00 50.00
ATOM   1948  CA  CYS   335      -1.156  23.766  20.160  1.00 50.00
ATOM   1949  C   CYS   335       0.345  23.545  19.893  1.00 50.00
ATOM   1950  O   CYS   335       1.023  24.356  19.261  1.00 50.00
ATOM   1951  CB  CYS   335      -1.422  25.100  20.853  1.00 50.00
ATOM   1952  SG  CYS   335      -3.199  25.526  21.000  1.00 50.00
ATOM   1953  N   GLY   336       0.846  22.427  20.426  1.00 50.00
ATOM   1954  CA  GLY   336       2.143  21.873  20.000  1.00 50.00
ATOM   1955  C   GLY   336       1.898  20.530  19.278  1.00 50.00
ATOM   1956  O   GLY   336       0.742  20.138  19.074  1.00 50.00
ATOM   1957  N   PRO   337       2.954  19.744  19.043  1.00 50.00
ATOM   1958  CA  PRO   337       2.845  18.459  18.331  1.00 50.00
ATOM   1959  C   PRO   337       2.133  17.372  19.148  1.00 50.00
ATOM   1960  O   PRO   337       2.424  17.168  20.326  1.00 50.00
ATOM   1961  CB  PRO   337       4.296  18.089  18.023  1.00 50.00
ATOM   1962  CG  PRO   337       5.089  18.704  19.171  1.00 50.00
ATOM   1963  CD  PRO   337       4.352  20.014  19.438  1.00 50.00
ATOM   1964  N   VAL   338       1.106  16.789  18.536  1.00 50.00
ATOM   1965  CA  VAL   338       0.375  15.635  19.098  1.00 50.00
ATOM   1966  C   VAL   338       1.187  14.376  18.768  1.00 50.00
ATOM   1967  O   VAL   338       1.200  13.919  17.627  1.00 50.00
ATOM   1968  CB  VAL   338      -1.062  15.555  18.538  1.00 50.00
ATOM   1969  CG1 VAL   338      -1.823  14.332  19.066  1.00 50.00
ATOM   1970  CG2 VAL   338      -1.864  16.806  18.903  1.00 50.00
ATOM   1971  N   HIS   339       1.790  13.812  19.809  1.00 50.00
ATOM   1972  CA  HIS   339       2.710  12.670  19.656  1.00 50.00
ATOM   1973  C   HIS   339       2.034  11.384  19.148  1.00 50.00
ATOM   1974  O   HIS   339       2.626  10.624  18.384  1.00 50.00
ATOM   1975  CB  HIS   339       3.459  12.423  20.973  1.00 50.00
ATOM   1976  CG  HIS   339       4.538  11.330  20.887  1.00 50.00
ATOM   1977  ND1 HIS   339       4.985  10.620  21.918  1.00 50.00
ATOM   1978  CD2 HIS   339       5.129  10.847  19.794  1.00 50.00
ATOM   1979  CE1 HIS   339       5.817   9.691  21.455  1.00 50.00
ATOM   1980  NE2 HIS   339       5.895   9.820  20.137  1.00 50.00
ATOM   1981  N   SER   340       0.804  11.134  19.590  1.00 50.00
ATOM   1982  CA  SER   340       0.057   9.919  19.203  1.00 50.00
ATOM   1983  C   SER   340      -0.003   9.767  17.678  1.00 50.00
ATOM   1984  O   SER   340      -0.551  10.631  16.991  1.00 50.00
ATOM   1985  CB  SER   340      -1.375   9.961  19.738  1.00 50.00
ATOM   1986  OG  SER   340      -2.050   8.758  19.358  1.00 50.00
ATOM   1987  N   ASN   341       0.638   8.701  17.196  1.00 50.00
ATOM   1988  CA  ASN   341       0.736   8.383  15.753  1.00 50.00
ATOM   1989  C   ASN   341       1.319   9.551  14.932  1.00 50.00
ATOM   1990  O   ASN   341       0.923   9.809  13.797  1.00 50.00
ATOM   1991  CB  ASN   341      -0.639   7.955  15.213  1.00 50.00
ATOM   1992  CG  ASN   341      -1.146   6.694  15.910  1.00 50.00
ATOM   1993  OD1 ASN   341      -0.625   5.600  15.748  1.00 50.00
ATOM   1994  ND2 ASN   341      -2.107   6.852  16.793  1.00 50.00
ATOM   1995  N   GLY   342       2.257  10.256  15.580  1.00 50.00
ATOM   1996  CA  GLY   342       2.880  11.470  15.030  1.00 50.00
ATOM   1997  C   GLY   342       3.842  11.197  13.872  1.00 50.00
ATOM   1998  O   GLY   342       4.014  12.048  13.004  1.00 50.00
ATOM   1999  N   ALA   343       4.577  10.092  13.991  1.00 50.00
ATOM   2000  CA  ALA   343       5.549   9.658  12.971  1.00 50.00
ATOM   2001  C   ALA   343       4.851   9.461  11.622  1.00 50.00
ATOM   2002  O   ALA   343       3.680   9.084  11.567  1.00 50.00
ATOM   2003  CB  ALA   343       6.214   8.350  13.407  1.00 50.00
ATOM   2004  N   ASN   344       5.628   9.662  10.561  1.00 50.00
ATOM   2005  CA  ASN   344       5.111   9.677   9.177  1.00 50.00
ATOM   2006  C   ASN   344       4.098  10.819   9.006  1.00 50.00
ATOM   2007  O   ASN   344       3.977  11.693   9.863  1.00 50.00
ATOM   2008  CB  ASN   344       4.501   8.313   8.788  1.00 50.00
ATOM   2009  CG  ASN   344       5.513   7.168   8.875  1.00 50.00
ATOM   2010  OD1 ASN   344       5.191   6.010   9.096  1.00 50.00
ATOM   2011  ND2 ASN   344       6.768   7.491   8.656  1.00 50.00
ATOM   2012  N   GLY   345       3.461  10.842   7.839  1.00 50.00
ATOM   2013  CA  GLY   345       2.531  11.927   7.520  1.00 50.00
ATOM   2014  C   GLY   345       2.241  11.941   6.028  1.00 50.00
ATOM   2015  O   GLY   345       2.548  10.995   5.301  1.00 50.00
ATOM   2016  N   VAL   346       1.661  13.062   5.630  1.00 50.00
ATOM   2017  CA  VAL   346       1.253  13.344   4.241  1.00 50.00
ATOM   2018  C   VAL   346       1.231  14.868   4.069  1.00 50.00
ATOM   2019  O   VAL   346       0.873  15.580   5.006  1.00 50.00
ATOM   2020  CB  VAL   346      -0.150  12.764   3.920  1.00 50.00
ATOM   2021  CG1 VAL   346      -0.216  11.244   4.043  1.00 50.00
ATOM   2022  CG2 VAL   346      -1.280  13.339   4.782  1.00 50.00
ATOM   2023  N   LYS   347       1.608  15.361   2.893  1.00 50.00
ATOM   2024  CA  LYS   347       1.418  16.792   2.584  1.00 50.00
ATOM   2025  C   LYS   347      -0.085  17.115   2.605  1.00 50.00
ATOM   2026  O   LYS   347      -0.897  16.387   2.029  1.00 50.00
ATOM   2027  CB  LYS   347       2.009  17.133   1.213  1.00 50.00
ATOM   2028  CG  LYS   347       1.822  18.614   0.876  1.00 50.00
ATOM   2029  CD  LYS   347       2.324  18.949  -0.524  1.00 50.00
ATOM   2030  CE  LYS   347       1.958  20.389  -0.879  1.00 50.00
ATOM   2031  NZ  LYS   347       2.642  21.373  -0.026  1.00 50.00
ATOM   2032  N   GLY   348      -0.388  18.242   3.252  1.00 50.00
ATOM   2033  CA  GLY   348      -1.762  18.757   3.328  1.00 50.00
ATOM   2034  C   GLY   348      -1.737  20.282   3.397  1.00 50.00
ATOM   2035  O   GLY   348      -0.693  20.913   3.245  1.00 50.00
ATOM   2036  N   PHE   349      -2.861  20.821   3.847  1.00 50.00
ATOM   2037  CA  PHE   349      -3.068  22.275   3.935  1.00 50.00
ATOM   2038  C   PHE   349      -4.249  22.572   4.866  1.00 50.00
ATOM   2039  O   PHE   349      -5.080  21.710   5.161  1.00 50.00
ATOM   2040  CB  PHE   349      -3.349  22.845   2.533  1.00 50.00
ATOM   2041  CG  PHE   349      -4.748  22.503   2.017  1.00 50.00
ATOM   2042  CD1 PHE   349      -5.002  21.269   1.433  1.00 50.00
ATOM   2043  CD2 PHE   349      -5.789  23.384   2.279  1.00 50.00
ATOM   2044  CE1 PHE   349      -6.306  20.919   1.109  1.00 50.00
ATOM   2045  CE2 PHE   349      -7.092  23.023   1.968  1.00 50.00
ATOM   2046  CZ  PHE   349      -7.349  21.795   1.379  1.00 50.00
ATOM   2047  N   SER   350      -4.360  23.852   5.196  1.00 50.00
ATOM   2048  CA  SER   350      -5.497  24.406   5.952  1.00 50.00
ATOM   2049  C   SER   350      -5.530  25.926   5.773  1.00 50.00
ATOM   2050  O   SER   350      -4.507  26.553   5.494  1.00 50.00
ATOM   2051  CB  SER   350      -5.373  24.079   7.443  1.00 50.00
ATOM   2052  OG  SER   350      -5.420  22.666   7.658  1.00 50.00
ATOM   2053  N   TYR   351      -6.735  26.477   5.861  1.00 50.00
ATOM   2054  CA  TYR   351      -6.956  27.929   5.718  1.00 50.00
ATOM   2055  C   TYR   351      -7.537  28.522   7.001  1.00 50.00
ATOM   2056  O   TYR   351      -8.597  28.096   7.463  1.00 50.00
ATOM   2057  CB  TYR   351      -7.911  28.226   4.558  1.00 99.99
ATOM   2058  CG  TYR   351      -7.318  27.813   3.218  1.00 99.99
ATOM   2059  CD1 TYR   351      -6.481  28.701   2.548  1.00 99.99
ATOM   2060  CD2 TYR   351      -7.669  26.587   2.657  1.00 99.99
ATOM   2061  CE1 TYR   351      -5.990  28.361   1.305  1.00 99.99
ATOM   2062  CE2 TYR   351      -7.183  26.252   1.405  1.00 99.99
ATOM   2063  CZ  TYR   351      -6.358  27.153   0.763  1.00 99.99
ATOM   2064  OH  TYR   351      -5.889  26.895  -0.459  1.00 99.99
ATOM   2065  N   ARG   352      -6.754  29.407   7.611  1.00 50.00
ATOM   2066  CA  ARG   352      -7.173  30.129   8.823  1.00 50.00
ATOM   2067  C   ARG   352      -8.154  31.263   8.484  1.00 50.00
ATOM   2068  O   ARG   352      -7.901  32.104   7.624  1.00 50.00
ATOM   2069  CB  ARG   352      -5.941  30.698   9.530  1.00 50.00
ATOM   2070  CG  ARG   352      -6.310  31.287  10.894  1.00 50.00
ATOM   2071  CD  ARG   352      -5.114  31.964  11.566  1.00 50.00
ATOM   2072  NE  ARG   352      -4.744  33.215  10.879  1.00 50.00
ATOM   2073  CZ  ARG   352      -5.365  34.393  10.998  1.00 50.00
ATOM   2074  NH1 ARG   352      -6.428  34.536  11.780  1.00 50.00
ATOM   2075  NH2 ARG   352      -4.907  35.455  10.354  1.00 50.00
ATOM   2076  N   TYR   353      -9.283  31.222   9.181  1.00 50.00
ATOM   2077  CA  TYR   353     -10.280  32.309   9.203  1.00 50.00
ATOM   2078  C   TYR   353     -10.553  32.711  10.657  1.00 50.00
ATOM   2079  O   TYR   353     -11.255  32.002  11.381  1.00 50.00
ATOM   2080  CB  TYR   353     -11.592  31.876   8.541  1.00 50.00
ATOM   2081  CG  TYR   353     -11.522  31.878   7.016  1.00 50.00
ATOM   2082  CD1 TYR   353     -11.091  30.747   6.337  1.00 50.00
ATOM   2083  CD2 TYR   353     -12.020  32.970   6.315  1.00 50.00
ATOM   2084  CE1 TYR   353     -11.163  30.708   4.951  1.00 50.00
ATOM   2085  CE2 TYR   353     -12.101  32.929   4.931  1.00 50.00
ATOM   2086  CZ  TYR   353     -11.668  31.796   4.252  1.00 50.00
ATOM   2087  OH  TYR   353     -11.701  31.759   2.897  1.00 50.00
ATOM   2088  N   GLY   354      -9.903  33.799  11.090  1.00 50.00
ATOM   2089  CA  GLY   354      -9.962  34.239  12.503  1.00 50.00
ATOM   2090  C   GLY   354      -9.339  33.161  13.403  1.00 50.00
ATOM   2091  O   GLY   354      -8.246  32.675  13.126  1.00 50.00
ATOM   2092  N   ASN   355     -10.110  32.700  14.383  1.00 50.00
ATOM   2093  CA  ASN   355      -9.697  31.573  15.250  1.00 50.00
ATOM   2094  C   ASN   355     -10.205  30.210  14.740  1.00 50.00
ATOM   2095  O   ASN   355      -9.973  29.169  15.362  1.00 50.00
ATOM   2096  CB  ASN   355     -10.206  31.799  16.677  1.00 50.00
ATOM   2097  CG  ASN   355      -9.586  33.035  17.333  1.00 50.00
ATOM   2098  OD1 ASN   355      -9.805  34.170  16.933  1.00 50.00
ATOM   2099  ND2 ASN   355      -8.826  32.811  18.381  1.00 50.00
ATOM   2100  N   GLY   356     -10.825  30.245  13.556  1.00 50.00
ATOM   2101  CA  GLY   356     -11.371  29.061  12.875  1.00 50.00
ATOM   2102  C   GLY   356     -10.445  28.607  11.747  1.00 50.00
ATOM   2103  O   GLY   356      -9.517  29.307  11.344  1.00 50.00
ATOM   2104  N   VAL   357     -10.711  27.393  11.286  1.00 50.00
ATOM   2105  CA  VAL   357      -9.901  26.751  10.236  1.00 50.00
ATOM   2106  C   VAL   357     -10.744  25.834   9.337  1.00 50.00
ATOM   2107  O   VAL   357     -11.604  25.092   9.816  1.00 50.00
ATOM   2108  CB  VAL   357      -8.727  25.997  10.900  1.00 50.00
ATOM   2109  CG1 VAL   357      -9.176  24.864  11.832  1.00 50.00
ATOM   2110  CG2 VAL   357      -7.721  25.479   9.869  1.00 50.00
ATOM   2111  N   TRP   358     -10.427  25.905   8.049  1.00 50.00
ATOM   2112  CA  TRP   358     -10.835  24.880   7.073  1.00 50.00
ATOM   2113  C   TRP   358      -9.704  23.860   6.921  1.00 50.00
ATOM   2114  O   TRP   358      -8.601  24.202   6.493  1.00 50.00
ATOM   2115  CB  TRP   358     -11.148  25.480   5.701  1.00 50.00
ATOM   2116  CG  TRP   358     -12.573  26.021   5.621  1.00 50.00
ATOM   2117  CD1 TRP   358     -12.922  27.305   5.588  1.00 50.00
ATOM   2118  CD2 TRP   358     -13.710  25.271   5.362  1.00 50.00
ATOM   2119  NE1 TRP   358     -14.224  27.404   5.319  1.00 50.00
ATOM   2120  CE2 TRP   358     -14.735  26.185   5.170  1.00 50.00
ATOM   2121  CE3 TRP   358     -13.943  23.906   5.236  1.00 50.00
ATOM   2122  CZ2 TRP   358     -16.004  25.733   4.838  1.00 50.00
ATOM   2123  CZ3 TRP   358     -15.210  23.453   4.899  1.00 50.00
ATOM   2124  CH2 TRP   358     -16.231  24.370   4.689  1.00 50.00
ATOM   2125  N   ILE   359     -10.008  22.638   7.341  1.00 50.00
ATOM   2126  CA  ILE   359      -9.062  21.507   7.315  1.00 50.00
ATOM   2127  C   ILE   359      -9.454  20.576   6.161  1.00 50.00
ATOM   2128  O   ILE   359     -10.598  20.130   6.073  1.00 50.00
ATOM   2129  CB  ILE   359      -9.087  20.740   8.658  1.00 50.00
ATOM   2130  CG1 ILE   359      -8.687  21.663   9.822  1.00 50.00
ATOM   2131  CG2 ILE   359      -8.186  19.490   8.611  1.00 50.00
ATOM   2132  CD1 ILE   359      -8.881  21.055  11.219  1.00 50.00
ATOM   2133  N   GLY   360      -8.452  20.285   5.328  1.00 50.00
ATOM   2134  CA  GLY   360      -8.562  19.233   4.306  1.00 50.00
ATOM   2135  C   GLY   360      -7.724  18.044   4.772  1.00 50.00
ATOM   2136  O   GLY   360      -6.551  18.209   5.101  1.00 50.00
ATOM   2137  N   ARG   361      -8.371  16.889   4.851  1.00 50.00
ATOM   2138  CA  ARG   361      -7.712  15.661   5.324  1.00 50.00
ATOM   2139  C   ARG   361      -8.301  14.416   4.657  1.00 50.00
ATOM   2140  O   ARG   361      -9.413  14.438   4.122  1.00 50.00
ATOM   2141  CB  ARG   361      -7.813  15.548   6.854  1.00 50.00
ATOM   2142  CG  ARG   361      -9.246  15.358   7.358  1.00 50.00
ATOM   2143  CD  ARG   361      -9.222  15.158   8.866  1.00 50.00
ATOM   2144  NE  ARG   361     -10.557  14.797   9.369  1.00 50.00
ATOM   2145  CZ  ARG   361     -10.833  14.487  10.636  1.00 50.00
ATOM   2146  NH1 ARG   361      -9.878  14.506  11.553  1.00 50.00
ATOM   2147  NH2 ARG   361     -12.055  14.130  10.996  1.00 50.00
ATOM   2148  N   THR   362      -7.500  13.358   4.694  1.00 50.00
ATOM   2149  CA  THR   362      -7.943  12.005   4.307  1.00 50.00
ATOM   2150  C   THR   362      -9.101  11.585   5.229  1.00 50.00
ATOM   2151  O   THR   362      -9.284  12.127   6.315  1.00 50.00
ATOM   2152  CB  THR   362      -6.793  10.994   4.455  1.00 50.00
ATOM   2153  OG1 THR   362      -6.396  10.937   5.822  1.00 50.00
ATOM   2154  CG2 THR   362      -5.578  11.363   3.597  1.00 50.00
ATOM   2155  N   LYS   363      -9.965  10.714   4.726  1.00 50.00
ATOM   2156  CA  LYS   363     -11.053  10.165   5.560  1.00 50.00
ATOM   2157  C   LYS   363     -10.562   9.061   6.507  1.00 50.00
ATOM   2158  O   LYS   363     -11.056   8.916   7.624  1.00 50.00
ATOM   2159  CB  LYS   363     -12.210   9.675   4.693  1.00 50.00
ATOM   2160  CG  LYS   363     -13.034  10.855   4.184  1.00 50.00
ATOM   2161  CD  LYS   363     -14.200  10.364   3.328  1.00 50.00
ATOM   2162  CE  LYS   363     -15.172  11.500   3.004  1.00 50.00
ATOM   2163  NZ  LYS   363     -15.865  11.957   4.218  1.00 50.00
ATOM   2164  N   SER   364      -9.610   8.271   6.015  1.00 50.00
ATOM   2165  CA  SER   364      -8.961   7.216   6.817  1.00 50.00
ATOM   2166  C   SER   364      -7.920   7.826   7.760  1.00 50.00
ATOM   2167  O   SER   364      -7.147   8.696   7.371  1.00 50.00
ATOM   2168  CB  SER   364      -8.295   6.179   5.904  1.00 50.00
ATOM   2169  OG  SER   364      -7.573   5.198   6.668  1.00 50.00
ATOM   2170  N   ILE   365      -7.828   7.223   8.938  1.00 50.00
ATOM   2171  CA  ILE   365      -6.802   7.568   9.942  1.00 50.00
ATOM   2172  C   ILE   365      -5.454   6.870   9.673  1.00 50.00
ATOM   2173  O   ILE   365      -4.417   7.294  10.175  1.00 50.00
ATOM   2174  CB  ILE   365      -7.293   7.251  11.368  1.00 50.00
ATOM   2175  CG1 ILE   365      -7.572   5.747  11.554  1.00 50.00
ATOM   2176  CG2 ILE   365      -8.503   8.137  11.707  1.00 50.00
ATOM   2177  CD1 ILE   365      -7.829   5.321  13.003  1.00 50.00
ATOM   2178  N   ASN   366      -5.509   5.776   8.913  1.00 50.00
ATOM   2179  CA  ASN   366      -4.340   4.898   8.712  1.00 50.00
ATOM   2180  C   ASN   366      -3.767   4.890   7.286  1.00 50.00
ATOM   2181  O   ASN   366      -2.587   4.623   7.085  1.00 50.00
ATOM   2182  CB  ASN   366      -4.695   3.475   9.160  1.00 50.00
ATOM   2183  CG  ASN   366      -3.483   2.545   9.072  1.00 50.00
ATOM   2184  OD1 ASN   366      -2.429   2.775   9.647  1.00 50.00
ATOM   2185  ND2 ASN   366      -3.613   1.500   8.288  1.00 50.00
ATOM   2186  N   SER   367      -4.631   5.070   6.297  1.00 50.00
ATOM   2187  CA  SER   367      -4.208   5.007   4.884  1.00 50.00
ATOM   2188  C   SER   367      -4.563   6.296   4.144  1.00 50.00
ATOM   2189  O   SER   367      -5.487   7.002   4.549  1.00 50.00
ATOM   2190  CB  SER   367      -4.825   3.793   4.179  1.00 50.00
ATOM   2191  OG  SER   367      -6.250   3.859   4.284  1.00 50.00
ATOM   2192  N   ARG   368      -3.891   6.500   3.015  1.00 50.00
ATOM   2193  CA  ARG   368      -4.128   7.656   2.126  1.00 50.00
ATOM   2194  C   ARG   368      -5.390   7.441   1.273  1.00 50.00
ATOM   2195  O   ARG   368      -5.360   7.199   0.066  1.00 50.00
ATOM   2196  CB  ARG   368      -2.890   7.882   1.256  1.00 50.00
ATOM   2197  CG  ARG   368      -1.692   8.272   2.118  1.00 50.00
ATOM   2198  CD  ARG   368      -0.462   8.478   1.244  1.00 50.00
ATOM   2199  NE  ARG   368       0.623   9.008   2.085  1.00 50.00
ATOM   2200  CZ  ARG   368       1.827   9.393   1.659  1.00 50.00
ATOM   2201  NH1 ARG   368       2.167   9.272   0.386  1.00 50.00
ATOM   2202  NH2 ARG   368       2.666   9.995   2.493  1.00 50.00
ATOM   2203  N   SER   369      -6.511   7.406   1.978  1.00 50.00
ATOM   2204  CA  SER   369      -7.820   7.073   1.389  1.00 50.00
ATOM   2205  C   SER   369      -8.845   8.135   1.767  1.00 50.00
ATOM   2206  O   SER   369      -8.881   8.606   2.908  1.00 50.00
ATOM   2207  CB  SER   369      -8.324   5.726   1.910  1.00 50.00
ATOM   2208  OG  SER   369      -7.337   4.724   1.672  1.00 50.00
ATOM   2209  N   GLY   370      -9.688   8.454   0.785  1.00 50.00
ATOM   2210  CA  GLY   370     -10.749   9.456   1.000  1.00 50.00
ATOM   2211  C   GLY   370     -10.174  10.846   1.316  1.00 50.00
ATOM   2212  O   GLY   370      -8.963  11.044   1.416  1.00 50.00
ATOM   2213  N   PHE   371     -11.067  11.828   1.281  1.00 50.00
ATOM   2214  CA  PHE   371     -10.720  13.249   1.501  1.00 50.00
ATOM   2215  C   PHE   371     -12.014  14.012   1.733  1.00 50.00
ATOM   2216  O   PHE   371     -13.049  13.764   1.107  1.00 50.00
ATOM   2217  CB  PHE   371     -10.047  13.882   0.282  1.00 50.00
ATOM   2218  CG  PHE   371      -9.176  15.081   0.573  1.00 50.00
ATOM   2219  CD1 PHE   371      -7.876  14.840   0.976  1.00 50.00
ATOM   2220  CD2 PHE   371      -9.709  16.357   0.519  1.00 50.00
ATOM   2221  CE1 PHE   371      -7.093  15.905   1.382  1.00 50.00
ATOM   2222  CE2 PHE   371      -8.924  17.423   0.921  1.00 50.00
ATOM   2223  CZ  PHE   371      -7.623  17.192   1.361  1.00 50.00
ATOM   2224  N   GLU   372     -11.863  14.953   2.641  1.00 50.00
ATOM   2225  CA  GLU   372     -12.965  15.791   3.128  1.00 50.00
ATOM   2226  C   GLU   372     -12.435  17.148   3.588  1.00 50.00
ATOM   2227  O   GLU   372     -11.280  17.280   3.994  1.00 50.00
ATOM   2228  CB  GLU   372     -13.672  15.080   4.288  1.00 50.00
ATOM   2229  CG  GLU   372     -12.717  14.697   5.431  1.00 50.00
ATOM   2230  CD  GLU   372     -13.404  13.956   6.579  1.00 50.00
ATOM   2231  OE1 GLU   372     -14.456  13.326   6.331  1.00 50.00
ATOM   2232  OE2 GLU   372     -12.872  14.055   7.702  1.00 50.00
ATOM   2233  N   MET   373     -13.329  18.120   3.496  1.00 50.00
ATOM   2234  CA  MET   373     -13.087  19.470   4.022  1.00 50.00
ATOM   2235  C   MET   373     -13.960  19.678   5.260  1.00 50.00
ATOM   2236  O   MET   373     -15.158  19.401   5.235  1.00 50.00
ATOM   2237  CB  MET   373     -13.452  20.515   2.965  1.00 50.00
ATOM   2238  CG  MET   373     -12.524  20.463   1.748  1.00 50.00
ATOM   2239  SD  MET   373     -10.764  20.791   2.129  1.00 50.00
ATOM   2240  CE  MET   373     -10.845  22.445   2.785  1.00 50.00
ATOM   2241  N   ILE   374     -13.315  20.113   6.333  1.00 50.00
ATOM   2242  CA  ILE   374     -13.989  20.369   7.616  1.00 50.00
ATOM   2243  C   ILE   374     -13.770  21.834   8.007  1.00 50.00
ATOM   2244  O   ILE   374     -12.643  22.322   8.054  1.00 50.00
ATOM   2245  CB  ILE   374     -13.482  19.395   8.704  1.00 50.00
ATOM   2246  CG1 ILE   374     -13.861  17.948   8.340  1.00 50.00
ATOM   2247  CG2 ILE   374     -14.007  19.779  10.099  1.00 50.00
ATOM   2248  CD1 ILE   374     -13.343  16.872   9.303  1.00 50.00
ATOM   2249  N   TRP   375     -14.871  22.450   8.408  1.00 50.00
ATOM   2250  CA  TRP   375     -14.835  23.780   9.023  1.00 50.00
ATOM   2251  C   TRP   375     -15.053  23.669  10.528  1.00 50.00
ATOM   2252  O   TRP   375     -16.104  23.247  11.017  1.00 50.00
ATOM   2253  CB  TRP   375     -15.857  24.708   8.374  1.00 50.00
ATOM   2254  CG  TRP   375     -16.147  25.975   9.171  1.00 50.00
ATOM   2255  CD1 TRP   375     -17.262  26.290   9.828  1.00 50.00
ATOM   2256  CD2 TRP   375     -15.244  26.998   9.350  1.00 50.00
ATOM   2257  NE1 TRP   375     -17.106  27.481  10.405  1.00 50.00
ATOM   2258  CE2 TRP   375     -15.883  27.936  10.139  1.00 50.00
ATOM   2259  CE3 TRP   375     -13.940  27.177   8.917  1.00 50.00
ATOM   2260  CZ2 TRP   375     -15.203  29.088  10.501  1.00 50.00
ATOM   2261  CZ3 TRP   375     -13.266  28.335   9.271  1.00 50.00
ATOM   2262  CH2 TRP   375     -13.899  29.287  10.062  1.00 50.00
ATOM   2263  N   ASP   376     -13.978  24.037  11.206  1.00 50.00
ATOM   2264  CA  ASP   376     -13.967  24.125  12.666  1.00 50.00
ATOM   2265  C   ASP   376     -13.820  25.607  13.042  1.00 50.00
ATOM   2266  O   ASP   376     -12.703  26.135  13.011  1.00 50.00
ATOM   2267  CB  ASP   376     -12.851  23.262  13.266  1.00 50.00
ATOM   2268  CG  ASP   376     -12.934  23.198  14.799  1.00 50.00
ATOM   2269  OD1 ASP   376     -13.555  24.115  15.386  1.00 50.00
ATOM   2270  OD2 ASP   376     -12.212  22.342  15.340  1.00 50.00
ATOM   2271  N   PRO   377     -14.925  26.220  13.491  1.00 50.00
ATOM   2272  CA  PRO   377     -14.997  27.659  13.801  1.00 50.00
ATOM   2273  C   PRO   377     -14.004  28.173  14.855  1.00 50.00
ATOM   2274  O   PRO   377     -13.725  29.369  14.879  1.00 50.00
ATOM   2275  CB  PRO   377     -16.452  27.901  14.208  1.00 50.00
ATOM   2276  CG  PRO   377     -16.887  26.557  14.785  1.00 50.00
ATOM   2277  CD  PRO   377     -16.180  25.547  13.883  1.00 50.00
ATOM   2278  N   ASN   378     -13.511  27.299  15.732  1.00 50.00
ATOM   2279  CA  ASN   378     -12.468  27.679  16.710  1.00 50.00
ATOM   2280  C   ASN   378     -11.232  26.757  16.668  1.00 50.00
ATOM   2281  O   ASN   378     -10.393  26.770  17.572  1.00 50.00
ATOM   2282  CB  ASN   378     -13.089  27.681  18.112  1.00 50.00
ATOM   2283  CG  ASN   378     -13.428  26.278  18.628  1.00 50.00
ATOM   2284  OD1 ASN   378     -13.248  25.255  17.984  1.00 50.00
ATOM   2285  ND2 ASN   378     -13.918  26.224  19.840  1.00 50.00
ATOM   2286  N   GLY   379     -11.088  26.065  15.533  1.00 50.00
ATOM   2287  CA  GLY   379     -10.071  25.014  15.350  1.00 50.00
ATOM   2288  C   GLY   379      -8.615  25.493  15.387  1.00 50.00
ATOM   2289  O   GLY   379      -7.714  24.711  15.683  1.00 50.00
ATOM   2290  N   TRP   380      -8.384  26.756  15.034  1.00 50.00
ATOM   2291  CA  TRP   380      -7.005  27.276  14.961  1.00 50.00
ATOM   2292  C   TRP   380      -6.350  27.422  16.345  1.00 50.00
ATOM   2293  O   TRP   380      -5.175  27.105  16.516  1.00 50.00
ATOM   2294  CB  TRP   380      -6.966  28.603  14.198  1.00 50.00
ATOM   2295  CG  TRP   380      -5.527  28.948  13.805  1.00 50.00
ATOM   2296  CD1 TRP   380      -4.686  29.747  14.459  1.00 50.00
ATOM   2297  CD2 TRP   380      -4.856  28.467  12.692  1.00 50.00
ATOM   2298  NE1 TRP   380      -3.521  29.793  13.811  1.00 50.00
ATOM   2299  CE2 TRP   380      -3.588  29.023  12.727  1.00 50.00
ATOM   2300  CE3 TRP   380      -5.229  27.631  11.650  1.00 50.00
ATOM   2301  CZ2 TRP   380      -2.685  28.742  11.711  1.00 50.00
ATOM   2302  CZ3 TRP   380      -4.330  27.358  10.627  1.00 50.00
ATOM   2303  CH2 TRP   380      -3.057  27.915  10.658  1.00 50.00
ATOM   2304  N   THR   381      -7.168  27.777  17.334  1.00 50.00
ATOM   2305  CA  THR   381      -6.681  28.109  18.691  1.00 50.00
ATOM   2306  C   THR   381      -7.232  27.230  19.828  1.00 50.00
ATOM   2307  O   THR   381      -6.665  27.208  20.919  1.00 50.00
ATOM   2308  CB  THR   381      -6.919  29.594  19.012  1.00 50.00
ATOM   2309  OG1 THR   381      -8.319  29.895  18.958  1.00 50.00
ATOM   2310  CG2 THR   381      -6.142  30.510  18.059  1.00 50.00
ATOM   2311  N   GLY   382      -8.360  26.554  19.562  1.00 50.00
ATOM   2312  CA  GLY   382      -9.050  25.707  20.555  1.00 50.00
ATOM   2313  C   GLY   382      -8.768  24.227  20.277  1.00 50.00
ATOM   2314  O   GLY   382      -8.680  23.810  19.124  1.00 50.00
ATOM   2315  N   THR   383      -8.790  23.441  21.349  1.00 50.00
ATOM   2316  CA  THR   383      -8.342  22.034  21.299  1.00 50.00
ATOM   2317  C   THR   383      -9.462  20.984  21.318  1.00 50.00
ATOM   2318  O   THR   383      -9.185  19.786  21.283  1.00 50.00
ATOM   2319  CB  THR   383      -7.362  21.731  22.442  1.00 50.00
ATOM   2320  OG1 THR   383      -8.010  21.976  23.694  1.00 50.00
ATOM   2321  CG2 THR   383      -6.071  22.548  22.323  1.00 50.00
ATOM   2322  N   ASP   384     -10.717  21.421  21.411  1.00 50.00
ATOM   2323  CA  ASP   384     -11.865  20.494  21.313  1.00 50.00
ATOM   2324  C   ASP   384     -11.891  19.812  19.933  1.00 50.00
ATOM   2325  O   ASP   384     -11.291  20.307  18.978  1.00 50.00
ATOM   2326  CB  ASP   384     -13.191  21.212  21.604  1.00 50.00
ATOM   2327  CG  ASP   384     -13.531  22.293  20.575  1.00 50.00
ATOM   2328  OD1 ASP   384     -14.012  21.896  19.495  1.00 50.00
ATOM   2329  OD2 ASP   384     -13.375  23.480  20.935  1.00 50.00
ATOM   2330  N   SER   385     -12.668  18.740  19.835  1.00 50.00
ATOM   2331  CA  SER   385     -12.822  17.987  18.574  1.00 50.00
ATOM   2332  C   SER   385     -14.160  18.254  17.862  1.00 50.00
ATOM   2333  O   SER   385     -14.531  17.558  16.916  1.00 50.00
ATOM   2334  CB  SER   385     -12.696  16.491  18.867  1.00 50.00
ATOM   2335  OG  SER   385     -13.692  16.105  19.822  1.00 50.00
ATOM   2336  N   SER   386     -14.864  19.286  18.319  1.00 50.00
ATOM   2337  CA  SER   386     -16.122  19.742  17.703  1.00 50.00
ATOM   2338  C   SER   386     -15.820  20.584  16.460  1.00 50.00
ATOM   2339  O   SER   386     -14.861  21.353  16.406  1.00 50.00
ATOM   2340  CB  SER   386     -16.936  20.587  18.688  1.00 50.00
ATOM   2341  OG  SER   386     -17.225  19.827  19.866  1.00 50.00
ATOM   2342  N   PHE   387     -16.658  20.388  15.454  1.00 50.00
ATOM   2343  CA  PHE   387     -16.615  21.163  14.202  1.00 50.00
ATOM   2344  C   PHE   387     -18.044  21.361  13.679  1.00 50.00
ATOM   2345  O   PHE   387     -18.965  20.668  14.110  1.00 50.00
ATOM   2346  CB  PHE   387     -15.711  20.468  13.177  1.00 50.00
ATOM   2347  CG  PHE   387     -16.210  19.081  12.769  1.00 50.00
ATOM   2348  CD1 PHE   387     -17.102  18.959  11.711  1.00 50.00
ATOM   2349  CD2 PHE   387     -15.755  17.953  13.440  1.00 50.00
ATOM   2350  CE1 PHE   387     -17.542  17.702  11.322  1.00 50.00
ATOM   2351  CE2 PHE   387     -16.194  16.696  13.048  1.00 50.00
ATOM   2352  CZ  PHE   387     -17.090  16.573  11.993  1.00 50.00
ATOM   2353  N   SER   388     -18.181  22.231  12.686  1.00 50.00
ATOM   2354  CA  SER   388     -19.515  22.665  12.231  1.00 50.00
ATOM   2355  C   SER   388     -19.972  22.070  10.898  1.00 50.00
ATOM   2356  O   SER   388     -21.157  21.789  10.729  1.00 50.00
ATOM   2357  CB  SER   388     -19.592  24.191  12.155  1.00 50.00
ATOM   2358  OG  SER   388     -19.352  24.737  13.454  1.00 50.00
ATOM   2359  N   MET   389     -19.052  21.925   9.948  1.00 50.00
ATOM   2360  CA  MET   389     -19.409  21.370   8.629  1.00 50.00
ATOM   2361  C   MET   389     -18.327  20.439   8.074  1.00 50.00
ATOM   2362  O   MET   389     -17.132  20.654   8.285  1.00 50.00
ATOM   2363  CB  MET   389     -19.757  22.497   7.644  1.00 50.00
ATOM   2364  CG  MET   389     -18.537  23.321   7.247  1.00 50.00
ATOM   2365  SD  MET   389     -18.866  24.818   6.251  1.00 50.00
ATOM   2366  CE  MET   389     -19.523  25.957   7.445  1.00 50.00
ATOM   2367  N   LYS   390     -18.812  19.415   7.386  1.00 50.00
ATOM   2368  CA  LYS   390     -17.972  18.447   6.668  1.00 50.00
ATOM   2369  C   LYS   390     -18.503  18.309   5.236  1.00 50.00
ATOM   2370  O   LYS   390     -19.695  18.095   5.022  1.00 50.00
ATOM   2371  CB  LYS   390     -18.055  17.109   7.403  1.00 50.00
ATOM   2372  CG  LYS   390     -17.143  16.038   6.793  1.00 50.00
ATOM   2373  CD  LYS   390     -17.241  14.715   7.555  1.00 50.00
ATOM   2374  CE  LYS   390     -16.675  14.845   8.971  1.00 50.00
ATOM   2375  NZ  LYS   390     -16.783  13.585   9.712  1.00 50.00
ATOM   2376  N   GLN   391     -17.590  18.443   4.284  1.00 50.00
ATOM   2377  CA  GLN   391     -17.908  18.299   2.855  1.00 50.00
ATOM   2378  C   GLN   391     -17.025  17.208   2.243  1.00 50.00
ATOM   2379  O   GLN   391     -15.800  17.322   2.214  1.00 50.00
ATOM   2380  CB  GLN   391     -17.691  19.633   2.135  1.00 50.00
ATOM   2381  CG  GLN   391     -18.233  19.577   0.702  1.00 50.00
ATOM   2382  CD  GLN   391     -17.947  20.843  -0.111  1.00 50.00
ATOM   2383  OE1 GLN   391     -17.771  21.951   0.378  1.00 50.00
ATOM   2384  NE2 GLN   391     -17.941  20.678  -1.415  1.00 50.00
ATOM   2385  N   ASP   392     -17.688  16.146   1.798  1.00 50.00
ATOM   2386  CA  ASP   392     -17.012  15.010   1.139  1.00 50.00
ATOM   2387  C   ASP   392     -16.441  15.417  -0.222  1.00 50.00
ATOM   2388  O   ASP   392     -17.066  16.163  -0.977  1.00 50.00
ATOM   2389  CB  ASP   392     -17.954  13.812   0.956  1.00 50.00
ATOM   2390  CG  ASP   392     -18.520  13.284   2.279  1.00 50.00
ATOM   2391  OD1 ASP   392     -17.924  13.587   3.335  1.00 50.00
ATOM   2392  OD2 ASP   392     -19.584  12.636   2.213  1.00 50.00
ATOM   2393  N   ILE   393     -15.244  14.906  -0.477  1.00 50.00
ATOM   2394  CA  ILE   393     -14.520  15.167  -1.739  1.00 50.00
ATOM   2395  C   ILE   393     -14.227  13.838  -2.453  1.00 50.00
ATOM   2396  O   ILE   393     -14.395  13.708  -3.665  1.00 50.00
ATOM   2397  CB  ILE   393     -13.242  15.987  -1.446  1.00 50.00
ATOM   2398  CG1 ILE   393     -13.557  17.337  -0.773  1.00 50.00
ATOM   2399  CG2 ILE   393     -12.354  16.181  -2.685  1.00 50.00
ATOM   2400  CD1 ILE   393     -14.467  18.286  -1.572  1.00 50.00
ATOM   2401  N   ILE   394     -13.658  12.920  -1.682  1.00 50.00
ATOM   2402  CA  ILE   394     -13.414  11.548  -2.139  1.00 50.00
ATOM   2403  C   ILE   394     -13.821  10.557  -1.050  1.00 50.00
ATOM   2404  O   ILE   394     -13.487  10.737   0.119  1.00 50.00
ATOM   2405  CB  ILE   394     -11.966  11.385  -2.666  1.00 50.00
ATOM   2406  CG1 ILE   394     -11.611   9.979  -3.072  1.00 50.00
ATOM   2407  CG2 ILE   394     -10.840  11.639  -1.722  1.00 50.00
ATOM   2408  CD1 ILE   394     -12.353   9.802  -4.353  1.00 50.00
ATOM   2409  N   ALA   395     -14.560   9.542  -1.479  1.00 50.00
ATOM   2410  CA  ALA   395     -15.015   8.463  -0.586  1.00 50.00
ATOM   2411  C   ALA   395     -13.808   7.721   0.003  1.00 50.00
ATOM   2412  O   ALA   395     -12.790   7.532  -0.664  1.00 50.00
ATOM   2413  CB  ALA   395     -15.915   7.487  -1.348  1.00 50.00
ATOM   2414  N   LEU   396     -13.985   7.255   1.237  1.00 50.00
ATOM   2415  CA  LEU   396     -12.943   6.500   1.965  1.00 50.00
ATOM   2416  C   LEU   396     -12.528   5.215   1.224  1.00 50.00
ATOM   2417  O   LEU   396     -11.412   4.730   1.379  1.00 50.00
ATOM   2418  CB  LEU   396     -13.430   6.212   3.394  1.00 50.00
ATOM   2419  CG  LEU   396     -12.369   5.572   4.305  1.00 50.00
ATOM   2420  CD1 LEU   396     -12.662   5.927   5.761  1.00 50.00
ATOM   2421  CD2 LEU   396     -12.381   4.043   4.205  1.00 50.00
ATOM   2422  N   THR   397     -13.437   4.691   0.408  1.00 50.00
ATOM   2423  CA  THR   397     -13.197   3.487  -0.413  1.00 50.00
ATOM   2424  C   THR   397     -12.254   3.719  -1.607  1.00 50.00
ATOM   2425  O   THR   397     -11.937   2.788  -2.342  1.00 50.00
ATOM   2426  CB  THR   397     -14.531   2.915  -0.905  1.00 50.00
ATOM   2427  OG1 THR   397     -15.268   3.936  -1.585  1.00 50.00
ATOM   2428  CG2 THR   397     -15.354   2.347   0.256  1.00 50.00
ATOM   2429  N   ASP   398     -11.869   4.974  -1.832  1.00 50.00
ATOM   2430  CA  ASP   398     -10.980   5.347  -2.943  1.00 50.00
ATOM   2431  C   ASP   398      -9.720   6.053  -2.438  1.00 50.00
ATOM   2432  O   ASP   398      -9.750   6.777  -1.443  1.00 50.00
ATOM   2433  CB  ASP   398     -11.739   6.237  -3.924  1.00 50.00
ATOM   2434  CG  ASP   398     -12.860   5.469  -4.627  1.00 50.00
ATOM   2435  OD1 ASP   398     -14.005   5.554  -4.130  1.00 50.00
ATOM   2436  OD2 ASP   398     -12.560   4.910  -5.704  1.00 50.00
ATOM   2437  N   TRP   399      -8.641   5.854  -3.185  1.00 50.00
ATOM   2438  CA  TRP   399      -7.327   6.436  -2.862  1.00 50.00
ATOM   2439  C   TRP   399      -7.315   7.950  -3.082  1.00 50.00
ATOM   2440  O   TRP   399      -7.925   8.464  -4.022  1.00 50.00
ATOM   2441  CB  TRP   399      -6.241   5.822  -3.750  1.00 50.00
ATOM   2442  CG  TRP   399      -6.166   4.299  -3.627  1.00 50.00
ATOM   2443  CD1 TRP   399      -6.296   3.435  -4.630  1.00 50.00
ATOM   2444  CD2 TRP   399      -5.916   3.569  -2.475  1.00 50.00
ATOM   2445  NE1 TRP   399      -6.136   2.196  -4.168  1.00 50.00
ATOM   2446  CE2 TRP   399      -5.900   2.238  -2.859  1.00 50.00
ATOM   2447  CE3 TRP   399      -5.690   3.923  -1.152  1.00 50.00
ATOM   2448  CZ2 TRP   399      -5.650   1.250  -1.916  1.00 50.00
ATOM   2449  CZ3 TRP   399      -5.430   2.936  -0.210  1.00 50.00
ATOM   2450  CH2 TRP   399      -5.405   1.601  -0.594  1.00 50.00
ATOM   2451  N   SER   400      -6.664   8.627  -2.147  1.00 50.00
ATOM   2452  CA  SER   400      -6.328  10.052  -2.293  1.00 50.00
ATOM   2453  C   SER   400      -4.791  10.186  -2.330  1.00 50.00
ATOM   2454  O   SER   400      -4.128   9.437  -3.052  1.00 50.00
ATOM   2455  CB  SER   400      -7.022  10.865  -1.189  1.00 50.00
ATOM   2456  OG  SER   400      -6.550  10.472   0.105  1.00 50.00
ATOM   2457  N   GLY   401      -4.251  11.148  -1.578  1.00 50.00
ATOM   2458  CA  GLY   401      -2.806  11.423  -1.526  1.00 50.00
ATOM   2459  C   GLY   401      -2.576  12.852  -1.044  1.00 50.00
ATOM   2460  O   GLY   401      -3.361  13.390  -0.263  1.00 50.00
ATOM   2461  N   TYR   402      -1.521  13.448  -1.588  1.00 50.00
ATOM   2462  CA  TYR   402      -1.161  14.847  -1.292  1.00 50.00
ATOM   2463  C   TYR   402      -2.285  15.814  -1.645  1.00 50.00
ATOM   2464  O   TYR   402      -3.080  15.573  -2.549  1.00 50.00
ATOM   2465  CB  TYR   402       0.102  15.249  -2.061  1.00 50.00
ATOM   2466  CG  TYR   402       1.405  14.736  -1.440  1.00 50.00
ATOM   2467  CD1 TYR   402       1.421  13.711  -0.496  1.00 50.00
ATOM   2468  CD2 TYR   402       2.595  15.359  -1.800  1.00 50.00
ATOM   2469  CE1 TYR   402       2.608  13.320   0.095  1.00 50.00
ATOM   2470  CE2 TYR   402       3.789  14.966  -1.212  1.00 50.00
ATOM   2471  CZ  TYR   402       3.788  13.945  -0.269  1.00 50.00
ATOM   2472  OH  TYR   402       4.952  13.463   0.224  1.00 50.00
ATOM   2473  N   SER   403      -2.368  16.854  -0.837  1.00 50.00
ATOM   2474  CA  SER   403      -3.251  17.995  -1.105  1.00 50.00
ATOM   2475  C   SER   403      -2.491  19.272  -0.751  1.00 50.00
ATOM   2476  O   SER   403      -1.537  19.248   0.028  1.00 50.00
ATOM   2477  CB  SER   403      -4.554  17.880  -0.309  1.00 50.00
ATOM   2478  OG  SER   403      -4.288  17.908   1.095  1.00 50.00
ATOM   2479  N   GLY   404      -2.912  20.364  -1.385  1.00 50.00
ATOM   2480  CA  GLY   404      -2.227  21.651  -1.207  1.00 50.00
ATOM   2481  C   GLY   404      -3.118  22.811  -1.627  1.00 50.00
ATOM   2482  O   GLY   404      -4.058  22.666  -2.410  1.00 50.00
ATOM   2483  N   SER   405      -2.801  23.933  -1.007  1.00 50.00
ATOM   2484  CA  SER   405      -3.454  25.221  -1.256  1.00 50.00
ATOM   2485  C   SER   405      -2.916  25.903  -2.519  1.00 50.00
ATOM   2486  O   SER   405      -1.777  25.683  -2.933  1.00 50.00
ATOM   2487  CB  SER   405      -3.173  26.110  -0.043  1.00 50.00
ATOM   2488  OG  SER   405      -1.789  26.402   0.120  1.00 50.00
ATOM   2489  N   PHE   406      -3.817  26.609  -3.189  1.00 50.00
ATOM   2490  CA  PHE   406      -3.447  27.622  -4.188  1.00 50.00
ATOM   2491  C   PHE   406      -4.500  28.730  -4.156  1.00 50.00
ATOM   2492  O   PHE   406      -5.646  28.512  -3.766  1.00 50.00
ATOM   2493  CB  PHE   406      -3.278  27.039  -5.599  1.00 50.00
ATOM   2494  CG  PHE   406      -4.581  26.609  -6.267  1.00 50.00
ATOM   2495  CD1 PHE   406      -5.096  25.344  -6.022  1.00 50.00
ATOM   2496  CD2 PHE   406      -5.172  27.441  -7.210  1.00 50.00
ATOM   2497  CE1 PHE   406      -6.198  24.897  -6.739  1.00 50.00
ATOM   2498  CE2 PHE   406      -6.279  26.997  -7.922  1.00 50.00
ATOM   2499  CZ  PHE   406      -6.787  25.722  -7.691  1.00 50.00
ATOM   2500  N   VAL   407      -4.053  29.929  -4.483  1.00 50.00
ATOM   2501  CA  VAL   407      -4.916  31.118  -4.459  1.00 50.00
ATOM   2502  C   VAL   407      -5.102  31.696  -5.865  1.00 50.00
ATOM   2503  O   VAL   407      -4.292  31.484  -6.768  1.00 50.00
ATOM   2504  CB  VAL   407      -4.363  32.189  -3.498  1.00 50.00
ATOM   2505  CG1 VAL   407      -4.366  31.686  -2.051  1.00 50.00
ATOM   2506  CG2 VAL   407      -2.963  32.667  -3.902  1.00 50.00
ATOM   2507  N   ARG   408      -6.206  32.411  -6.006  1.00 50.00
ATOM   2508  CA  ARG   408      -6.464  33.240  -7.189  1.00 50.00
ATOM   2509  C   ARG   408      -6.569  34.699  -6.743  1.00 50.00
ATOM   2510  O   ARG   408      -7.456  35.078  -5.975  1.00 50.00
ATOM   2511  CB  ARG   408      -7.746  32.797  -7.885  1.00 99.99
ATOM   2512  CG  ARG   408      -7.613  31.414  -8.525  1.00 99.99
ATOM   2513  CD  ARG   408      -8.898  31.037  -9.260  1.00 99.99
ATOM   2514  NE  ARG   408      -9.144  31.947 -10.396  1.00 99.99
ATOM   2515  CZ  ARG   408     -10.228  31.944 -11.173  1.00 99.99
ATOM   2516  NH1 ARG   408     -11.214  31.084 -10.960  1.00 99.99
ATOM   2517  NH2 ARG   408     -10.337  32.805 -12.177  1.00 99.99
ATOM   2518  N   HIS   409      -5.508  35.429  -7.071  1.00 50.00
ATOM   2519  CA  HIS   409      -5.388  36.857  -6.728  1.00 50.00
ATOM   2520  C   HIS   409      -6.497  37.696  -7.387  1.00 50.00
ATOM   2521  O   HIS   409      -6.975  37.337  -8.467  1.00 50.00
ATOM   2522  CB  HIS   409      -4.002  37.386  -7.121  1.00 50.00
ATOM   2523  CG  HIS   409      -2.913  36.946  -6.137  1.00 50.00
ATOM   2524  ND1 HIS   409      -2.236  37.732  -5.301  1.00 50.00
ATOM   2525  CD2 HIS   409      -2.420  35.716  -6.028  1.00 50.00
ATOM   2526  CE1 HIS   409      -1.317  36.989  -4.688  1.00 50.00
ATOM   2527  NE2 HIS   409      -1.437  35.745  -5.138  1.00 50.00
ATOM   2528  N   PRO   410      -6.830  38.844  -6.779  1.00 50.00
ATOM   2529  CA  PRO   410      -7.774  39.830  -7.343  1.00 50.00
ATOM   2530  C   PRO   410      -7.404  40.247  -8.772  1.00 50.00
ATOM   2531  O   PRO   410      -8.280  40.391  -9.613  1.00 50.00
ATOM   2532  CB  PRO   410      -7.658  41.037  -6.416  1.00 50.00
ATOM   2533  CG  PRO   410      -7.361  40.399  -5.065  1.00 50.00
ATOM   2534  CD  PRO   410      -6.413  39.258  -5.423  1.00 50.00
ATOM   2535  N   GLU   411      -6.108  40.285  -9.075  1.00 50.00
ATOM   2536  CA  GLU   411      -5.601  40.615 -10.425  1.00 50.00
ATOM   2537  C   GLU   411      -6.081  39.626 -11.495  1.00 50.00
ATOM   2538  O   GLU   411      -6.247  40.003 -12.650  1.00 50.00
ATOM   2539  CB  GLU   411      -4.071  40.704 -10.475  1.00 50.00
ATOM   2540  CG  GLU   411      -3.508  41.915  -9.714  1.00 50.00
ATOM   2541  CD  GLU   411      -3.384  41.750  -8.189  1.00 50.00
ATOM   2542  OE1 GLU   411      -3.874  40.737  -7.633  1.00 50.00
ATOM   2543  OE2 GLU   411      -2.679  42.583  -7.583  1.00 50.00
ATOM   2544  N   LEU   412      -6.313  38.386 -11.071  1.00 50.00
ATOM   2545  CA  LEU   412      -6.839  37.328 -11.946  1.00 50.00
ATOM   2546  C   LEU   412      -8.375  37.291 -11.992  1.00 50.00
ATOM   2547  O   LEU   412      -8.967  37.141 -13.057  1.00 50.00
ATOM   2548  CB  LEU   412      -6.278  35.979 -11.474  1.00 50.00
ATOM   2549  CG  LEU   412      -6.817  34.786 -12.276  1.00 50.00
ATOM   2550  CD1 LEU   412      -6.402  34.846 -13.749  1.00 50.00
ATOM   2551  CD2 LEU   412      -6.353  33.478 -11.644  1.00 50.00
ATOM   2552  N   THR   413      -8.992  37.394 -10.820  1.00 50.00
ATOM   2553  CA  THR   413     -10.440  37.161 -10.652  1.00 50.00
ATOM   2554  C   THR   413     -11.299  38.418 -10.845  1.00 50.00
ATOM   2555  O   THR   413     -12.476  38.325 -11.183  1.00 50.00
ATOM   2556  CB  THR   413     -10.725  36.574  -9.263  1.00 50.00
ATOM   2557  OG1 THR   413     -10.335  37.507  -8.246  1.00 50.00
ATOM   2558  CG2 THR   413     -10.013  35.234  -9.064  1.00 50.00
ATOM   2559  N   GLY   414     -10.706  39.570 -10.511  1.00 50.00
ATOM   2560  CA  GLY   414     -11.407  40.867 -10.457  1.00 50.00
ATOM   2561  C   GLY   414     -12.237  41.039  -9.173  1.00 50.00
ATOM   2562  O   GLY   414     -12.986  42.003  -9.039  1.00 50.00
ATOM   2563  N   MET   415     -12.075  40.108  -8.233  1.00 50.00
ATOM   2564  CA  MET   415     -12.675  40.209  -6.889  1.00 50.00
ATOM   2565  C   MET   415     -11.857  41.184  -6.027  1.00 50.00
ATOM   2566  O   MET   415     -10.752  41.578  -6.396  1.00 50.00
ATOM   2567  CB  MET   415     -12.760  38.821  -6.238  1.00 50.00
ATOM   2568  CG  MET   415     -13.711  37.864  -6.971  1.00 50.00
ATOM   2569  SD  MET   415     -15.458  38.416  -7.030  1.00 50.00
ATOM   2570  CE  MET   415     -15.537  39.176  -8.639  1.00 50.00
ATOM   2571  N   ASN   416     -12.375  41.493  -4.842  1.00 50.00
ATOM   2572  CA  ASN   416     -11.663  42.366  -3.879  1.00 50.00
ATOM   2573  C   ASN   416     -11.093  41.556  -2.696  1.00 50.00
ATOM   2574  O   ASN   416     -10.596  42.059  -1.694  1.00 50.00
ATOM   2575  CB  ASN   416     -12.634  43.452  -3.398  1.00 50.00
ATOM   2576  CG  ASN   416     -11.957  44.554  -2.574  1.00 50.00
ATOM   2577  OD1 ASN   416     -11.449  44.395  -1.475  1.00 50.00
ATOM   2578  ND2 ASN   416     -12.028  45.769  -3.043  1.00 50.00
ATOM   2579  N   CYS   417     -11.047  40.248  -2.870  1.00 50.00
ATOM   2580  CA  CYS   417     -10.540  39.342  -1.831  1.00 50.00
ATOM   2581  C   CYS   417      -9.717  38.227  -2.475  1.00 50.00
ATOM   2582  O   CYS   417      -9.794  38.007  -3.684  1.00 50.00
ATOM   2583  CB  CYS   417     -11.730  38.811  -1.026  1.00 50.00
ATOM   2584  SG  CYS   417     -12.971  37.944  -2.053  1.00 50.00
ATOM   2585  N   ILE   418      -8.847  37.640  -1.663  1.00 50.00
ATOM   2586  CA  ILE   418      -8.030  36.487  -2.097  1.00 50.00
ATOM   2587  C   ILE   418      -8.877  35.205  -2.059  1.00 50.00
ATOM   2588  O   ILE   418      -9.448  34.838  -1.032  1.00 50.00
ATOM   2589  CB  ILE   418      -6.727  36.303  -1.291  1.00 50.00
ATOM   2590  CG1 ILE   418      -7.010  36.100   0.191  1.00 50.00
ATOM   2591  CG2 ILE   418      -5.757  37.464  -1.496  1.00 50.00
ATOM   2592  CD1 ILE   418      -5.839  36.005   1.167  1.00 50.00
ATOM   2593  N   ARG   419      -8.994  34.575  -3.219  1.00 50.00
ATOM   2594  CA  ARG   419      -9.750  33.319  -3.324  1.00 50.00
ATOM   2595  C   ARG   419      -8.886  32.106  -2.937  1.00 50.00
ATOM   2596  O   ARG   419      -7.882  31.848  -3.610  1.00 50.00
ATOM   2597  CB  ARG   419     -10.373  33.180  -4.715  1.00 50.00
ATOM   2598  CG  ARG   419     -10.915  31.763  -4.931  1.00 50.00
ATOM   2599  CD  ARG   419     -11.708  31.648  -6.217  1.00 50.00
ATOM   2600  NE  ARG   419     -13.018  32.272  -5.989  1.00 50.00
ATOM   2601  CZ  ARG   419     -13.996  32.330  -6.888  1.00 50.00
ATOM   2602  NH1 ARG   419     -13.822  31.837  -8.107  1.00 50.00
ATOM   2603  NH2 ARG   419     -15.174  32.828  -6.552  1.00 50.00
ATOM   2604  N   PRO   420      -9.354  31.346  -1.935  1.00 50.00
ATOM   2605  CA  PRO   420      -8.736  30.074  -1.530  1.00 50.00
ATOM   2606  C   PRO   420      -9.245  28.930  -2.418  1.00 50.00
ATOM   2607  O   PRO   420     -10.431  28.817  -2.716  1.00 50.00
ATOM   2608  CB  PRO   420      -9.194  29.899  -0.080  1.00 50.00
ATOM   2609  CG  PRO   420     -10.596  30.508  -0.074  1.00 50.00
ATOM   2610  CD  PRO   420     -10.460  31.704  -1.018  1.00 50.00
ATOM   2611  N   CYS   421      -8.312  28.090  -2.835  1.00 50.00
ATOM   2612  CA  CYS   421      -8.602  26.890  -3.643  1.00 50.00
ATOM   2613  C   CYS   421      -7.660  25.768  -3.209  1.00 50.00
ATOM   2614  O   CYS   421      -6.597  26.020  -2.658  1.00 50.00
ATOM   2615  CB  CYS   421      -8.316  27.177  -5.117  1.00 50.00
ATOM   2616  SG  CYS   421      -9.218  28.574  -5.873  1.00 50.00
ATOM   2617  N   PHE   422      -7.981  24.521  -3.493  1.00 50.00
ATOM   2618  CA  PHE   422      -7.050  23.423  -3.187  1.00 50.00
ATOM   2619  C   PHE   422      -7.134  22.333  -4.252  1.00 50.00
ATOM   2620  O   PHE   422      -8.128  22.230  -4.965  1.00 50.00
ATOM   2621  CB  PHE   422      -7.325  22.860  -1.789  1.00 50.00
ATOM   2622  CG  PHE   422      -8.634  22.075  -1.714  1.00 50.00
ATOM   2623  CD1 PHE   422      -9.826  22.724  -1.424  1.00 50.00
ATOM   2624  CD2 PHE   422      -8.609  20.702  -1.917  1.00 50.00
ATOM   2625  CE1 PHE   422     -10.998  21.987  -1.329  1.00 50.00
ATOM   2626  CE2 PHE   422      -9.784  19.970  -1.818  1.00 50.00
ATOM   2627  CZ  PHE   422     -10.978  20.612  -1.521  1.00 50.00
ATOM   2628  N   TRP   423      -6.047  21.587  -4.355  1.00 50.00
ATOM   2629  CA  TRP   423      -5.965  20.409  -5.231  1.00 50.00
ATOM   2630  C   TRP   423      -5.691  19.157  -4.394  1.00 50.00
ATOM   2631  O   TRP   423      -5.160  19.243  -3.286  1.00 50.00
ATOM   2632  CB  TRP   423      -4.859  20.601  -6.276  1.00 50.00
ATOM   2633  CG  TRP   423      -3.514  20.958  -5.639  1.00 50.00
ATOM   2634  CD1 TRP   423      -3.018  22.185  -5.519  1.00 50.00
ATOM   2635  CD2 TRP   423      -2.614  20.083  -5.048  1.00 50.00
ATOM   2636  NE1 TRP   423      -1.850  22.132  -4.879  1.00 50.00
ATOM   2637  CE2 TRP   423      -1.575  20.866  -4.574  1.00 50.00
ATOM   2638  CE3 TRP   423      -2.595  18.705  -4.862  1.00 50.00
ATOM   2639  CZ2 TRP   423      -0.512  20.270  -3.910  1.00 50.00
ATOM   2640  CZ3 TRP   423      -1.530  18.110  -4.202  1.00 50.00
ATOM   2641  CH2 TRP   423      -0.487  18.894  -3.725  1.00 50.00
ATOM   2642  N   VAL   424      -6.121  18.022  -4.930  1.00 50.00
ATOM   2643  CA  VAL   424      -5.861  16.705  -4.319  1.00 50.00
ATOM   2644  C   VAL   424      -5.235  15.789  -5.380  1.00 50.00
ATOM   2645  O   VAL   424      -5.726  15.684  -6.505  1.00 50.00
ATOM   2646  CB  VAL   424      -7.153  16.072  -3.760  1.00 50.00
ATOM   2647  CG1 VAL   424      -6.859  14.791  -2.972  1.00 50.00
ATOM   2648  CG2 VAL   424      -7.929  17.025  -2.849  1.00 50.00
ATOM   2649  N   GLU   425      -4.131  15.173  -4.980  1.00 50.00
ATOM   2650  CA  GLU   425      -3.469  14.108  -5.747  1.00 50.00
ATOM   2651  C   GLU   425      -4.169  12.778  -5.435  1.00 50.00
ATOM   2652  O   GLU   425      -4.366  12.425  -4.275  1.00 50.00
ATOM   2653  CB  GLU   425      -2.011  14.053  -5.296  1.00 50.00
ATOM   2654  CG  GLU   425      -1.209  12.967  -6.016  1.00 50.00
ATOM   2655  CD  GLU   425       0.161  12.782  -5.365  1.00 50.00
ATOM   2656  OE1 GLU   425       0.238  12.841  -4.118  1.00 50.00
ATOM   2657  OE2 GLU   425       1.122  12.583  -6.138  1.00 50.00
ATOM   2658  N   LEU   426      -4.422  12.020  -6.492  1.00 50.00
ATOM   2659  CA  LEU   426      -5.070  10.701  -6.382  1.00 50.00
ATOM   2660  C   LEU   426      -4.087   9.617  -6.832  1.00 50.00
ATOM   2661  O   LEU   426      -3.917   9.376  -8.029  1.00 50.00
ATOM   2662  CB  LEU   426      -6.347  10.674  -7.235  1.00 50.00
ATOM   2663  CG  LEU   426      -7.311  11.832  -6.940  1.00 50.00
ATOM   2664  CD1 LEU   426      -8.503  11.764  -7.893  1.00 50.00
ATOM   2665  CD2 LEU   426      -7.795  11.827  -5.487  1.00 50.00
ATOM   2666  N   ILE   427      -3.350   9.108  -5.848  1.00 50.00
ATOM   2667  CA  ILE   427      -2.251   8.149  -6.086  1.00 50.00
ATOM   2668  C   ILE   427      -2.807   6.763  -6.445  1.00 50.00
ATOM   2669  O   ILE   427      -3.616   6.186  -5.722  1.00 50.00
ATOM   2670  CB  ILE   427      -1.315   8.050  -4.862  1.00 50.00
ATOM   2671  CG1 ILE   427      -0.795   9.440  -4.458  1.00 50.00
ATOM   2672  CG2 ILE   427      -0.141   7.094  -5.152  1.00 50.00
ATOM   2673  CD1 ILE   427      -0.023   9.468  -3.132  1.00 50.00
ATOM   2674  N   ARG   428      -2.269   6.234  -7.537  1.00 50.00
ATOM   2675  CA  ARG   428      -2.506   4.851  -7.979  1.00 50.00
ATOM   2676  C   ARG   428      -1.174   4.118  -8.150  1.00 50.00
ATOM   2677  O   ARG   428      -0.149   4.730  -8.459  1.00 50.00
ATOM   2678  CB  ARG   428      -3.279   4.829  -9.302  1.00 50.00
ATOM   2679  CG  ARG   428      -4.630   5.552  -9.212  1.00 50.00
ATOM   2680  CD  ARG   428      -5.527   5.045  -8.078  1.00 50.00
ATOM   2681  NE  ARG   428      -5.791   3.608  -8.253  1.00 50.00
ATOM   2682  CZ  ARG   428      -6.737   3.081  -9.027  1.00 50.00
ATOM   2683  NH1 ARG   428      -7.555   3.847  -9.727  1.00 50.00
ATOM   2684  NH2 ARG   428      -6.883   1.769  -9.108  1.00 50.00
ATOM   2685  N   GLY   429      -1.246   2.799  -7.955  1.00 50.00
ATOM   2686  CA  GLY   429      -0.076   1.917  -8.090  1.00 50.00
ATOM   2687  C   GLY   429       0.555   1.613  -6.728  1.00 50.00
ATOM   2688  O   GLY   429      -0.126   1.559  -5.703  1.00 50.00
ATOM   2689  N   GLN   430       1.870   1.438  -6.761  1.00 50.00
ATOM   2690  CA  GLN   430       2.672   1.162  -5.556  1.00 50.00
ATOM   2691  C   GLN   430       2.583   2.322  -4.548  1.00 50.00
ATOM   2692  O   GLN   430       2.391   3.469  -4.959  1.00 50.00
ATOM   2693  CB  GLN   430       4.131   0.946  -5.962  1.00 50.00
ATOM   2694  CG  GLN   430       4.383  -0.385  -6.679  1.00 50.00
ATOM   2695  CD  GLN   430       4.266  -1.622  -5.777  1.00 50.00
ATOM   2696  OE1 GLN   430       4.328  -1.578  -4.558  1.00 50.00
ATOM   2697  NE2 GLN   430       4.135  -2.768  -6.407  1.00 50.00
ATOM   2698  N   PRO   431       2.686   2.010  -3.248  1.00 50.00
ATOM   2699  CA  PRO   431       2.882   0.650  -2.702  1.00 50.00
ATOM   2700  C   PRO   431       1.570  -0.082  -2.369  1.00 50.00
ATOM   2701  O   PRO   431       1.577  -1.227  -1.925  1.00 50.00
ATOM   2702  CB  PRO   431       3.706   0.911  -1.444  1.00 50.00
ATOM   2703  CG  PRO   431       3.101   2.212  -0.913  1.00 50.00
ATOM   2704  CD  PRO   431       2.811   3.021  -2.181  1.00 50.00
ATOM   2705  N   LYS   432       0.456   0.625  -2.537  1.00 50.00
ATOM   2706  CA  LYS   432      -0.874   0.143  -2.121  1.00 50.00
ATOM   2707  C   LYS   432      -1.468  -0.877  -3.103  1.00 50.00
ATOM   2708  O   LYS   432      -2.273  -1.728  -2.734  1.00 50.00
ATOM   2709  CB  LYS   432      -1.798   1.345  -1.907  1.00 50.00
ATOM   2710  CG  LYS   432      -1.231   2.263  -0.813  1.00 50.00
ATOM   2711  CD  LYS   432      -2.150   3.438  -0.470  1.00 50.00
ATOM   2712  CE  LYS   432      -2.302   4.463  -1.599  1.00 50.00
ATOM   2713  NZ  LYS   432      -1.111   5.312  -1.723  1.00 50.00
ATOM   2714  N   GLU   433      -1.088  -0.733  -4.368  1.00 50.00
ATOM   2715  CA  GLU   433      -1.472  -1.662  -5.444  1.00 50.00
ATOM   2716  C   GLU   433      -0.181  -2.253  -6.017  1.00 50.00
ATOM   2717  O   GLU   433       0.800  -1.535  -6.209  1.00 50.00
ATOM   2718  CB  GLU   433      -2.263  -0.901  -6.512  1.00 50.00
ATOM   2719  CG  GLU   433      -3.509  -0.257  -5.894  1.00 50.00
ATOM   2720  CD  GLU   433      -4.251   0.607  -6.904  1.00 50.00
ATOM   2721  OE1 GLU   433      -3.848   1.780  -7.067  1.00 50.00
ATOM   2722  OE2 GLU   433      -5.188   0.067  -7.526  1.00 50.00
ATOM   2723  N   ASN   434      -0.248  -3.523  -6.400  1.00 50.00
ATOM   2724  CA  ASN   434       0.967  -4.266  -6.778  1.00 50.00
ATOM   2725  C   ASN   434       1.282  -4.227  -8.283  1.00 50.00
ATOM   2726  O   ASN   434       1.427  -5.244  -8.960  1.00 50.00
ATOM   2727  CB  ASN   434       0.892  -5.687  -6.211  1.00 50.00
ATOM   2728  CG  ASN   434       2.290  -6.289  -6.035  1.00 50.00
ATOM   2729  OD1 ASN   434       3.319  -5.626  -6.061  1.00 50.00
ATOM   2730  ND2 ASN   434       2.332  -7.579  -5.793  1.00 50.00
ATOM   2731  N   THR   435       1.240  -3.011  -8.812  1.00 50.00
ATOM   2732  CA  THR   435       1.691  -2.715 -10.186  1.00 50.00
ATOM   2733  C   THR   435       3.201  -2.436 -10.153  1.00 50.00
ATOM   2734  O   THR   435       3.813  -2.365  -9.091  1.00 50.00
ATOM   2735  CB  THR   435       0.940  -1.499 -10.745  1.00 50.00
ATOM   2736  OG1 THR   435       1.087  -0.415  -9.832  1.00 50.00
ATOM   2737  CG2 THR   435      -0.539  -1.806 -10.986  1.00 50.00
ATOM   2738  N   ILE   436       3.813  -2.291 -11.320  1.00 50.00
ATOM   2739  CA  ILE   436       5.255  -1.961 -11.396  1.00 50.00
ATOM   2740  C   ILE   436       5.521  -0.463 -11.136  1.00 50.00
ATOM   2741  O   ILE   436       6.642  -0.048 -10.848  1.00 50.00
ATOM   2742  CB  ILE   436       5.878  -2.416 -12.731  1.00 50.00
ATOM   2743  CG1 ILE   436       5.308  -1.634 -13.927  1.00 50.00
ATOM   2744  CG2 ILE   436       5.713  -3.937 -12.885  1.00 50.00
ATOM   2745  CD1 ILE   436       6.044  -1.859 -15.252  1.00 50.00
ATOM   2746  N   TRP   437       4.454   0.319 -11.274  1.00 50.00
ATOM   2747  CA  TRP   437       4.503   1.787 -11.293  1.00 50.00
ATOM   2748  C   TRP   437       3.643   2.434 -10.202  1.00 50.00
ATOM   2749  O   TRP   437       2.765   1.817  -9.602  1.00 50.00
ATOM   2750  CB  TRP   437       4.048   2.285 -12.670  1.00 50.00
ATOM   2751  CG  TRP   437       2.639   1.815 -13.039  1.00 50.00
ATOM   2752  CD1 TRP   437       2.342   0.700 -13.700  1.00 50.00
ATOM   2753  CD2 TRP   437       1.449   2.470 -12.765  1.00 50.00
ATOM   2754  NE1 TRP   437       1.024   0.624 -13.869  1.00 50.00
ATOM   2755  CE2 TRP   437       0.448   1.689 -13.316  1.00 50.00
ATOM   2756  CE3 TRP   437       1.141   3.664 -12.125  1.00 50.00
ATOM   2757  CZ2 TRP   437      -0.873   2.110 -13.243  1.00 50.00
ATOM   2758  CZ3 TRP   437      -0.180   4.088 -12.054  1.00 50.00
ATOM   2759  CH2 TRP   437      -1.185   3.313 -12.620  1.00 50.00
ATOM   2760  N   ALA   438       3.987   3.684  -9.939  1.00 50.00
ATOM   2761  CA  ALA   438       3.188   4.594  -9.103  1.00 50.00
ATOM   2762  C   ALA   438       3.034   5.926  -9.842  1.00 50.00
ATOM   2763  O   ALA   438       3.944   6.364 -10.542  1.00 50.00
ATOM   2764  CB  ALA   438       3.898   4.825  -7.770  1.00 50.00
ATOM   2765  N   SER   439       1.827   6.472  -9.781  1.00 50.00
ATOM   2766  CA  SER   439       1.491   7.772 -10.395  1.00 50.00
ATOM   2767  C   SER   439       0.237   8.345  -9.719  1.00 50.00
ATOM   2768  O   SER   439      -0.349   7.702  -8.850  1.00 50.00
ATOM   2769  CB  SER   439       1.284   7.617 -11.910  1.00 50.00
ATOM   2770  OG  SER   439       1.136   8.903 -12.523  1.00 50.00
ATOM   2771  N   GLY   440      -0.090   9.595 -10.056  1.00 50.00
ATOM   2772  CA  GLY   440      -1.285  10.273  -9.532  1.00 50.00
ATOM   2773  C   GLY   440      -1.992  11.079 -10.623  1.00 50.00
ATOM   2774  O   GLY   440      -1.386  11.517 -11.600  1.00 50.00
ATOM   2775  N   SER   441      -3.301  11.189 -10.449  1.00 50.00
ATOM   2776  CA  SER   441      -4.109  12.179 -11.183  1.00 50.00
ATOM   2777  C   SER   441      -4.495  13.277 -10.176  1.00 50.00
ATOM   2778  O   SER   441      -4.061  13.246  -9.021  1.00 50.00
ATOM   2779  CB  SER   441      -5.347  11.509 -11.790  1.00 50.00
ATOM   2780  OG  SER   441      -6.258  11.135 -10.756  1.00 50.00
ATOM   2781  N   SER   442      -5.328  14.222 -10.596  1.00 50.00
ATOM   2782  CA  SER   442      -5.685  15.349  -9.720  1.00 50.00
ATOM   2783  C   SER   442      -7.083  15.902  -9.982  1.00 50.00
ATOM   2784  O   SER   442      -7.645  15.783 -11.075  1.00 50.00
ATOM   2785  CB  SER   442      -4.669  16.489  -9.845  1.00 50.00
ATOM   2786  OG  SER   442      -4.802  17.116 -11.123  1.00 50.00
ATOM   2787  N   ILE   443      -7.610  16.408  -8.877  1.00 50.00
ATOM   2788  CA  ILE   443      -8.855  17.192  -8.810  1.00 50.00
ATOM   2789  C   ILE   443      -8.552  18.484  -8.040  1.00 50.00
ATOM   2790  O   ILE   443      -7.592  18.537  -7.268  1.00 50.00
ATOM   2791  CB  ILE   443      -9.970  16.385  -8.118  1.00 50.00
ATOM   2792  CG1 ILE   443      -9.546  15.901  -6.718  1.00 50.00
ATOM   2793  CG2 ILE   443     -10.411  15.238  -9.037  1.00 50.00
ATOM   2794  CD1 ILE   443     -10.623  15.151  -5.926  1.00 50.00
ATOM   2795  N   SER   444      -9.352  19.512  -8.276  1.00 50.00
ATOM   2796  CA  SER   444      -9.203  20.785  -7.548  1.00 50.00
ATOM   2797  C   SER   444     -10.549  21.482  -7.372  1.00 50.00
ATOM   2798  O   SER   444     -11.503  21.202  -8.095  1.00 50.00
ATOM   2799  CB  SER   444      -8.228  21.736  -8.242  1.00 50.00
ATOM   2800  OG  SER   444      -8.811  22.251  -9.437  1.00 50.00
ATOM   2801  N   PHE   445     -10.589  22.309  -6.340  1.00 50.00
ATOM   2802  CA  PHE   445     -11.794  23.030  -5.898  1.00 50.00
ATOM   2803  C   PHE   445     -11.402  24.455  -5.509  1.00 50.00
ATOM   2804  O   PHE   445     -10.252  24.706  -5.151  1.00 50.00
ATOM   2805  CB  PHE   445     -12.375  22.334  -4.662  1.00 50.00
ATOM   2806  CG  PHE   445     -12.794  20.888  -4.939  1.00 50.00
ATOM   2807  CD1 PHE   445     -11.834  19.887  -5.012  1.00 50.00
ATOM   2808  CD2 PHE   445     -14.138  20.574  -5.089  1.00 50.00
ATOM   2809  CE1 PHE   445     -12.215  18.577  -5.259  1.00 50.00
ATOM   2810  CE2 PHE   445     -14.520  19.259  -5.325  1.00 50.00
ATOM   2811  CZ  PHE   445     -13.558  18.261  -5.417  1.00 50.00
ATOM   2812  N   CYS   446     -12.361  25.361  -5.627  1.00 50.00
ATOM   2813  CA  CYS   446     -12.209  26.737  -5.127  1.00 50.00
ATOM   2814  C   CYS   446     -13.354  27.095  -4.177  1.00 50.00
ATOM   2815  O   CYS   446     -14.489  26.640  -4.348  1.00 50.00
ATOM   2816  CB  CYS   446     -12.136  27.730  -6.289  1.00 50.00
ATOM   2817  SG  CYS   446     -10.533  27.710  -7.173  1.00 50.00
ATOM   2818  N   GLY   447     -12.970  27.825  -3.126  1.00 50.00
ATOM   2819  CA  GLY   447     -13.908  28.302  -2.098  1.00 50.00
ATOM   2820  C   GLY   447     -14.865  29.336  -2.693  1.00 50.00
ATOM   2821  O   GLY   447     -14.459  30.284  -3.363  1.00 50.00
ATOM   2822  N   VAL   448     -16.143  29.087  -2.448  1.00 50.00
ATOM   2823  CA  VAL   448     -17.233  29.969  -2.900  1.00 50.00
ATOM   2824  C   VAL   448     -18.189  30.262  -1.735  1.00 50.00
ATOM   2825  O   VAL   448     -18.364  29.444  -0.826  1.00 50.00
ATOM   2826  CB  VAL   448     -17.987  29.374  -4.110  1.00 50.00
ATOM   2827  CG1 VAL   448     -17.083  29.238  -5.340  1.00 50.00
ATOM   2828  CG2 VAL   448     -18.624  28.020  -3.794  1.00 50.00
ATOM   2829  N   ASN   449     -18.855  31.405  -1.835  1.00 50.00
ATOM   2830  CA  ASN   449     -19.910  31.770  -0.877  1.00 50.00
ATOM   2831  C   ASN   449     -21.281  31.629  -1.559  1.00 50.00
ATOM   2832  O   ASN   449     -22.001  32.594  -1.815  1.00 50.00
ATOM   2833  CB  ASN   449     -19.631  33.186  -0.363  1.00 50.00
ATOM   2834  CG  ASN   449     -20.342  33.454   0.964  1.00 50.00
ATOM   2835  OD1 ASN   449     -20.640  32.565   1.750  1.00 50.00
ATOM   2836  ND2 ASN   449     -20.568  34.716   1.247  1.00 50.00
ATOM   2837  N   GLY   450     -21.504  30.386  -1.994  1.00 50.00
ATOM   2838  CA  GLY   450     -22.704  29.956  -2.730  1.00 50.00
ATOM   2839  C   GLY   450     -22.882  28.451  -2.514  1.00 50.00
ATOM   2840  O   GLY   450     -22.012  27.791  -1.943  1.00 50.00
ATOM   2841  N   GLU   451     -23.995  27.930  -3.018  1.00 50.00
ATOM   2842  CA  GLU   451     -24.348  26.509  -2.831  1.00 50.00
ATOM   2843  C   GLU   451     -23.327  25.569  -3.479  1.00 50.00
ATOM   2844  O   GLU   451     -22.839  25.807  -4.583  1.00 50.00
ATOM   2845  CB  GLU   451     -25.731  26.203  -3.405  1.00 50.00
ATOM   2846  CG  GLU   451     -26.823  27.011  -2.701  1.00 50.00
ATOM   2847  CD  GLU   451     -28.204  26.640  -3.238  1.00 50.00
ATOM   2848  OE1 GLU   451     -28.442  26.910  -4.435  1.00 50.00
ATOM   2849  OE2 GLU   451     -28.985  26.089  -2.434  1.00 50.00
ATOM   2850  N   THR   452     -22.982  24.548  -2.709  1.00 50.00
ATOM   2851  CA  THR   452     -22.054  23.479  -3.121  1.00 50.00
ATOM   2852  C   THR   452     -22.632  22.132  -2.669  1.00 50.00
ATOM   2853  O   THR   452     -23.685  22.079  -2.033  1.00 50.00
ATOM   2854  CB  THR   452     -20.663  23.679  -2.497  1.00 50.00
ATOM   2855  OG1 THR   452     -20.765  23.655  -1.072  1.00 50.00
ATOM   2856  CG2 THR   452     -20.005  24.972  -2.974  1.00 50.00
ATOM   2857  N   ALA   453     -21.929  21.057  -3.006  1.00 50.00
ATOM   2858  CA  ALA   453     -22.353  19.697  -2.635  1.00 50.00
ATOM   2859  C   ALA   453     -21.146  18.773  -2.462  1.00 50.00
ATOM   2860  O   ALA   453     -20.111  18.935  -3.110  1.00 50.00
ATOM   2861  CB  ALA   453     -23.281  19.132  -3.716  1.00 50.00
ATOM   2862  N   SER   454     -21.278  17.895  -1.478  1.00 50.00
ATOM   2863  CA  SER   454     -20.312  16.811  -1.253  1.00 50.00
ATOM   2864  C   SER   454     -20.622  15.642  -2.192  1.00 50.00
ATOM   2865  O   SER   454     -21.778  15.366  -2.513  1.00 50.00
ATOM   2866  CB  SER   454     -20.408  16.345   0.199  1.00 50.00
ATOM   2867  OG  SER   454     -21.710  15.843   0.498  1.00 50.00
ATOM   2868  N   TRP   455     -19.554  14.995  -2.638  1.00 50.00
ATOM   2869  CA  TRP   455     -19.637  13.801  -3.493  1.00 50.00
ATOM   2870  C   TRP   455     -18.266  13.110  -3.469  1.00 50.00
ATOM   2871  O   TRP   455     -17.465  13.344  -2.561  1.00 50.00
ATOM   2872  CB  TRP   455     -20.040  14.223  -4.920  1.00 50.00
ATOM   2873  CG  TRP   455     -20.681  13.072  -5.703  1.00 50.00
ATOM   2874  CD1 TRP   455     -21.516  12.165  -5.198  1.00 50.00
ATOM   2875  CD2 TRP   455     -20.658  12.882  -7.078  1.00 50.00
ATOM   2876  NE1 TRP   455     -22.021  11.422  -6.181  1.00 50.00
ATOM   2877  CE2 TRP   455     -21.520  11.831  -7.342  1.00 50.00
ATOM   2878  CE3 TRP   455     -20.025  13.534  -8.125  1.00 50.00
ATOM   2879  CZ2 TRP   455     -21.750  11.430  -8.652  1.00 50.00
ATOM   2880  CZ3 TRP   455     -20.261  13.147  -9.439  1.00 50.00
ATOM   2881  CH2 TRP   455     -21.125  12.091  -9.702  1.00 50.00
ATOM   2882  N   SER   456     -18.069  12.179  -4.391  1.00 50.00
ATOM   2883  CA  SER   456     -16.758  11.539  -4.572  1.00 50.00
ATOM   2884  C   SER   456     -16.340  11.668  -6.036  1.00 50.00
ATOM   2885  O   SER   456     -17.064  11.230  -6.930  1.00 50.00
ATOM   2886  CB  SER   456     -16.845  10.068  -4.162  1.00 50.00
ATOM   2887  OG  SER   456     -15.543   9.475  -4.145  1.00 50.00
ATOM   2888  N   TRP   457     -15.183  12.295  -6.229  1.00 50.00
ATOM   2889  CA  TRP   457     -14.548  12.425  -7.557  1.00 50.00
ATOM   2890  C   TRP   457     -13.190  11.686  -7.574  1.00 50.00
ATOM   2891  O   TRP   457     -12.126  12.315  -7.563  1.00 50.00
ATOM   2892  CB  TRP   457     -14.403  13.905  -7.941  1.00 50.00
ATOM   2893  CG  TRP   457     -15.746  14.594  -8.190  1.00 50.00
ATOM   2894  CD1 TRP   457     -16.339  14.719  -9.375  1.00 50.00
ATOM   2895  CD2 TRP   457     -16.464  15.357  -7.280  1.00 50.00
ATOM   2896  NE1 TRP   457     -17.387  15.536  -9.262  1.00 50.00
ATOM   2897  CE2 TRP   457     -17.489  15.949  -8.000  1.00 50.00
ATOM   2898  CE3 TRP   457     -16.312  15.627  -5.926  1.00 50.00
ATOM   2899  CZ2 TRP   457     -18.377  16.809  -7.366  1.00 50.00
ATOM   2900  CZ3 TRP   457     -17.189  16.501  -5.294  1.00 50.00
ATOM   2901  CH2 TRP   457     -18.222  17.091  -6.014  1.00 50.00
ATOM   2902  N   PRO   458     -13.231  10.339  -7.520  1.00 50.00
ATOM   2903  CA  PRO   458     -12.040   9.471  -7.456  1.00 50.00
ATOM   2904  C   PRO   458     -11.266   9.418  -8.757  1.00 50.00
ATOM   2905  O   PRO   458     -11.800   9.758  -9.803  1.00 50.00
ATOM   2906  CB  PRO   458     -12.561   8.075  -7.098  1.00 50.00
ATOM   2907  CG  PRO   458     -13.975   8.050  -7.662  1.00 50.00
ATOM   2908  CD  PRO   458     -14.447   9.498  -7.552  1.00 50.00
ATOM   2909  N   ASP   459     -10.105   8.778  -8.685  1.00 50.00
ATOM   2910  CA  ASP   459      -9.290   8.538  -9.888  1.00 50.00
ATOM   2911  C   ASP   459     -10.072   7.721 -10.933  1.00 50.00
ATOM   2912  O   ASP   459      -9.997   8.040 -12.114  1.00 50.00
ATOM   2913  CB  ASP   459      -7.977   7.863  -9.478  1.00 50.00
ATOM   2914  CG  ASP   459      -7.115   7.534 -10.696  1.00 50.00
ATOM   2915  OD1 ASP   459      -6.456   8.447 -11.231  1.00 50.00
ATOM   2916  OD2 ASP   459      -7.232   6.379 -11.136  1.00 50.00
ATOM   2917  N   GLY   460     -10.663   6.611 -10.466  1.00 50.00
ATOM   2918  CA  GLY   460     -11.514   5.724 -11.282  1.00 50.00
ATOM   2919  C   GLY   460     -10.790   4.933 -12.382  1.00 50.00
ATOM   2920  O   GLY   460     -11.441   4.376 -13.260  1.00 50.00
ATOM   2921  N   ALA   461      -9.467   4.808 -12.292  1.00 50.00
ATOM   2922  CA  ALA   461      -8.712   3.936 -13.211  1.00 50.00
ATOM   2923  C   ALA   461      -8.852   2.471 -12.783  1.00 50.00
ATOM   2924  O   ALA   461      -9.004   2.160 -11.602  1.00 50.00
ATOM   2925  CB  ALA   461      -7.236   4.320 -13.266  1.00 50.00
ATOM   2926  N   ASP   462      -8.778   1.588 -13.771  1.00 50.00
ATOM   2927  CA  ASP   462      -8.890   0.137 -13.537  1.00 50.00
ATOM   2928  C   ASP   462      -7.542  -0.549 -13.773  1.00 50.00
ATOM   2929  O   ASP   462      -7.103  -0.726 -14.907  1.00 50.00
ATOM   2930  CB  ASP   462      -9.964  -0.480 -14.439  1.00 50.00
ATOM   2931  CG  ASP   462     -11.346   0.132 -14.201  1.00 50.00
ATOM   2932  OD1 ASP   462     -11.873  -0.064 -13.085  1.00 50.00
ATOM   2933  OD2 ASP   462     -11.841   0.770 -15.154  1.00 50.00
ATOM   2934  N   LEU   463      -6.841  -0.754 -12.665  1.00 50.00
ATOM   2935  CA  LEU   463      -5.508  -1.379 -12.662  1.00 50.00
ATOM   2936  C   LEU   463      -5.609  -2.913 -12.614  1.00 50.00
ATOM   2937  O   LEU   463      -6.595  -3.431 -12.085  1.00 50.00
ATOM   2938  CB  LEU   463      -4.690  -0.836 -11.481  1.00 50.00
ATOM   2939  CG  LEU   463      -3.989   0.502 -11.767  1.00 50.00
ATOM   2940  CD1 LEU   463      -4.953   1.638 -12.122  1.00 50.00
ATOM   2941  CD2 LEU   463      -3.187   0.916 -10.535  1.00 50.00
ATOM   2942  N   PRO   464      -4.585  -3.600 -13.139  1.00 50.00
ATOM   2943  CA  PRO   464      -3.395  -3.020 -13.798  1.00 50.00
ATOM   2944  C   PRO   464      -3.673  -2.704 -15.272  1.00 50.00
ATOM   2945  O   PRO   464      -4.740  -3.018 -15.795  1.00 50.00
ATOM   2946  CB  PRO   464      -2.337  -4.112 -13.647  1.00 50.00
ATOM   2947  CG  PRO   464      -3.159  -5.394 -13.782  1.00 50.00
ATOM   2948  CD  PRO   464      -4.457  -5.066 -13.038  1.00 50.00
ATOM   2949  N   PHE   465      -2.736  -1.988 -15.887  1.00 50.00
ATOM   2950  CA  PHE   465      -2.761  -1.781 -17.346  1.00 50.00
ATOM   2951  C   PHE   465      -2.134  -2.982 -18.067  1.00 50.00
ATOM   2952  O   PHE   465      -1.935  -4.030 -17.457  1.00 50.00
ATOM   2953  CB  PHE   465      -2.097  -0.438 -17.689  1.00 50.00
ATOM   2954  CG  PHE   465      -2.830   0.770 -17.090  1.00 50.00
ATOM   2955  CD1 PHE   465      -4.113   0.661 -16.552  1.00 50.00
ATOM   2956  CD2 PHE   465      -2.215   2.016 -17.149  1.00 50.00
ATOM   2957  CE1 PHE   465      -4.773   1.777 -16.073  1.00 50.00
ATOM   2958  CE2 PHE   465      -2.883   3.140 -16.679  1.00 50.00
ATOM   2959  CZ  PHE   465      -4.161   3.018 -16.143  1.00 50.00
ATOM   2960  N   THR   466      -1.751  -2.789 -19.325  1.00 50.00
ATOM   2961  CA  THR   466      -1.141  -3.879 -20.119  1.00 50.00
ATOM   2962  C   THR   466       0.289  -4.189 -19.636  1.00 50.00
ATOM   2963  O   THR   466       0.744  -5.327 -19.704  1.00 50.00
ATOM   2964  CB  THR   466      -1.143  -3.593 -21.630  1.00 50.00
ATOM   2965  OG1 THR   466      -0.220  -2.546 -21.917  1.00 50.00
ATOM   2966  CG2 THR   466      -2.543  -3.243 -22.150  1.00 50.00
ATOM   2967  N   ILE   467       0.973  -3.148 -19.158  1.00 50.00
ATOM   2968  CA  ILE   467       2.337  -3.246 -18.590  1.00 50.00
ATOM   2969  C   ILE   467       2.334  -2.715 -17.140  1.00 50.00
ATOM   2970  O   ILE   467       3.017  -3.331 -16.292  1.00 50.00
ATOM   2971  CB  ILE   467       3.347  -2.479 -19.477  1.00 50.00
ATOM   2972  CG1 ILE   467       3.328  -3.010 -20.925  1.00 50.00
ATOM   2973  CG2 ILE   467       4.766  -2.566 -18.887  1.00 50.00
ATOM   2974  CD1 ILE   467       4.168  -2.205 -21.927  1.00 50.00
ATOM   2975  OXT ILE   467       1.674  -1.674 -16.908  1.00 99.99
TER    2976      ILE   467                                        
