# Supplementary material for: The nonadaptive nature of the H1N1 2009 Swine Flu pandemic contrasts with the adaptive facilitation of transmission to a new host
Source: BMC Evol Biol. 2011 Jan 6;11:6. doi: 10.1186/1471-2148-11-6 (PMC3024937; doi:10.1186/1471-2148-11-6)
Supplement: Additional file 4 — PDB files (zipped) containing the three-dimensional models of the protein structures of NA swine (SwineModel.pdb), non-pandemic (NonPandemicModel.pdb) and pandemic human (PandemicModel.pdb). [file 1471-2148-11-6-S4.ZIP › PandemicModel.pdb]

HEADER    SWISS-MODEL SERVER (http://swissmodel.expasy.org)    
TITLE  SWISS-MODEL
EXPDTA    THEORETICAL MODEL (SWISS-MODEL SERVER)                                    
AUTHOR    SWISS-MODEL SERVER (SEE REFERENCE IN JRNL Records)                         
REVDAT   1   Wed May  5 05:18:14 2010
JRNL        AUTH   T.SCHWEDE,J.KOPP,N.GUEX,M.C.PEITSCH                          
JRNL        TITL   SWISS_MODEL: AN AUTOMATED PROTEIN HOMOLOGY-MODELING          
JRNL        TITL 2 SERVER                                                       
JRNL        REF    NUCLEIC ACIDS RESEARCH        V.  31  3381 2003              
JRNL        REFN   ASTM NARHAD  UK ISSN 0305-1048                               
REMARK   1 ---------------------------------------------------------------------
REMARK   1 DISCLAIMER                                                           
REMARK   1                                                                      
REMARK   1 The SWISS-MODEL SERVER produces theoretical  moldels for proteins. The
REMARK   1 results of any  theoretical  modelling  procedure is  NON-EXPERIMENTAL
REMARK   1 and MUST be considered with care. These models may contain significant
REMARK   1 errors. This  is  especially true  for  automated modeling since there
REMARK   1 is no human intervention during model building.                       
REMARK   1 Please read the header section and the logfile carefully to  know what
REMARK   1 templates and alignments were used during the model building  process.
REMARK   1 All information by the SWISS-MODEL SERVER is provided "AS-IS", without
REMARK   1 any warranty, expressed or implied.
REMARK   1                                                                      
REMARK   1 ---------------------------------------------------------------------
REMARK 999
REMARK 999 SEQUENCE
REMARK 999 SPAC SWS  SPAC       1 -    82 NOT IN ATOMS LIST
DBREF  SPAC      1    387 SWS  SPAC     83    469
IPREF  SPAC  SPAC 83 469 
CRYST1    1.000    1.000    1.000  90.00  90.00  90.00 P 1           1
ORIGX1      1.000000  0.000000  0.000000        0.00000
ORIGX2      0.000000  1.000000  0.000000        0.00000
ORIGX3      0.000000  0.000000  1.000000        0.00000
SCALE1      1.000000  0.000000  0.000000        0.00000
SCALE2      0.000000  1.000000  0.000000        0.00000
SCALE3      0.000000  0.000000  1.000000        0.00000
ATOM      1  N   VAL    83     -62.928 -86.753  44.824  1.00 50.00
ATOM      2  CA  VAL    83     -63.474 -85.573  44.118  1.00 50.00
ATOM      3  C   VAL    83     -62.326 -84.737  43.519  1.00 50.00
ATOM      4  O   VAL    83     -61.495 -84.181  44.236  1.00 50.00
ATOM      5  CB  VAL    83     -64.348 -84.718  45.059  1.00 50.00
ATOM      6  CG1 VAL    83     -64.915 -83.471  44.367  1.00 50.00
ATOM      7  CG2 VAL    83     -65.517 -85.535  45.620  1.00 50.00
ATOM      8  N   LYS    84     -62.342 -84.664  42.193  1.00 50.00
ATOM      9  CA  LYS    84     -61.360 -83.899  41.398  1.00 50.00
ATOM     10  C   LYS    84     -61.157 -82.487  41.971  1.00 50.00
ATOM     11  O   LYS    84     -62.055 -81.867  42.542  1.00 50.00
ATOM     12  CB  LYS    84     -61.856 -83.814  39.951  1.00 50.00
ATOM     13  CG  LYS    84     -62.053 -85.215  39.367  1.00 50.00
ATOM     14  CD  LYS    84     -62.801 -85.187  38.037  1.00 50.00
ATOM     15  CE  LYS    84     -63.082 -86.623  37.596  1.00 50.00
ATOM     16  NZ  LYS    84     -63.851 -86.648  36.346  1.00 50.00
ATOM     17  N   LEU    85     -59.925 -82.030  41.831  1.00 50.00
ATOM     18  CA  LEU    85     -59.464 -80.749  42.379  1.00 50.00
ATOM     19  C   LEU    85     -59.798 -79.627  41.395  1.00 50.00
ATOM     20  O   LEU    85     -59.270 -79.569  40.280  1.00 50.00
ATOM     21  CB  LEU    85     -57.955 -80.853  42.574  1.00 50.00
ATOM     22  CG  LEU    85     -57.402 -80.017  43.722  1.00 50.00
ATOM     23  CD1 LEU    85     -57.892 -80.526  45.080  1.00 50.00
ATOM     24  CD2 LEU    85     -55.889 -80.171  43.667  1.00 50.00
ATOM     25  N   ALA    86     -60.779 -78.820  41.782  1.00 50.00
ATOM     26  CA  ALA    86     -61.185 -77.663  40.970  1.00 50.00
ATOM     27  C   ALA    86     -60.190 -76.516  41.187  1.00 50.00
ATOM     28  O   ALA    86     -59.915 -76.111  42.319  1.00 50.00
ATOM     29  CB  ALA    86     -62.607 -77.230  41.333  1.00 50.00
ATOM     30  N   GLY    87     -59.669 -76.012  40.066  1.00 50.00
ATOM     31  CA  GLY    87     -58.685 -74.913  40.093  1.00 50.00
ATOM     32  C   GLY    87     -59.271 -73.617  39.520  1.00 50.00
ATOM     33  O   GLY    87     -58.590 -72.915  38.790  1.00 50.00
ATOM     34  N   ASN    88     -60.526 -73.354  39.859  1.00 50.00
ATOM     35  CA  ASN    88     -61.296 -72.185  39.369  1.00 50.00
ATOM     36  C   ASN    88     -61.051 -70.873  40.142  1.00 50.00
ATOM     37  O   ASN    88     -61.148 -69.799  39.564  1.00 50.00
ATOM     38  CB  ASN    88     -62.792 -72.532  39.342  1.00 50.00
ATOM     39  CG  ASN    88     -63.391 -72.921  40.705  1.00 50.00
ATOM     40  OD1 ASN    88     -64.585 -72.918  40.919  1.00 50.00
ATOM     41  ND2 ASN    88     -62.549 -73.313  41.651  1.00 50.00
ATOM     42  N   SER    89     -60.782 -70.977  41.444  1.00 50.00
ATOM     43  CA  SER    89     -60.432 -69.817  42.288  1.00 50.00
ATOM     44  C   SER    89     -59.067 -69.240  41.884  1.00 50.00
ATOM     45  O   SER    89     -58.264 -69.891  41.213  1.00 50.00
ATOM     46  CB  SER    89     -60.426 -70.210  43.770  1.00 50.00
ATOM     47  OG  SER    89     -59.488 -71.262  44.022  1.00 50.00
ATOM     48  N   SER    90     -58.835 -68.019  42.336  1.00 50.00
ATOM     49  CA  SER    90     -57.584 -67.283  42.058  1.00 50.00
ATOM     50  C   SER    90     -56.670 -67.316  43.283  1.00 50.00
ATOM     51  O   SER    90     -57.082 -67.711  44.378  1.00 50.00
ATOM     52  CB  SER    90     -57.896 -65.828  41.699  1.00 50.00
ATOM     53  OG  SER    90     -58.716 -65.793  40.530  1.00 50.00
ATOM     54  N   LEU    91     -55.407 -66.957  43.070  1.00 50.00
ATOM     55  CA  LEU    91     -54.420 -66.900  44.163  1.00 50.00
ATOM     56  C   LEU    91     -54.891 -65.973  45.286  1.00 50.00
ATOM     57  O   LEU    91     -55.481 -64.919  45.044  1.00 50.00
ATOM     58  CB  LEU    91     -53.063 -66.400  43.657  1.00 50.00
ATOM     59  CG  LEU    91     -52.398 -67.339  42.646  1.00 50.00
ATOM     60  CD1 LEU    91     -51.092 -66.702  42.174  1.00 50.00
ATOM     61  CD2 LEU    91     -52.132 -68.733  43.223  1.00 50.00
ATOM     62  N   CYS    92     -54.663 -66.434  46.509  1.00 50.00
ATOM     63  CA  CYS    92     -54.996 -65.668  47.719  1.00 50.00
ATOM     64  C   CYS    92     -54.145 -64.385  47.770  1.00 50.00
ATOM     65  O   CYS    92     -52.955 -64.444  47.442  1.00 50.00
ATOM     66  CB  CYS    92     -54.710 -66.504  48.969  1.00 50.00
ATOM     67  SG  CYS    92     -55.613 -68.094  49.049  1.00 50.00
ATOM     68  N   PRO    93     -54.760 -63.243  48.107  1.00 50.00
ATOM     69  CA  PRO    93     -54.027 -61.983  48.333  1.00 50.00
ATOM     70  C   PRO    93     -53.190 -62.129  49.612  1.00 50.00
ATOM     71  O   PRO    93     -53.674 -62.628  50.625  1.00 50.00
ATOM     72  CB  PRO    93     -55.124 -60.929  48.486  1.00 50.00
ATOM     73  CG  PRO    93     -56.295 -61.713  49.082  1.00 50.00
ATOM     74  CD  PRO    93     -56.203 -63.066  48.375  1.00 50.00
ATOM     75  N   VAL    94     -51.910 -61.810  49.488  1.00 50.00
ATOM     76  CA  VAL    94     -50.928 -62.017  50.574  1.00 50.00
ATOM     77  C   VAL    94     -50.138 -60.727  50.843  1.00 50.00
ATOM     78  O   VAL    94     -50.106 -59.812  50.019  1.00 50.00
ATOM     79  CB  VAL    94     -50.046 -63.213  50.158  1.00 50.00
ATOM     80  CG1 VAL    94     -48.845 -63.456  51.062  1.00 50.00
ATOM     81  CG2 VAL    94     -50.874 -64.499  50.119  1.00 50.00
ATOM     82  N   SER    95     -49.505 -60.695  52.014  1.00 50.00
ATOM     83  CA  SER    95     -48.623 -59.598  52.447  1.00 50.00
ATOM     84  C   SER    95     -47.157 -60.022  52.654  1.00 50.00
ATOM     85  O   SER    95     -46.244 -59.231  52.415  1.00 50.00
ATOM     86  CB  SER    95     -49.169 -58.974  53.733  1.00 50.00
ATOM     87  OG  SER    95     -50.484 -58.477  53.464  1.00 50.00
ATOM     88  N   GLY    96     -46.943 -61.287  53.032  1.00 50.00
ATOM     89  CA  GLY    96     -45.587 -61.828  53.252  1.00 50.00
ATOM     90  C   GLY    96     -45.627 -63.360  53.257  1.00 50.00
ATOM     91  O   GLY    96     -46.650 -63.912  52.925  1.00 50.00
ATOM     92  N   TRP    97     -44.553 -64.012  53.669  1.00 50.00
ATOM     93  CA  TRP    97     -44.491 -65.490  53.617  1.00 50.00
ATOM     94  C   TRP    97     -44.058 -65.987  54.987  1.00 50.00
ATOM     95  O   TRP    97     -43.057 -65.509  55.502  1.00 50.00
ATOM     96  CB  TRP    97     -43.435 -65.924  52.601  1.00 50.00
ATOM     97  CG  TRP    97     -43.648 -65.253  51.245  1.00 50.00
ATOM     98  CD1 TRP    97     -43.204 -64.049  50.899  1.00 50.00
ATOM     99  CD2 TRP    97     -44.431 -65.723  50.208  1.00 50.00
ATOM    100  NE1 TRP    97     -43.668 -63.734  49.692  1.00 50.00
ATOM    101  CE2 TRP    97     -44.419 -64.734  49.239  1.00 50.00
ATOM    102  CE3 TRP    97     -45.098 -66.919  49.986  1.00 50.00
ATOM    103  CZ2 TRP    97     -45.075 -64.934  48.032  1.00 50.00
ATOM    104  CZ3 TRP    97     -45.734 -67.119  48.769  1.00 50.00
ATOM    105  CH2 TRP    97     -45.730 -66.132  47.793  1.00 50.00
ATOM    106  N   ALA    98     -44.796 -66.939  55.530  1.00 50.00
ATOM    107  CA  ALA    98     -44.483 -67.523  56.850  1.00 50.00
ATOM    108  C   ALA    98     -43.818 -68.883  56.648  1.00 50.00
ATOM    109  O   ALA    98     -44.157 -69.605  55.707  1.00 50.00
ATOM    110  CB  ALA    98     -45.772 -67.684  57.658  1.00 50.00
ATOM    111  N   ILE    99     -42.866 -69.196  57.527  1.00 50.00
ATOM    112  CA  ILE    99     -42.161 -70.489  57.480  1.00 50.00
ATOM    113  C   ILE    99     -43.179 -71.637  57.596  1.00 50.00
ATOM    114  O   ILE    99     -44.066 -71.622  58.448  1.00 50.00
ATOM    115  CB  ILE    99     -41.055 -70.579  58.555  1.00 50.00
ATOM    116  CG1 ILE    99     -40.216 -71.860  58.411  1.00 50.00
ATOM    117  CG2 ILE    99     -41.598 -70.469  59.990  1.00 50.00
ATOM    118  CD1 ILE    99     -39.475 -71.965  57.073  1.00 50.00
ATOM    119  N   TYR   100     -42.999 -72.611  56.730  1.00 50.00
ATOM    120  CA  TYR   100     -43.881 -73.784  56.683  1.00 50.00
ATOM    121  C   TYR   100     -43.157 -75.062  57.119  1.00 50.00
ATOM    122  O   TYR   100     -43.775 -75.936  57.724  1.00 50.00
ATOM    123  CB  TYR   100     -44.462 -73.928  55.273  1.00 50.00
ATOM    124  CG  TYR   100     -45.576 -74.976  55.216  1.00 50.00
ATOM    125  CD1 TYR   100     -46.610 -74.954  56.146  1.00 50.00
ATOM    126  CD2 TYR   100     -45.541 -75.961  54.241  1.00 50.00
ATOM    127  CE1 TYR   100     -47.610 -75.912  56.097  1.00 50.00
ATOM    128  CE2 TYR   100     -46.545 -76.915  54.182  1.00 50.00
ATOM    129  CZ  TYR   100     -47.579 -76.889  55.111  1.00 50.00
ATOM    130  OH  TYR   100     -48.605 -77.771  55.003  1.00 50.00
ATOM    131  N   SER   101     -41.859 -75.142  56.829  1.00 50.00
ATOM    132  CA  SER   101     -41.039 -76.322  57.170  1.00 50.00
ATOM    133  C   SER   101     -39.551 -76.104  56.883  1.00 50.00
ATOM    134  O   SER   101     -39.149 -75.190  56.160  1.00 50.00
ATOM    135  CB  SER   101     -41.509 -77.576  56.414  1.00 50.00
ATOM    136  OG  SER   101     -41.185 -77.476  55.026  1.00 50.00
ATOM    137  N   LYS   102     -38.782 -77.013  57.471  1.00 50.00
ATOM    138  CA  LYS   102     -37.322 -77.100  57.343  1.00 50.00
ATOM    139  C   LYS   102     -36.941 -78.513  57.798  1.00 50.00
ATOM    140  O   LYS   102     -37.254 -78.931  58.908  1.00 50.00
ATOM    141  CB  LYS   102     -36.673 -76.063  58.259  1.00 50.00
ATOM    142  CG  LYS   102     -35.175 -75.958  57.996  1.00 50.00
ATOM    143  CD  LYS   102     -34.558 -74.916  58.925  1.00 50.00
ATOM    144  CE  LYS   102     -33.128 -74.588  58.505  1.00 50.00
ATOM    145  NZ  LYS   102     -32.241 -75.761  58.529  1.00 50.00
ATOM    146  N   ASP   103     -36.372 -79.250  56.863  1.00 50.00
ATOM    147  CA  ASP   103     -36.072 -80.682  57.081  1.00 50.00
ATOM    148  C   ASP   103     -34.781 -80.962  57.857  1.00 50.00
ATOM    149  O   ASP   103     -34.625 -82.063  58.378  1.00 50.00
ATOM    150  CB  ASP   103     -36.136 -81.461  55.757  1.00 50.00
ATOM    151  CG  ASP   103     -35.159 -80.993  54.671  1.00 50.00
ATOM    152  OD1 ASP   103     -34.573 -79.891  54.840  1.00 50.00
ATOM    153  OD2 ASP   103     -35.036 -81.700  53.662  1.00 50.00
ATOM    154  N   ASN   104     -33.797 -80.054  57.754  1.00 50.00
ATOM    155  CA  ASN   104     -32.462 -80.244  58.369  1.00 50.00
ATOM    156  C   ASN   104     -31.789 -81.544  57.911  1.00 50.00
ATOM    157  O   ASN   104     -30.857 -82.041  58.547  1.00 50.00
ATOM    158  CB  ASN   104     -32.578 -80.287  59.902  1.00 50.00
ATOM    159  CG  ASN   104     -32.927 -78.942  60.522  1.00 50.00
ATOM    160  OD1 ASN   104     -33.781 -78.801  61.378  1.00 50.00
ATOM    161  ND2 ASN   104     -32.233 -77.921  60.088  1.00 50.00
ATOM    162  N   SER   105     -32.172 -81.989  56.715  1.00 50.00
ATOM    163  CA  SER   105     -31.763 -83.286  56.167  1.00 50.00
ATOM    164  C   SER   105     -30.261 -83.557  56.210  1.00 50.00
ATOM    165  O   SER   105     -29.842 -84.551  56.794  1.00 50.00
ATOM    166  CB  SER   105     -32.274 -83.487  54.742  1.00 50.00
ATOM    167  OG  SER   105     -31.792 -82.438  53.909  1.00 50.00
ATOM    168  N   ILE   106     -29.500 -82.533  55.846  1.00 50.00
ATOM    169  CA  ILE   106     -28.027 -82.625  55.820  1.00 50.00
ATOM    170  C   ILE   106     -27.436 -82.696  57.241  1.00 50.00
ATOM    171  O   ILE   106     -26.550 -83.506  57.498  1.00 50.00
ATOM    172  CB  ILE   106     -27.396 -81.506  54.972  1.00 50.00
ATOM    173  CG1 ILE   106     -27.947 -81.560  53.536  1.00 50.00
ATOM    174  CG2 ILE   106     -25.863 -81.652  54.959  1.00 50.00
ATOM    175  CD1 ILE   106     -27.452 -80.440  52.613  1.00 50.00
ATOM    176  N   ARG   107     -27.986 -81.898  58.150  1.00 50.00
ATOM    177  CA  ARG   107     -27.566 -81.906  59.568  1.00 50.00
ATOM    178  C   ARG   107     -27.825 -83.266  60.232  1.00 50.00
ATOM    179  O   ARG   107     -26.921 -83.855  60.817  1.00 50.00
ATOM    180  CB  ARG   107     -28.313 -80.826  60.343  1.00 50.00
ATOM    181  CG  ARG   107     -27.728 -79.436  60.097  1.00 50.00
ATOM    182  CD  ARG   107     -28.613 -78.351  60.719  1.00 50.00
ATOM    183  NE  ARG   107     -28.796 -78.542  62.173  1.00 50.00
ATOM    184  CZ  ARG   107     -27.952 -78.193  63.146  1.00 50.00
ATOM    185  NH1 ARG   107     -26.789 -77.612  62.897  1.00 50.00
ATOM    186  NH2 ARG   107     -28.295 -78.384  64.414  1.00 50.00
ATOM    187  N   ILE   108     -29.009 -83.815  59.961  1.00 50.00
ATOM    188  CA  ILE   108     -29.428 -85.143  60.465  1.00 50.00
ATOM    189  C   ILE   108     -28.594 -86.262  59.811  1.00 50.00
ATOM    190  O   ILE   108     -28.166 -87.201  60.484  1.00 50.00
ATOM    191  CB  ILE   108     -30.937 -85.359  60.229  1.00 50.00
ATOM    192  CG1 ILE   108     -31.746 -84.258  60.940  1.00 50.00
ATOM    193  CG2 ILE   108     -31.372 -86.761  60.698  1.00 50.00
ATOM    194  CD1 ILE   108     -33.254 -84.261  60.652  1.00 50.00
ATOM    195  N   GLY   109     -28.339 -86.076  58.510  1.00 50.00
ATOM    196  CA  GLY   109     -27.583 -87.010  57.656  1.00 50.00
ATOM    197  C   GLY   109     -26.159 -87.266  58.142  1.00 50.00
ATOM    198  O   GLY   109     -25.564 -88.278  57.786  1.00 50.00
ATOM    199  N   SER   110     -25.649 -86.343  58.959  1.00 50.00
ATOM    200  CA  SER   110     -24.309 -86.456  59.564  1.00 50.00
ATOM    201  C   SER   110     -24.115 -87.800  60.291  1.00 50.00
ATOM    202  O   SER   110     -23.064 -88.420  60.164  1.00 50.00
ATOM    203  CB  SER   110     -24.082 -85.307  60.549  1.00 50.00
ATOM    204  OG  SER   110     -22.742 -85.358  61.040  1.00 50.00
ATOM    205  N   LYS   111     -25.194 -88.274  60.912  1.00 50.00
ATOM    206  CA  LYS   111     -25.235 -89.578  61.603  1.00 50.00
ATOM    207  C   LYS   111     -26.303 -90.491  60.985  1.00 50.00
ATOM    208  O   LYS   111     -26.021 -91.624  60.597  1.00 50.00
ATOM    209  CB  LYS   111     -25.516 -89.331  63.090  1.00 50.00
ATOM    210  CG  LYS   111     -25.545 -90.622  63.914  1.00 50.00
ATOM    211  CD  LYS   111     -25.714 -90.284  65.395  1.00 50.00
ATOM    212  CE  LYS   111     -25.586 -91.518  66.293  1.00 50.00
ATOM    213  NZ  LYS   111     -26.806 -92.338  66.330  1.00 50.00
ATOM    214  N   GLY   112     -27.541 -89.970  60.968  1.00 50.00
ATOM    215  CA  GLY   112     -28.711 -90.670  60.415  1.00 50.00
ATOM    216  C   GLY   112     -28.462 -91.113  58.966  1.00 50.00
ATOM    217  O   GLY   112     -27.531 -90.681  58.291  1.00 50.00
ATOM    218  N   ASP   113     -29.394 -91.915  58.480  1.00 50.00
ATOM    219  CA  ASP   113     -29.296 -92.469  57.119  1.00 50.00
ATOM    220  C   ASP   113     -30.248 -91.705  56.198  1.00 50.00
ATOM    221  O   ASP   113     -31.395 -92.086  55.997  1.00 50.00
ATOM    222  CB  ASP   113     -29.642 -93.958  57.132  1.00 50.00
ATOM    223  CG  ASP   113     -28.797 -94.718  58.152  1.00 50.00
ATOM    224  OD1 ASP   113     -27.609 -94.947  57.859  1.00 50.00
ATOM    225  OD2 ASP   113     -29.400 -95.066  59.193  1.00 50.00
ATOM    226  N   VAL   114     -29.744 -90.582  55.720  1.00 50.00
ATOM    227  CA  VAL   114     -30.534 -89.652  54.893  1.00 50.00
ATOM    228  C   VAL   114     -29.972 -89.713  53.477  1.00 50.00
ATOM    229  O   VAL   114     -28.756 -89.661  53.281  1.00 50.00
ATOM    230  CB  VAL   114     -30.384 -88.234  55.458  1.00 50.00
ATOM    231  CG1 VAL   114     -31.158 -87.194  54.636  1.00 50.00
ATOM    232  CG2 VAL   114     -30.744 -88.234  56.949  1.00 50.00
ATOM    233  N   PHE   115     -30.891 -89.747  52.526  1.00 50.00
ATOM    234  CA  PHE   115     -30.526 -89.705  51.105  1.00 50.00
ATOM    235  C   PHE   115     -29.850 -88.383  50.720  1.00 50.00
ATOM    236  O   PHE   115     -30.206 -87.305  51.195  1.00 50.00
ATOM    237  CB  PHE   115     -31.769 -89.894  50.243  1.00 50.00
ATOM    238  CG  PHE   115     -32.258 -91.340  50.201  1.00 50.00
ATOM    239  CD1 PHE   115     -31.459 -92.323  49.630  1.00 50.00
ATOM    240  CD2 PHE   115     -33.542 -91.641  50.634  1.00 50.00
ATOM    241  CE1 PHE   115     -31.940 -93.617  49.498  1.00 50.00
ATOM    242  CE2 PHE   115     -34.025 -92.935  50.495  1.00 50.00
ATOM    243  CZ  PHE   115     -33.224 -93.923  49.932  1.00 50.00
ATOM    244  N   VAL   116     -28.825 -88.538  49.895  1.00 50.00
ATOM    245  CA  VAL   116     -28.212 -87.432  49.134  1.00 50.00
ATOM    246  C   VAL   116     -29.173 -87.066  47.985  1.00 50.00
ATOM    247  O   VAL   116     -29.419 -87.859  47.076  1.00 50.00
ATOM    248  CB  VAL   116     -26.799 -87.814  48.648  1.00 50.00
ATOM    249  CG1 VAL   116     -26.759 -89.078  47.785  1.00 50.00
ATOM    250  CG2 VAL   116     -26.145 -86.674  47.867  1.00 50.00
ATOM    251  N   ILE   117     -29.816 -85.927  48.154  1.00 50.00
ATOM    252  CA  ILE   117     -30.897 -85.528  47.230  1.00 50.00
ATOM    253  C   ILE   117     -30.562 -84.230  46.492  1.00 50.00
ATOM    254  O   ILE   117     -29.698 -83.464  46.917  1.00 50.00
ATOM    255  CB  ILE   117     -32.246 -85.399  47.965  1.00 50.00
ATOM    256  CG1 ILE   117     -32.279 -84.188  48.910  1.00 50.00
ATOM    257  CG2 ILE   117     -32.542 -86.681  48.751  1.00 50.00
ATOM    258  CD1 ILE   117     -33.679 -83.840  49.423  1.00 50.00
ATOM    259  N   ARG   118     -31.412 -83.983  45.510  1.00 50.00
ATOM    260  CA  ARG   118     -31.501 -82.716  44.772  1.00 50.00
ATOM    261  C   ARG   118     -32.968 -82.441  44.489  1.00 50.00
ATOM    262  O   ARG   118     -33.788 -83.365  44.515  1.00 50.00
ATOM    263  CB  ARG   118     -30.700 -82.799  43.469  1.00 50.00
ATOM    264  CG  ARG   118     -29.188 -82.724  43.730  1.00 50.00
ATOM    265  CD  ARG   118     -28.784 -81.498  44.569  1.00 50.00
ATOM    266  NE  ARG   118     -29.314 -80.254  43.980  1.00 50.00
ATOM    267  CZ  ARG   118     -28.894 -79.670  42.860  1.00 50.00
ATOM    268  NH1 ARG   118     -27.890 -80.178  42.159  1.00 50.00
ATOM    269  NH2 ARG   118     -29.500 -78.581  42.409  1.00 50.00
ATOM    270  N   GLU   119     -33.276 -81.167  44.225  1.00 50.00
ATOM    271  CA  GLU   119     -34.606 -80.641  43.875  1.00 50.00
ATOM    272  C   GLU   119     -35.730 -81.250  44.755  1.00 50.00
ATOM    273  O   GLU   119     -36.502 -82.098  44.301  1.00 50.00
ATOM    274  CB  GLU   119     -34.853 -80.776  42.365  1.00 50.00
ATOM    275  CG  GLU   119     -34.544 -82.203  41.918  1.00 50.00
ATOM    276  CD  GLU   119     -34.866 -82.462  40.482  1.00 50.00
ATOM    277  OE1 GLU   119     -33.936 -82.271  39.664  1.00 50.00
ATOM    278  OE2 GLU   119     -36.013 -82.921  40.314  1.00 50.00
ATOM    279  N   PRO   120     -35.741 -80.872  46.040  1.00 50.00
ATOM    280  CA  PRO   120     -36.729 -81.355  47.019  1.00 50.00
ATOM    281  C   PRO   120     -38.018 -80.522  46.924  1.00 50.00
ATOM    282  O   PRO   120     -38.389 -79.790  47.841  1.00 50.00
ATOM    283  CB  PRO   120     -36.008 -81.183  48.357  1.00 50.00
ATOM    284  CG  PRO   120     -35.215 -79.893  48.159  1.00 50.00
ATOM    285  CD  PRO   120     -34.748 -80.005  46.712  1.00 50.00
ATOM    286  N   PHE   121     -38.649 -80.585  45.757  1.00 50.00
ATOM    287  CA  PHE   121     -39.886 -79.822  45.530  1.00 50.00
ATOM    288  C   PHE   121     -41.046 -80.384  46.366  1.00 50.00
ATOM    289  O   PHE   121     -41.154 -81.591  46.587  1.00 50.00
ATOM    290  CB  PHE   121     -40.237 -79.783  44.043  1.00 50.00
ATOM    291  CG  PHE   121     -40.692 -81.120  43.474  1.00 50.00
ATOM    292  CD1 PHE   121     -42.041 -81.449  43.524  1.00 50.00
ATOM    293  CD2 PHE   121     -39.778 -81.938  42.829  1.00 50.00
ATOM    294  CE1 PHE   121     -42.484 -82.611  42.912  1.00 50.00
ATOM    295  CE2 PHE   121     -40.223 -83.099  42.215  1.00 50.00
ATOM    296  CZ  PHE   121     -41.574 -83.431  42.251  1.00 50.00
ATOM    297  N   ILE   122     -41.952 -79.489  46.723  1.00 50.00
ATOM    298  CA  ILE   122     -43.170 -79.859  47.474  1.00 50.00
ATOM    299  C   ILE   122     -44.367 -79.853  46.514  1.00 50.00
ATOM    300  O   ILE   122     -44.380 -79.177  45.485  1.00 50.00
ATOM    301  CB  ILE   122     -43.406 -78.914  48.671  1.00 50.00
ATOM    302  CG1 ILE   122     -42.165 -78.916  49.576  1.00 50.00
ATOM    303  CG2 ILE   122     -44.665 -79.300  49.477  1.00 50.00
ATOM    304  CD1 ILE   122     -42.247 -77.936  50.746  1.00 50.00
ATOM    305  N   SER   123     -45.336 -80.678  46.885  1.00 50.00
ATOM    306  CA  SER   123     -46.644 -80.769  46.225  1.00 50.00
ATOM    307  C   SER   123     -47.625 -81.373  47.230  1.00 50.00
ATOM    308  O   SER   123     -47.274 -82.265  48.008  1.00 50.00
ATOM    309  CB  SER   123     -46.521 -81.669  44.995  1.00 50.00
ATOM    310  OG  SER   123     -47.760 -81.714  44.286  1.00 50.00
ATOM    311  N   CYS   124     -48.818 -80.800  47.251  1.00 50.00
ATOM    312  CA  CYS   124     -49.874 -81.213  48.186  1.00 50.00
ATOM    313  C   CYS   124     -51.036 -81.840  47.413  1.00 50.00
ATOM    314  O   CYS   124     -51.245 -81.604  46.222  1.00 50.00
ATOM    315  CB  CYS   124     -50.386 -79.995  48.960  1.00 50.00
ATOM    316  SG  CYS   124     -49.080 -78.996  49.764  1.00 50.00
ATOM    317  N   SER   125     -51.733 -82.703  48.127  1.00 50.00
ATOM    318  CA  SER   125     -52.956 -83.358  47.658  1.00 50.00
ATOM    319  C   SER   125     -54.169 -82.621  48.289  1.00 50.00
ATOM    320  O   SER   125     -54.005 -81.476  48.720  1.00 50.00
ATOM    321  CB  SER   125     -52.764 -84.812  48.107  1.00 50.00
ATOM    322  OG  SER   125     -53.046 -84.990  49.498  1.00 50.00
ATOM    323  N   PRO   126     -55.373 -83.212  48.333  1.00 50.00
ATOM    324  CA  PRO   126     -56.483 -82.696  49.151  1.00 50.00
ATOM    325  C   PRO   126     -56.354 -83.033  50.648  1.00 50.00
ATOM    326  O   PRO   126     -57.189 -82.602  51.434  1.00 50.00
ATOM    327  CB  PRO   126     -57.735 -83.331  48.541  1.00 50.00
ATOM    328  CG  PRO   126     -57.232 -84.681  48.043  1.00 50.00
ATOM    329  CD  PRO   126     -55.883 -84.287  47.459  1.00 50.00
ATOM    330  N   LEU   127     -55.336 -83.810  51.022  1.00 50.00
ATOM    331  CA  LEU   127     -55.181 -84.278  52.415  1.00 50.00
ATOM    332  C   LEU   127     -53.840 -83.943  53.077  1.00 50.00
ATOM    333  O   LEU   127     -53.786 -83.653  54.268  1.00 50.00
ATOM    334  CB  LEU   127     -55.451 -85.787  52.504  1.00 50.00
ATOM    335  CG  LEU   127     -56.875 -86.168  52.072  1.00 50.00
ATOM    336  CD1 LEU   127     -57.048 -87.684  52.143  1.00 50.00
ATOM    337  CD2 LEU   127     -57.948 -85.481  52.927  1.00 50.00
ATOM    338  N   GLU   128     -52.765 -84.036  52.301  1.00 50.00
ATOM    339  CA  GLU   128     -51.409 -83.799  52.825  1.00 50.00
ATOM    340  C   GLU   128     -50.484 -83.139  51.797  1.00 50.00
ATOM    341  O   GLU   128     -50.706 -83.235  50.592  1.00 50.00
ATOM    342  CB  GLU   128     -50.795 -85.117  53.316  1.00 50.00
ATOM    343  CG  GLU   128     -50.586 -86.140  52.192  1.00 50.00
ATOM    344  CD  GLU   128     -49.640 -87.267  52.608  1.00 50.00
ATOM    345  OE1 GLU   128     -48.619 -86.963  53.262  1.00 50.00
ATOM    346  OE2 GLU   128     -49.901 -88.394  52.137  1.00 50.00
ATOM    347  N   CYS   129     -49.378 -82.635  52.319  1.00 50.00
ATOM    348  CA  CYS   129     -48.264 -82.125  51.505  1.00 50.00
ATOM    349  C   CYS   129     -47.065 -83.066  51.677  1.00 50.00
ATOM    350  O   CYS   129     -46.699 -83.440  52.792  1.00 50.00
ATOM    351  CB  CYS   129     -47.889 -80.723  51.982  1.00 50.00
ATOM    352  SG  CYS   129     -49.190 -79.460  51.746  1.00 50.00
ATOM    353  N   ARG   130     -46.485 -83.427  50.544  1.00 50.00
ATOM    354  CA  ARG   130     -45.302 -84.308  50.495  1.00 50.00
ATOM    355  C   ARG   130     -44.141 -83.585  49.805  1.00 50.00
ATOM    356  O   ARG   130     -44.349 -82.653  49.024  1.00 50.00
ATOM    357  CB  ARG   130     -45.624 -85.586  49.720  1.00 50.00
ATOM    358  CG  ARG   130     -46.748 -86.403  50.361  1.00 50.00
ATOM    359  CD  ARG   130     -46.981 -87.696  49.576  1.00 50.00
ATOM    360  NE  ARG   130     -45.808 -88.579  49.714  1.00 50.00
ATOM    361  CZ  ARG   130     -45.504 -89.345  50.762  1.00 50.00
ATOM    362  NH1 ARG   130     -46.295 -89.408  51.826  1.00 50.00
ATOM    363  NH2 ARG   130     -44.394 -90.063  50.760  1.00 50.00
ATOM    364  N   THR   131     -42.940 -84.048  50.120  1.00 50.00
ATOM    365  CA  THR   131     -41.701 -83.552  49.497  1.00 50.00
ATOM    366  C   THR   131     -41.162 -84.655  48.582  1.00 50.00
ATOM    367  O   THR   131     -40.788 -85.732  49.043  1.00 50.00
ATOM    368  CB  THR   131     -40.652 -83.186  50.560  1.00 50.00
ATOM    369  OG1 THR   131     -41.161 -82.136  51.387  1.00 50.00
ATOM    370  CG2 THR   131     -39.301 -82.763  49.965  1.00 50.00
ATOM    371  N   PHE   132     -41.119 -84.311  47.307  1.00 50.00
ATOM    372  CA  PHE   132     -40.522 -85.170  46.271  1.00 50.00
ATOM    373  C   PHE   132     -39.091 -84.699  46.010  1.00 50.00
ATOM    374  O   PHE   132     -38.752 -83.534  46.215  1.00 50.00
ATOM    375  CB  PHE   132     -41.323 -85.063  44.980  1.00 50.00
ATOM    376  CG  PHE   132     -42.742 -85.609  45.111  1.00 50.00
ATOM    377  CD1 PHE   132     -43.710 -84.883  45.796  1.00 50.00
ATOM    378  CD2 PHE   132     -43.046 -86.846  44.561  1.00 50.00
ATOM    379  CE1 PHE   132     -44.982 -85.411  45.955  1.00 50.00
ATOM    380  CE2 PHE   132     -44.322 -87.371  44.715  1.00 50.00
ATOM    381  CZ  PHE   132     -45.288 -86.657  45.417  1.00 50.00
ATOM    382  N   PHE   133     -38.261 -85.658  45.634  1.00 50.00
ATOM    383  CA  PHE   133     -36.819 -85.426  45.443  1.00 50.00
ATOM    384  C   PHE   133     -36.189 -86.571  44.648  1.00 50.00
ATOM    385  O   PHE   133     -36.695 -87.696  44.628  1.00 50.00
ATOM    386  CB  PHE   133     -36.134 -85.284  46.812  1.00 50.00
ATOM    387  CG  PHE   133     -36.375 -86.501  47.711  1.00 50.00
ATOM    388  CD1 PHE   133     -37.502 -86.582  48.520  1.00 50.00
ATOM    389  CD2 PHE   133     -35.480 -87.554  47.663  1.00 50.00
ATOM    390  CE1 PHE   133     -37.725 -87.720  49.283  1.00 50.00
ATOM    391  CE2 PHE   133     -35.698 -88.688  48.434  1.00 50.00
ATOM    392  CZ  PHE   133     -36.819 -88.770  49.238  1.00 50.00
ATOM    393  N   LEU   134     -35.081 -86.222  44.010  1.00 50.00
ATOM    394  CA  LEU   134     -34.280 -87.187  43.243  1.00 50.00
ATOM    395  C   LEU   134     -33.051 -87.577  44.054  1.00 50.00
ATOM    396  O   LEU   134     -32.426 -86.746  44.715  1.00 50.00
ATOM    397  CB  LEU   134     -33.822 -86.584  41.914  1.00 50.00
ATOM    398  CG  LEU   134     -34.970 -86.149  40.996  1.00 50.00
ATOM    399  CD1 LEU   134     -34.372 -85.584  39.711  1.00 50.00
ATOM    400  CD2 LEU   134     -35.895 -87.309  40.625  1.00 50.00
ATOM    401  N   THR   135     -32.786 -88.870  44.034  1.00 50.00
ATOM    402  CA  THR   135     -31.626 -89.435  44.749  1.00 50.00
ATOM    403  C   THR   135     -30.752 -90.232  43.792  1.00 50.00
ATOM    404  O   THR   135     -31.288 -90.931  42.934  1.00 50.00
ATOM    405  CB  THR   135     -32.043 -90.368  45.886  1.00 50.00
ATOM    406  OG1 THR   135     -32.834 -91.437  45.378  1.00 50.00
ATOM    407  CG2 THR   135     -32.815 -89.600  46.938  1.00 50.00
ATOM    408  N   GLN   136     -29.460 -90.201  44.085  1.00 50.00
ATOM    409  CA  GLN   136     -28.478 -91.085  43.416  1.00 50.00
ATOM    410  C   GLN   136     -28.484 -92.505  44.009  1.00 50.00
ATOM    411  O   GLN   136     -27.692 -93.364  43.623  1.00 50.00
ATOM    412  CB  GLN   136     -27.090 -90.442  43.516  1.00 50.00
ATOM    413  CG  GLN   136     -26.909 -89.306  42.502  1.00 50.00
ATOM    414  CD  GLN   136     -26.752 -89.820  41.065  1.00 50.00
ATOM    415  OE1 GLN   136     -26.101 -90.819  40.768  1.00 50.00
ATOM    416  NE2 GLN   136     -27.352 -89.130  40.132  1.00 50.00
ATOM    417  N   GLY   137     -29.388 -92.702  44.987  1.00 50.00
ATOM    418  CA  GLY   137     -29.550 -93.961  45.731  1.00 50.00
ATOM    419  C   GLY   137     -28.379 -94.183  46.700  1.00 50.00
ATOM    420  O   GLY   137     -27.866 -95.289  46.833  1.00 50.00
ATOM    421  N   ALA   138     -27.952 -93.089  47.320  1.00 50.00
ATOM    422  CA  ALA   138     -26.843 -93.084  48.286  1.00 50.00
ATOM    423  C   ALA   138     -27.232 -92.277  49.527  1.00 50.00
ATOM    424  O   ALA   138     -28.078 -91.380  49.474  1.00 50.00
ATOM    425  CB  ALA   138     -25.601 -92.484  47.626  1.00 50.00
ATOM    426  N   LEU   139     -26.598 -92.634  50.631  1.00 50.00
ATOM    427  CA  LEU   139     -26.797 -91.923  51.905  1.00 50.00
ATOM    428  C   LEU   139     -25.615 -90.997  52.166  1.00 50.00
ATOM    429  O   LEU   139     -24.486 -91.264  51.739  1.00 50.00
ATOM    430  CB  LEU   139     -26.954 -92.925  53.056  1.00 50.00
ATOM    431  CG  LEU   139     -28.053 -93.970  52.805  1.00 50.00
ATOM    432  CD1 LEU   139     -28.168 -94.897  54.012  1.00 50.00
ATOM    433  CD2 LEU   139     -29.412 -93.340  52.482  1.00 50.00
ATOM    434  N   LEU   140     -25.913 -89.882  52.827  1.00 50.00
ATOM    435  CA  LEU   140     -24.868 -88.932  53.245  1.00 50.00
ATOM    436  C   LEU   140     -23.828 -89.642  54.108  1.00 50.00
ATOM    437  O   LEU   140     -24.140 -90.639  54.758  1.00 50.00
ATOM    438  CB  LEU   140     -25.464 -87.775  54.049  1.00 50.00
ATOM    439  CG  LEU   140     -26.231 -86.791  53.162  1.00 50.00
ATOM    440  CD1 LEU   140     -26.949 -85.773  54.046  1.00 50.00
ATOM    441  CD2 LEU   140     -25.286 -86.063  52.201  1.00 50.00
ATOM    442  N   ASN   141     -22.580 -89.205  53.946  1.00 50.00
ATOM    443  CA  ASN   141     -21.421 -89.745  54.690  1.00 50.00
ATOM    444  C   ASN   141     -21.040 -91.187  54.299  1.00 50.00
ATOM    445  O   ASN   141     -20.220 -91.831  54.951  1.00 50.00
ATOM    446  CB  ASN   141     -21.730 -89.686  56.192  1.00 50.00
ATOM    447  CG  ASN   141     -20.666 -88.954  56.988  1.00 50.00
ATOM    448  OD1 ASN   141     -19.465 -89.087  56.782  1.00 50.00
ATOM    449  ND2 ASN   141     -21.127 -88.107  57.874  1.00 50.00
ATOM    450  N   ASP   142     -21.584 -91.660  53.180  1.00 50.00
ATOM    451  CA  ASP   142     -21.207 -92.961  52.610  1.00 50.00
ATOM    452  C   ASP   142     -20.405 -92.719  51.324  1.00 50.00
ATOM    453  O   ASP   142     -20.713 -91.807  50.567  1.00 50.00
ATOM    454  CB  ASP   142     -22.475 -93.793  52.370  1.00 50.00
ATOM    455  CG  ASP   142     -22.164 -95.136  51.707  1.00 50.00
ATOM    456  OD1 ASP   142     -21.578 -96.007  52.378  1.00 50.00
ATOM    457  OD2 ASP   142     -22.338 -95.173  50.474  1.00 50.00
ATOM    458  N   LYS   143     -19.525 -93.659  51.001  1.00 50.00
ATOM    459  CA  LYS   143     -18.686 -93.569  49.782  1.00 50.00
ATOM    460  C   LYS   143     -19.491 -93.448  48.471  1.00 50.00
ATOM    461  O   LYS   143     -19.021 -92.872  47.492  1.00 50.00
ATOM    462  CB  LYS   143     -17.717 -94.754  49.696  1.00 50.00
ATOM    463  CG  LYS   143     -18.405 -96.100  49.450  1.00 50.00
ATOM    464  CD  LYS   143     -17.362 -97.188  49.218  1.00 50.00
ATOM    465  CE  LYS   143     -18.032 -98.515  48.867  1.00 50.00
ATOM    466  NZ  LYS   143     -17.013 -99.550  48.654  1.00 50.00
ATOM    467  N   HIS   144     -20.710 -93.988  48.479  1.00 50.00
ATOM    468  CA  HIS   144     -21.617 -93.966  47.317  1.00 50.00
ATOM    469  C   HIS   144     -22.138 -92.572  46.946  1.00 50.00
ATOM    470  O   HIS   144     -22.606 -92.379  45.828  1.00 50.00
ATOM    471  CB  HIS   144     -22.788 -94.937  47.487  1.00 50.00
ATOM    472  CG  HIS   144     -22.318 -96.380  47.315  1.00 50.00
ATOM    473  ND1 HIS   144     -22.078 -96.964  46.145  1.00 50.00
ATOM    474  CD2 HIS   144     -22.133 -97.283  48.273  1.00 50.00
ATOM    475  CE1 HIS   144     -21.745 -98.228  46.381  1.00 50.00
ATOM    476  NE2 HIS   144     -21.777 -98.425  47.696  1.00 50.00
ATOM    477  N   SER   145     -22.022 -91.619  47.870  1.00 50.00
ATOM    478  CA  SER   145     -22.372 -90.212  47.587  1.00 50.00
ATOM    479  C   SER   145     -21.238 -89.473  46.860  1.00 50.00
ATOM    480  O   SER   145     -21.342 -88.263  46.673  1.00 50.00
ATOM    481  CB  SER   145     -22.686 -89.477  48.894  1.00 50.00
ATOM    482  OG  SER   145     -21.494 -89.385  49.676  1.00 50.00
ATOM    483  N   ASN   146     -20.279 -90.239  46.321  1.00 50.00
ATOM    484  CA  ASN   146     -19.073 -89.747  45.630  1.00 50.00
ATOM    485  C   ASN   146     -19.367 -88.604  44.646  1.00 50.00
ATOM    486  O   ASN   146     -18.458 -87.848  44.327  1.00 50.00
ATOM    487  CB  ASN   146     -18.409 -90.908  44.882  1.00 50.00
ATOM    488  CG  ASN   146     -16.950 -90.597  44.528  1.00 50.00
ATOM    489  OD1 ASN   146     -16.613 -89.715  43.758  1.00 50.00
ATOM    490  ND2 ASN   146     -16.052 -91.370  45.095  1.00 50.00
ATOM    491  N   GLY   147     -20.559 -88.652  44.033  1.00 50.00
ATOM    492  CA  GLY   147     -21.110 -87.506  43.287  1.00 50.00
ATOM    493  C   GLY   147     -20.413 -87.148  41.968  1.00 50.00
ATOM    494  O   GLY   147     -21.006 -86.431  41.169  1.00 50.00
ATOM    495  N   THR   148     -19.231 -87.706  41.704  1.00 50.00
ATOM    496  CA  THR   148     -18.517 -87.476  40.427  1.00 50.00
ATOM    497  C   THR   148     -19.313 -88.001  39.227  1.00 50.00
ATOM    498  O   THR   148     -19.113 -87.567  38.094  1.00 50.00
ATOM    499  CB  THR   148     -17.116 -88.096  40.395  1.00 50.00
ATOM    500  OG1 THR   148     -17.191 -89.504  40.628  1.00 50.00
ATOM    501  CG2 THR   148     -16.165 -87.403  41.374  1.00 50.00
ATOM    502  N   ILE   149     -20.214 -88.941  39.519  1.00 50.00
ATOM    503  CA  ILE   149     -21.162 -89.520  38.559  1.00 50.00
ATOM    504  C   ILE   149     -21.880 -88.420  37.748  1.00 50.00
ATOM    505  O   ILE   149     -22.150 -87.323  38.228  1.00 50.00
ATOM    506  CB  ILE   149     -22.164 -90.434  39.308  1.00 50.00
ATOM    507  CG1 ILE   149     -23.075 -91.228  38.359  1.00 50.00
ATOM    508  CG2 ILE   149     -23.023 -89.674  40.333  1.00 50.00
ATOM    509  CD1 ILE   149     -22.302 -92.150  37.406  1.00 50.00
ATOM    510  N   LYS   150     -22.234 -88.800  36.532  1.00 50.00
ATOM    511  CA  LYS   150     -23.128 -87.998  35.672  1.00 50.00
ATOM    512  C   LYS   150     -24.431 -87.667  36.423  1.00 50.00
ATOM    513  O   LYS   150     -24.952 -88.486  37.181  1.00 50.00
ATOM    514  CB  LYS   150     -23.464 -88.777  34.396  1.00 50.00
ATOM    515  CG  LYS   150     -23.870 -90.231  34.684  1.00 50.00
ATOM    516  CD  LYS   150     -24.746 -90.872  33.615  1.00 50.00
ATOM    517  CE  LYS   150     -24.103 -90.928  32.234  1.00 50.00
ATOM    518  NZ  LYS   150     -25.054 -91.549  31.309  1.00 50.00
ATOM    519  N   ASP   151     -24.981 -86.498  36.111  1.00 50.00
ATOM    520  CA  ASP   151     -26.262 -86.056  36.712  1.00 50.00
ATOM    521  C   ASP   151     -27.402 -87.039  36.400  1.00 50.00
ATOM    522  O   ASP   151     -28.053 -87.567  37.298  1.00 50.00
ATOM    523  CB  ASP   151     -26.669 -84.663  36.223  1.00 50.00
ATOM    524  CG  ASP   151     -25.689 -83.578  36.670  1.00 50.00
ATOM    525  OD1 ASP   151     -25.696 -83.265  37.877  1.00 50.00
ATOM    526  OD2 ASP   151     -24.984 -83.070  35.769  1.00 50.00
ATOM    527  N   ARG   152     -27.452 -87.438  35.133  1.00 50.00
ATOM    528  CA  ARG   152     -28.496 -88.340  34.624  1.00 50.00
ATOM    529  C   ARG   152     -28.007 -89.790  34.599  1.00 50.00
ATOM    530  O   ARG   152     -27.735 -90.379  33.551  1.00 50.00
ATOM    531  CB  ARG   152     -28.904 -87.886  33.223  1.00 50.00
ATOM    532  CG  ARG   152     -29.463 -86.466  33.218  1.00 50.00
ATOM    533  CD  ARG   152     -29.835 -86.066  31.792  1.00 50.00
ATOM    534  NE  ARG   152     -28.645 -85.938  30.935  1.00 50.00
ATOM    535  CZ  ARG   152     -27.738 -84.964  30.994  1.00 50.00
ATOM    536  NH1 ARG   152     -27.851 -83.967  31.866  1.00 50.00
ATOM    537  NH2 ARG   152     -26.704 -84.965  30.171  1.00 50.00
ATOM    538  N   SER   153     -27.876 -90.343  35.799  1.00 50.00
ATOM    539  CA  SER   153     -27.465 -91.742  35.969  1.00 50.00
ATOM    540  C   SER   153     -28.704 -92.663  35.971  1.00 50.00
ATOM    541  O   SER   153     -29.812 -92.204  36.258  1.00 50.00
ATOM    542  CB  SER   153     -26.641 -91.896  37.256  1.00 50.00
ATOM    543  OG  SER   153     -27.491 -91.977  38.401  1.00 50.00
ATOM    544  N   PRO   154     -28.512 -93.961  35.698  1.00 50.00
ATOM    545  CA  PRO   154     -29.592 -94.965  35.791  1.00 50.00
ATOM    546  C   PRO   154     -30.109 -95.192  37.226  1.00 50.00
ATOM    547  O   PRO   154     -31.111 -95.873  37.420  1.00 50.00
ATOM    548  CB  PRO   154     -28.984 -96.230  35.179  1.00 50.00
ATOM    549  CG  PRO   154     -27.487 -96.100  35.456  1.00 50.00
ATOM    550  CD  PRO   154     -27.237 -94.603  35.310  1.00 50.00
ATOM    551  N   TYR   155     -29.379 -94.664  38.210  1.00 50.00
ATOM    552  CA  TYR   155     -29.646 -94.897  39.646  1.00 50.00
ATOM    553  C   TYR   155     -30.507 -93.791  40.257  1.00 50.00
ATOM    554  O   TYR   155     -31.050 -93.939  41.351  1.00 50.00
ATOM    555  CB  TYR   155     -28.326 -95.035  40.422  1.00 50.00
ATOM    556  CG  TYR   155     -27.523 -96.307  40.099  1.00 50.00
ATOM    557  CD1 TYR   155     -27.516 -96.870  38.827  1.00 50.00
ATOM    558  CD2 TYR   155     -26.772 -96.926  41.089  1.00 50.00
ATOM    559  CE1 TYR   155     -26.800 -98.001  38.519  1.00 50.00
ATOM    560  CE2 TYR   155     -26.039 -98.073  40.793  1.00 50.00
ATOM    561  CZ  TYR   155     -26.051 -98.606  39.508  1.00 50.00
ATOM    562  OH  TYR   155     -25.305 -99.687  39.183  1.00 50.00
ATOM    563  N   ARG   156     -30.613 -92.688  39.520  1.00 50.00
ATOM    564  CA  ARG   156     -31.438 -91.543  39.908  1.00 50.00
ATOM    565  C   ARG   156     -32.910 -91.976  39.956  1.00 50.00
ATOM    566  O   ARG   156     -33.435 -92.607  39.038  1.00 50.00
ATOM    567  CB  ARG   156     -31.254 -90.456  38.857  1.00 50.00
ATOM    568  CG  ARG   156     -31.483 -89.070  39.455  1.00 50.00
ATOM    569  CD  ARG   156     -30.234 -88.641  40.213  1.00 50.00
ATOM    570  NE  ARG   156     -30.239 -87.229  40.628  1.00 50.00
ATOM    571  CZ  ARG   156     -30.311 -86.149  39.843  1.00 50.00
ATOM    572  NH1 ARG   156     -30.380 -86.229  38.521  1.00 50.00
ATOM    573  NH2 ARG   156     -30.321 -84.946  40.397  1.00 50.00
ATOM    574  N   THR   157     -33.511 -91.736  41.109  1.00 50.00
ATOM    575  CA  THR   157     -34.925 -92.096  41.341  1.00 50.00
ATOM    576  C   THR   157     -35.690 -90.929  41.965  1.00 50.00
ATOM    577  O   THR   157     -35.119 -90.155  42.737  1.00 50.00
ATOM    578  CB  THR   157     -35.069 -93.354  42.217  1.00 50.00
ATOM    579  OG1 THR   157     -34.519 -93.114  43.512  1.00 50.00
ATOM    580  CG2 THR   157     -34.424 -94.590  41.578  1.00 50.00
ATOM    581  N   LEU   158     -36.982 -90.895  41.671  1.00 50.00
ATOM    582  CA  LEU   158     -37.952 -89.967  42.258  1.00 50.00
ATOM    583  C   LEU   158     -38.646 -90.671  43.429  1.00 50.00
ATOM    584  O   LEU   158     -39.202 -91.756  43.270  1.00 50.00
ATOM    585  CB  LEU   158     -39.001 -89.544  41.219  1.00 50.00
ATOM    586  CG  LEU   158     -40.071 -88.614  41.815  1.00 50.00
ATOM    587  CD1 LEU   158     -39.478 -87.280  42.283  1.00 50.00
ATOM    588  CD2 LEU   158     -41.214 -88.402  40.823  1.00 50.00
ATOM    589  N   MET   159     -38.460 -90.085  44.598  1.00 50.00
ATOM    590  CA  MET   159     -39.091 -90.559  45.844  1.00 50.00
ATOM    591  C   MET   159     -39.747 -89.384  46.576  1.00 50.00
ATOM    592  O   MET   159     -39.657 -88.238  46.129  1.00 50.00
ATOM    593  CB  MET   159     -38.055 -91.262  46.725  1.00 50.00
ATOM    594  CG  MET   159     -37.528 -92.531  46.045  1.00 50.00
ATOM    595  SD  MET   159     -36.409 -93.535  47.084  1.00 50.00
ATOM    596  CE  MET   159     -35.055 -92.402  47.257  1.00 50.00
ATOM    597  N   SER   160     -40.457 -89.702  47.651  1.00 50.00
ATOM    598  CA  SER   160     -41.168 -88.682  48.440  1.00 50.00
ATOM    599  C   SER   160     -41.383 -89.142  49.879  1.00 50.00
ATOM    600  O   SER   160     -41.486 -90.329  50.175  1.00 50.00
ATOM    601  CB  SER   160     -42.528 -88.332  47.826  1.00 50.00
ATOM    602  OG  SER   160     -43.404 -89.448  47.972  1.00 50.00
ATOM    603  N   CYS   161     -41.378 -88.145  50.740  1.00 50.00
ATOM    604  CA  CYS   161     -41.634 -88.303  52.176  1.00 50.00
ATOM    605  C   CYS   161     -42.516 -87.127  52.636  1.00 50.00
ATOM    606  O   CYS   161     -42.565 -86.103  51.943  1.00 50.00
ATOM    607  CB  CYS   161     -40.288 -88.330  52.910  1.00 50.00
ATOM    608  SG  CYS   161     -39.362 -86.755  52.822  1.00 50.00
ATOM    609  N   PRO   162     -43.188 -87.244  53.786  1.00 50.00
ATOM    610  CA  PRO   162     -43.978 -86.133  54.346  1.00 50.00
ATOM    611  C   PRO   162     -43.071 -84.929  54.623  1.00 50.00
ATOM    612  O   PRO   162     -41.957 -85.062  55.135  1.00 50.00
ATOM    613  CB  PRO   162     -44.605 -86.694  55.621  1.00 50.00
ATOM    614  CG  PRO   162     -43.667 -87.832  56.015  1.00 50.00
ATOM    615  CD  PRO   162     -43.183 -88.407  54.692  1.00 50.00
ATOM    616  N   ILE   163     -43.576 -83.767  54.227  1.00 50.00
ATOM    617  CA  ILE   163     -42.866 -82.473  54.356  1.00 50.00
ATOM    618  C   ILE   163     -42.231 -82.296  55.748  1.00 50.00
ATOM    619  O   ILE   163     -42.758 -82.779  56.749  1.00 50.00
ATOM    620  CB  ILE   163     -43.819 -81.295  54.097  1.00 50.00
ATOM    621  CG1 ILE   163     -44.978 -81.290  55.112  1.00 50.00
ATOM    622  CG2 ILE   163     -44.284 -81.320  52.636  1.00 50.00
ATOM    623  CD1 ILE   163     -45.851 -80.037  55.103  1.00 50.00
ATOM    624  N   GLY   164     -41.070 -81.639  55.754  1.00 50.00
ATOM    625  CA  GLY   164     -40.345 -81.349  57.010  1.00 50.00
ATOM    626  C   GLY   164     -39.471 -82.508  57.511  1.00 50.00
ATOM    627  O   GLY   164     -38.526 -82.280  58.261  1.00 50.00
ATOM    628  N   GLU   165     -39.766 -83.728  57.070  1.00 50.00
ATOM    629  CA  GLU   165     -38.984 -84.904  57.478  1.00 50.00
ATOM    630  C   GLU   165     -37.770 -85.106  56.578  1.00 50.00
ATOM    631  O   GLU   165     -37.803 -84.906  55.364  1.00 50.00
ATOM    632  CB  GLU   165     -39.857 -86.153  57.465  1.00 50.00
ATOM    633  CG  GLU   165     -40.926 -86.057  58.556  1.00 50.00
ATOM    634  CD  GLU   165     -41.875 -87.254  58.559  1.00 50.00
ATOM    635  OE1 GLU   165     -41.410 -88.370  58.218  1.00 50.00
ATOM    636  OE2 GLU   165     -43.057 -87.017  58.882  1.00 50.00
ATOM    637  N   VAL   166     -36.704 -85.516  57.243  1.00 50.00
ATOM    638  CA  VAL   166     -35.449 -85.889  56.596  1.00 50.00
ATOM    639  C   VAL   166     -35.658 -87.105  55.661  1.00 50.00
ATOM    640  O   VAL   166     -36.147 -88.134  56.121  1.00 50.00
ATOM    641  CB  VAL   166     -34.449 -86.109  57.734  1.00 50.00
ATOM    642  CG1 VAL   166     -34.572 -87.401  58.548  1.00 50.00
ATOM    643  CG2 VAL   166     -33.071 -85.988  57.159  1.00 50.00
ATOM    644  N   PRO   167     -35.411 -86.947  54.358  1.00 50.00
ATOM    645  CA  PRO   167     -35.616 -88.022  53.369  1.00 50.00
ATOM    646  C   PRO   167     -34.644 -89.181  53.607  1.00 50.00
ATOM    647  O   PRO   167     -33.431 -89.045  53.460  1.00 50.00
ATOM    648  CB  PRO   167     -35.389 -87.343  52.020  1.00 50.00
ATOM    649  CG  PRO   167     -34.380 -86.243  52.340  1.00 50.00
ATOM    650  CD  PRO   167     -34.842 -85.749  53.710  1.00 50.00
ATOM    651  N   SER   168     -35.190 -90.293  54.062  1.00 50.00
ATOM    652  CA  SER   168     -34.393 -91.494  54.354  1.00 50.00
ATOM    653  C   SER   168     -35.036 -92.724  53.685  1.00 50.00
ATOM    654  O   SER   168     -36.243 -92.713  53.444  1.00 50.00
ATOM    655  CB  SER   168     -34.306 -91.664  55.878  1.00 50.00
ATOM    656  OG  SER   168     -35.441 -92.347  56.413  1.00 50.00
ATOM    657  N   PRO   169     -34.290 -93.821  53.508  1.00 50.00
ATOM    658  CA  PRO   169     -34.859 -95.102  53.032  1.00 50.00
ATOM    659  C   PRO   169     -35.908 -95.691  53.992  1.00 50.00
ATOM    660  O   PRO   169     -36.551 -96.689  53.682  1.00 50.00
ATOM    661  CB  PRO   169     -33.643 -96.021  52.899  1.00 50.00
ATOM    662  CG  PRO   169     -32.695 -95.507  53.980  1.00 50.00
ATOM    663  CD  PRO   169     -32.870 -93.995  53.872  1.00 50.00
ATOM    664  N   TYR   170     -36.064 -95.054  55.153  1.00 50.00
ATOM    665  CA  TYR   170     -36.969 -95.502  56.222  1.00 50.00
ATOM    666  C   TYR   170     -38.328 -94.799  56.245  1.00 50.00
ATOM    667  O   TYR   170     -39.297 -95.356  56.754  1.00 50.00
ATOM    668  CB  TYR   170     -36.247 -95.370  57.570  1.00 50.00
ATOM    669  CG  TYR   170     -34.939 -96.174  57.597  1.00 50.00
ATOM    670  CD1 TYR   170     -34.792 -97.317  56.813  1.00 50.00
ATOM    671  CD2 TYR   170     -33.864 -95.716  58.348  1.00 50.00
ATOM    672  CE1 TYR   170     -33.584 -97.985  56.761  1.00 50.00
ATOM    673  CE2 TYR   170     -32.652 -96.396  58.313  1.00 50.00
ATOM    674  CZ  TYR   170     -32.513 -97.522  57.510  1.00 50.00
ATOM    675  OH  TYR   170     -31.314 -98.144  57.404  1.00 50.00
ATOM    676  N   ASN   171     -38.368 -93.579  55.724  1.00 50.00
ATOM    677  CA  ASN   171     -39.615 -92.792  55.684  1.00 50.00
ATOM    678  C   ASN   171     -40.014 -92.313  54.276  1.00 50.00
ATOM    679  O   ASN   171     -41.030 -91.639  54.114  1.00 50.00
ATOM    680  CB  ASN   171     -39.490 -91.613  56.654  1.00 50.00
ATOM    681  CG  ASN   171     -38.451 -90.574  56.221  1.00 50.00
ATOM    682  OD1 ASN   171     -37.564 -90.794  55.411  1.00 50.00
ATOM    683  ND2 ASN   171     -38.632 -89.366  56.685  1.00 50.00
ATOM    684  N   SER   172     -39.213 -92.678  53.281  1.00 50.00
ATOM    685  CA  SER   172     -39.459 -92.273  51.888  1.00 50.00
ATOM    686  C   SER   172     -40.126 -93.407  51.111  1.00 50.00
ATOM    687  O   SER   172     -39.756 -94.576  51.211  1.00 50.00
ATOM    688  CB  SER   172     -38.158 -91.881  51.185  1.00 50.00
ATOM    689  OG  SER   172     -37.561 -90.759  51.847  1.00 50.00
ATOM    690  N   ARG   173     -41.086 -92.992  50.304  1.00 50.00
ATOM    691  CA  ARG   173     -41.825 -93.861  49.380  1.00 50.00
ATOM    692  C   ARG   173     -41.156 -93.748  48.004  1.00 50.00
ATOM    693  O   ARG   173     -40.863 -92.646  47.535  1.00 50.00
ATOM    694  CB  ARG   173     -43.255 -93.330  49.276  1.00 50.00
ATOM    695  CG  ARG   173     -44.132 -94.183  48.353  1.00 50.00
ATOM    696  CD  ARG   173     -45.283 -93.370  47.765  1.00 50.00
ATOM    697  NE  ARG   173     -46.145 -92.823  48.830  1.00 50.00
ATOM    698  CZ  ARG   173     -46.957 -91.776  48.715  1.00 50.00
ATOM    699  NH1 ARG   173     -47.034 -91.076  47.589  1.00 50.00
ATOM    700  NH2 ARG   173     -47.736 -91.430  49.731  1.00 50.00
ATOM    701  N   PHE   174     -40.982 -94.898  47.366  1.00 50.00
ATOM    702  CA  PHE   174     -40.511 -94.937  45.972  1.00 50.00
ATOM    703  C   PHE   174     -41.624 -94.424  45.048  1.00 50.00
ATOM    704  O   PHE   174     -42.781 -94.825  45.156  1.00 50.00
ATOM    705  CB  PHE   174     -40.098 -96.360  45.590  1.00 50.00
ATOM    706  CG  PHE   174     -39.577 -96.407  44.152  1.00 50.00
ATOM    707  CD1 PHE   174     -38.265 -96.041  43.883  1.00 50.00
ATOM    708  CD2 PHE   174     -40.427 -96.787  43.120  1.00 50.00
ATOM    709  CE1 PHE   174     -37.804 -96.061  42.575  1.00 50.00
ATOM    710  CE2 PHE   174     -39.964 -96.805  41.812  1.00 50.00
ATOM    711  CZ  PHE   174     -38.651 -96.443  41.543  1.00 50.00
ATOM    712  N   GLU   175     -41.228 -93.540  44.148  1.00 50.00
ATOM    713  CA  GLU   175     -42.173 -92.953  43.184  1.00 50.00
ATOM    714  C   GLU   175     -41.927 -93.423  41.756  1.00 50.00
ATOM    715  O   GLU   175     -42.874 -93.831  41.090  1.00 50.00
ATOM    716  CB  GLU   175     -42.153 -91.421  43.237  1.00 50.00
ATOM    717  CG  GLU   175     -42.624 -90.888  44.592  1.00 50.00
ATOM    718  CD  GLU   175     -44.069 -91.282  44.919  1.00 50.00
ATOM    719  OE1 GLU   175     -44.802 -91.738  44.010  1.00 50.00
ATOM    720  OE2 GLU   175     -44.490 -90.946  46.037  1.00 50.00
ATOM    721  N   SER   176     -40.678 -93.340  41.303  1.00 50.00
ATOM    722  CA  SER   176     -40.326 -93.622  39.898  1.00 50.00
ATOM    723  C   SER   176     -38.812 -93.539  39.674  1.00 50.00
ATOM    724  O   SER   176     -38.095 -92.925  40.454  1.00 50.00
ATOM    725  CB  SER   176     -41.007 -92.594  38.986  1.00 50.00
ATOM    726  OG  SER   176     -40.851 -92.962  37.618  1.00 50.00
ATOM    727  N   VAL   177     -38.343 -94.258  38.670  1.00 50.00
ATOM    728  CA  VAL   177     -36.938 -94.203  38.209  1.00 50.00
ATOM    729  C   VAL   177     -36.821 -92.979  37.285  1.00 50.00
ATOM    730  O   VAL   177     -37.521 -92.907  36.274  1.00 50.00
ATOM    731  CB  VAL   177     -36.575 -95.477  37.422  1.00 50.00
ATOM    732  CG1 VAL   177     -35.085 -95.502  37.067  1.00 50.00
ATOM    733  CG2 VAL   177     -36.931 -96.766  38.169  1.00 50.00
ATOM    734  N   ALA   178     -35.937 -92.048  37.634  1.00 50.00
ATOM    735  CA  ALA   178     -35.800 -90.783  36.883  1.00 50.00
ATOM    736  C   ALA   178     -34.601 -89.953  37.330  1.00 50.00
ATOM    737  O   ALA   178     -34.332 -89.850  38.524  1.00 50.00
ATOM    738  CB  ALA   178     -37.025 -89.901  37.114  1.00 50.00
ATOM    739  N   TRP   179     -34.102 -89.197  36.362  1.00 50.00
ATOM    740  CA  TRP   179     -33.063 -88.165  36.572  1.00 50.00
ATOM    741  C   TRP   179     -33.566 -86.745  36.274  1.00 50.00
ATOM    742  O   TRP   179     -32.814 -85.775  36.195  1.00 50.00
ATOM    743  CB  TRP   179     -31.819 -88.503  35.746  1.00 50.00
ATOM    744  CG  TRP   179     -32.135 -88.987  34.329  1.00 50.00
ATOM    745  CD1 TRP   179     -31.928 -90.226  33.891  1.00 50.00
ATOM    746  CD2 TRP   179     -32.505 -88.212  33.240  1.00 50.00
ATOM    747  NE1 TRP   179     -32.126 -90.266  32.574  1.00 50.00
ATOM    748  CE2 TRP   179     -32.476 -89.058  32.145  1.00 50.00
ATOM    749  CE3 TRP   179     -32.833 -86.872  33.074  1.00 50.00
ATOM    750  CZ2 TRP   179     -32.763 -88.562  30.881  1.00 50.00
ATOM    751  CZ3 TRP   179     -33.118 -86.373  31.812  1.00 50.00
ATOM    752  CH2 TRP   179     -33.076 -87.219  30.713  1.00 50.00
ATOM    753  N   SER   180     -34.890 -86.663  36.180  1.00 50.00
ATOM    754  CA  SER   180     -35.694 -85.465  35.896  1.00 50.00
ATOM    755  C   SER   180     -37.144 -85.889  36.101  1.00 50.00
ATOM    756  O   SER   180     -37.536 -86.986  35.688  1.00 50.00
ATOM    757  CB  SER   180     -35.521 -85.051  34.433  1.00 50.00
ATOM    758  OG  SER   180     -36.418 -83.999  34.072  1.00 50.00
ATOM    759  N   ALA   181     -37.887 -85.060  36.826  1.00 50.00
ATOM    760  CA  ALA   181     -39.256 -85.413  37.230  1.00 50.00
ATOM    761  C   ALA   181     -40.110 -84.216  37.661  1.00 50.00
ATOM    762  O   ALA   181     -39.661 -83.071  37.682  1.00 50.00
ATOM    763  CB  ALA   181     -39.185 -86.446  38.364  1.00 50.00
ATOM    764  N   SER   182     -41.384 -84.519  37.866  1.00 50.00
ATOM    765  CA  SER   182     -42.404 -83.593  38.387  1.00 50.00
ATOM    766  C   SER   182     -43.585 -84.438  38.871  1.00 50.00
ATOM    767  O   SER   182     -43.772 -85.574  38.431  1.00 50.00
ATOM    768  CB  SER   182     -42.902 -82.612  37.317  1.00 50.00
ATOM    769  OG  SER   182     -43.814 -83.207  36.389  1.00 50.00
ATOM    770  N   ALA   183     -44.316 -83.883  39.825  1.00 50.00
ATOM    771  CA  ALA   183     -45.490 -84.561  40.399  1.00 50.00
ATOM    772  C   ALA   183     -46.544 -83.557  40.859  1.00 50.00
ATOM    773  O   ALA   183     -46.252 -82.393  41.131  1.00 50.00
ATOM    774  CB  ALA   183     -45.064 -85.441  41.578  1.00 50.00
ATOM    775  N   CYS   184     -47.782 -84.027  40.856  1.00 50.00
ATOM    776  CA  CYS   184     -48.949 -83.262  41.325  1.00 50.00
ATOM    777  C   CYS   184     -50.143 -84.183  41.552  1.00 50.00
ATOM    778  O   CYS   184     -50.208 -85.288  41.013  1.00 50.00
ATOM    779  CB  CYS   184     -49.342 -82.149  40.351  1.00 50.00
ATOM    780  SG  CYS   184     -49.472 -82.618  38.585  1.00 50.00
ATOM    781  N   HIS   185     -50.999 -83.741  42.457  1.00 50.00
ATOM    782  CA  HIS   185     -52.201 -84.497  42.816  1.00 50.00
ATOM    783  C   HIS   185     -53.403 -83.769  42.202  1.00 50.00
ATOM    784  O   HIS   185     -53.521 -82.550  42.285  1.00 50.00
ATOM    785  CB  HIS   185     -52.285 -84.516  44.340  1.00 50.00
ATOM    786  CG  HIS   185     -53.211 -85.618  44.845  1.00 50.00
ATOM    787  ND1 HIS   185     -52.856 -86.749  45.448  1.00 50.00
ATOM    788  CD2 HIS   185     -54.527 -85.609  44.767  1.00 50.00
ATOM    789  CE1 HIS   185     -53.965 -87.424  45.743  1.00 50.00
ATOM    790  NE2 HIS   185     -55.004 -86.713  45.316  1.00 50.00
ATOM    791  N   ASP   186     -54.321 -84.557  41.666  1.00 50.00
ATOM    792  CA  ASP   186     -55.506 -84.002  40.975  1.00 50.00
ATOM    793  C   ASP   186     -56.784 -83.970  41.840  1.00 50.00
ATOM    794  O   ASP   186     -57.861 -83.747  41.297  1.00 50.00
ATOM    795  CB  ASP   186     -55.754 -84.814  39.697  1.00 50.00
ATOM    796  CG  ASP   186     -56.310 -86.219  39.961  1.00 50.00
ATOM    797  OD1 ASP   186     -56.076 -86.756  41.074  1.00 50.00
ATOM    798  OD2 ASP   186     -56.906 -86.776  39.028  1.00 50.00
ATOM    799  N   GLY   187     -56.669 -84.457  43.079  1.00 50.00
ATOM    800  CA  GLY   187     -57.820 -84.622  43.993  1.00 50.00
ATOM    801  C   GLY   187     -58.147 -86.100  44.278  1.00 50.00
ATOM    802  O   GLY   187     -58.786 -86.414  45.277  1.00 50.00
ATOM    803  N   ILE   188     -57.748 -86.976  43.358  1.00 50.00
ATOM    804  CA  ILE   188     -58.035 -88.424  43.433  1.00 50.00
ATOM    805  C   ILE   188     -56.751 -89.198  43.767  1.00 50.00
ATOM    806  O   ILE   188     -56.672 -89.872  44.790  1.00 50.00
ATOM    807  CB  ILE   188     -58.684 -88.914  42.117  1.00 50.00
ATOM    808  CG1 ILE   188     -59.939 -88.102  41.748  1.00 50.00
ATOM    809  CG2 ILE   188     -58.990 -90.422  42.135  1.00 50.00
ATOM    810  CD1 ILE   188     -61.057 -88.145  42.796  1.00 50.00
ATOM    811  N   ASN   189     -55.790 -89.119  42.852  1.00 50.00
ATOM    812  CA  ASN   189     -54.509 -89.834  42.958  1.00 50.00
ATOM    813  C   ASN   189     -53.326 -88.969  42.524  1.00 50.00
ATOM    814  O   ASN   189     -53.495 -87.880  41.968  1.00 50.00
ATOM    815  CB  ASN   189     -54.577 -91.106  42.114  1.00 50.00
ATOM    816  CG  ASN   189     -55.581 -92.100  42.705  1.00 50.00
ATOM    817  OD1 ASN   189     -56.492 -92.581  42.054  1.00 50.00
ATOM    818  ND2 ASN   189     -55.358 -92.488  43.942  1.00 50.00
ATOM    819  N   TRP   190     -52.149 -89.427  42.938  1.00 50.00
ATOM    820  CA  TRP   190     -50.880 -88.797  42.545  1.00 50.00
ATOM    821  C   TRP   190     -50.496 -89.117  41.099  1.00 50.00
ATOM    822  O   TRP   190     -50.690 -90.231  40.611  1.00 50.00
ATOM    823  CB  TRP   190     -49.743 -89.223  43.475  1.00 50.00
ATOM    824  CG  TRP   190     -49.846 -88.510  44.822  1.00 50.00
ATOM    825  CD1 TRP   190     -50.233 -89.051  45.974  1.00 50.00
ATOM    826  CD2 TRP   190     -49.390 -87.231  45.093  1.00 50.00
ATOM    827  NE1 TRP   190     -50.037 -88.177  46.962  1.00 50.00
ATOM    828  CE2 TRP   190     -49.524 -87.055  46.461  1.00 50.00
ATOM    829  CE3 TRP   190     -48.891 -86.214  44.289  1.00 50.00
ATOM    830  CZ2 TRP   190     -49.153 -85.847  47.038  1.00 50.00
ATOM    831  CZ3 TRP   190     -48.525 -85.008  44.867  1.00 50.00
ATOM    832  CH2 TRP   190     -48.660 -84.826  46.237  1.00 50.00
ATOM    833  N   LEU   191     -49.937 -88.094  40.473  1.00 50.00
ATOM    834  CA  LEU   191     -49.368 -88.164  39.123  1.00 50.00
ATOM    835  C   LEU   191     -47.872 -87.842  39.212  1.00 50.00
ATOM    836  O   LEU   191     -47.500 -86.729  39.584  1.00 50.00
ATOM    837  CB  LEU   191     -50.080 -87.169  38.196  1.00 50.00
ATOM    838  CG  LEU   191     -49.399 -87.033  36.825  1.00 50.00
ATOM    839  CD1 LEU   191     -49.406 -88.347  36.040  1.00 50.00
ATOM    840  CD2 LEU   191     -50.053 -85.917  36.015  1.00 50.00
ATOM    841  N   THR   192     -47.071 -88.864  38.957  1.00 50.00
ATOM    842  CA  THR   192     -45.600 -88.725  38.944  1.00 50.00
ATOM    843  C   THR   192     -45.082 -88.924  37.516  1.00 50.00
ATOM    844  O   THR   192     -45.604 -89.728  36.741  1.00 50.00
ATOM    845  CB  THR   192     -44.925 -89.729  39.888  1.00 50.00
ATOM    846  OG1 THR   192     -45.223 -91.060  39.462  1.00 50.00
ATOM    847  CG2 THR   192     -45.351 -89.520  41.346  1.00 50.00
ATOM    848  N   ILE   193     -44.111 -88.092  37.174  1.00 50.00
ATOM    849  CA  ILE   193     -43.512 -88.077  35.828  1.00 50.00
ATOM    850  C   ILE   193     -42.003 -88.244  36.002  1.00 50.00
ATOM    851  O   ILE   193     -41.336 -87.295  36.401  1.00 50.00
ATOM    852  CB  ILE   193     -43.830 -86.762  35.091  1.00 50.00
ATOM    853  CG1 ILE   193     -45.350 -86.530  35.009  1.00 50.00
ATOM    854  CG2 ILE   193     -43.168 -86.778  33.704  1.00 50.00
ATOM    855  CD1 ILE   193     -45.775 -85.188  34.404  1.00 50.00
ATOM    856  N   GLY   194     -41.537 -89.457  35.708  1.00 50.00
ATOM    857  CA  GLY   194     -40.104 -89.771  35.798  1.00 50.00
ATOM    858  C   GLY   194     -39.477 -89.992  34.417  1.00 50.00
ATOM    859  O   GLY   194     -39.942 -90.845  33.663  1.00 50.00
ATOM    860  N   ILE   195     -38.441 -89.211  34.123  1.00 50.00
ATOM    861  CA  ILE   195     -37.683 -89.312  32.859  1.00 50.00
ATOM    862  C   ILE   195     -36.353 -90.027  33.141  1.00 50.00
ATOM    863  O   ILE   195     -35.486 -89.511  33.847  1.00 50.00
ATOM    864  CB  ILE   195     -37.419 -87.935  32.213  1.00 50.00
ATOM    865  CG1 ILE   195     -38.743 -87.220  31.901  1.00 50.00
ATOM    866  CG2 ILE   195     -36.547 -88.077  30.950  1.00 50.00
ATOM    867  CD1 ILE   195     -38.604 -85.808  31.319  1.00 50.00
ATOM    868  N   SER   196     -36.272 -91.221  32.581  1.00 50.00
ATOM    869  CA  SER   196     -35.042 -92.032  32.609  1.00 50.00
ATOM    870  C   SER   196     -34.692 -92.478  31.185  1.00 50.00
ATOM    871  O   SER   196     -35.430 -92.221  30.227  1.00 50.00
ATOM    872  CB  SER   196     -35.249 -93.225  33.546  1.00 50.00
ATOM    873  OG  SER   196     -33.997 -93.868  33.807  1.00 50.00
ATOM    874  N   GLY   197     -33.493 -93.055  31.067  1.00 50.00
ATOM    875  CA  GLY   197     -32.975 -93.560  29.792  1.00 50.00
ATOM    876  C   GLY   197     -31.748 -92.763  29.310  1.00 50.00
ATOM    877  O   GLY   197     -31.172 -91.999  30.087  1.00 50.00
ATOM    878  N   PRO   198     -31.351 -92.974  28.047  1.00 50.00
ATOM    879  CA  PRO   198     -30.179 -92.307  27.452  1.00 50.00
ATOM    880  C   PRO   198     -30.518 -90.867  27.050  1.00 50.00
ATOM    881  O   PRO   198     -31.635 -90.561  26.644  1.00 50.00
ATOM    882  CB  PRO   198     -29.845 -93.171  26.235  1.00 50.00
ATOM    883  CG  PRO   198     -31.214 -93.659  25.760  1.00 50.00
ATOM    884  CD  PRO   198     -31.971 -93.895  27.067  1.00 50.00
ATOM    885  N   ASP   199     -29.496 -90.023  27.019  1.00 50.00
ATOM    886  CA  ASP   199     -29.647 -88.612  26.594  1.00 50.00
ATOM    887  C   ASP   199     -30.257 -88.435  25.193  1.00 50.00
ATOM    888  O   ASP   199     -31.118 -87.581  25.005  1.00 50.00
ATOM    889  CB  ASP   199     -28.295 -87.901  26.642  1.00 50.00
ATOM    890  CG  ASP   199     -27.777 -87.664  28.064  1.00 50.00
ATOM    891  OD1 ASP   199     -28.409 -88.159  29.025  1.00 50.00
ATOM    892  OD2 ASP   199     -26.696 -87.054  28.157  1.00 50.00
ATOM    893  N   ASN   200     -29.954 -89.372  24.303  1.00 50.00
ATOM    894  CA  ASN   200     -30.425 -89.310  22.906  1.00 50.00
ATOM    895  C   ASN   200     -31.729 -90.094  22.637  1.00 50.00
ATOM    896  O   ASN   200     -32.014 -90.454  21.497  1.00 50.00
ATOM    897  CB  ASN   200     -29.305 -89.826  21.997  1.00 50.00
ATOM    898  CG  ASN   200     -29.038 -91.330  22.162  1.00 50.00
ATOM    899  OD1 ASN   200     -29.631 -92.045  22.960  1.00 50.00
ATOM    900  ND2 ASN   200     -28.044 -91.805  21.459  1.00 50.00
ATOM    901  N   GLY   201     -32.477 -90.374  23.707  1.00 50.00
ATOM    902  CA  GLY   201     -33.722 -91.160  23.583  1.00 50.00
ATOM    903  C   GLY   201     -34.433 -91.404  24.911  1.00 50.00
ATOM    904  O   GLY   201     -35.140 -92.398  25.066  1.00 50.00
ATOM    905  N   ALA   202     -34.285 -90.450  25.829  1.00 50.00
ATOM    906  CA  ALA   202     -34.955 -90.479  27.134  1.00 50.00
ATOM    907  C   ALA   202     -36.469 -90.608  26.931  1.00 50.00
ATOM    908  O   ALA   202     -37.021 -90.268  25.883  1.00 50.00
ATOM    909  CB  ALA   202     -34.645 -89.189  27.890  1.00 50.00
ATOM    910  N   VAL   203     -37.067 -91.228  27.925  1.00 50.00
ATOM    911  CA  VAL   203     -38.509 -91.493  27.962  1.00 50.00
ATOM    912  C   VAL   203     -39.041 -91.044  29.330  1.00 50.00
ATOM    913  O   VAL   203     -38.438 -91.322  30.366  1.00 50.00
ATOM    914  CB  VAL   203     -38.741 -92.985  27.644  1.00 50.00
ATOM    915  CG1 VAL   203     -37.929 -93.958  28.509  1.00 50.00
ATOM    916  CG2 VAL   203     -40.206 -93.353  27.808  1.00 50.00
ATOM    917  N   ALA   204     -40.234 -90.471  29.293  1.00 50.00
ATOM    918  CA  ALA   204     -40.949 -90.036  30.500  1.00 50.00
ATOM    919  C   ALA   204     -42.076 -91.025  30.797  1.00 50.00
ATOM    920  O   ALA   204     -42.973 -91.241  29.979  1.00 50.00
ATOM    921  CB  ALA   204     -41.536 -88.645  30.275  1.00 50.00
ATOM    922  N   VAL   205     -41.935 -91.679  31.936  1.00 50.00
ATOM    923  CA  VAL   205     -42.917 -92.664  32.417  1.00 50.00
ATOM    924  C   VAL   205     -43.888 -91.920  33.343  1.00 50.00
ATOM    925  O   VAL   205     -43.486 -91.348  34.358  1.00 50.00
ATOM    926  CB  VAL   205     -42.211 -93.808  33.162  1.00 50.00
ATOM    927  CG1 VAL   205     -43.221 -94.844  33.653  1.00 50.00
ATOM    928  CG2 VAL   205     -41.173 -94.514  32.282  1.00 50.00
ATOM    929  N   LEU   206     -45.150 -91.959  32.946  1.00 50.00
ATOM    930  CA  LEU   206     -46.214 -91.305  33.729  1.00 50.00
ATOM    931  C   LEU   206     -46.923 -92.366  34.556  1.00 50.00
ATOM    932  O   LEU   206     -47.399 -93.371  34.020  1.00 50.00
ATOM    933  CB  LEU   206     -47.238 -90.631  32.816  1.00 50.00
ATOM    934  CG  LEU   206     -46.604 -89.844  31.665  1.00 50.00
ATOM    935  CD1 LEU   206     -47.718 -89.205  30.854  1.00 50.00
ATOM    936  CD2 LEU   206     -45.605 -88.782  32.122  1.00 50.00
ATOM    937  N   LYS   207     -46.968 -92.092  35.849  1.00 50.00
ATOM    938  CA  LYS   207     -47.660 -92.970  36.801  1.00 50.00
ATOM    939  C   LYS   207     -48.844 -92.229  37.417  1.00 50.00
ATOM    940  O   LYS   207     -48.736 -91.068  37.816  1.00 50.00
ATOM    941  CB  LYS   207     -46.736 -93.429  37.931  1.00 50.00
ATOM    942  CG  LYS   207     -45.598 -94.340  37.471  1.00 50.00
ATOM    943  CD  LYS   207     -44.847 -94.838  38.705  1.00 50.00
ATOM    944  CE  LYS   207     -43.724 -95.810  38.348  1.00 50.00
ATOM    945  NZ  LYS   207     -43.098 -96.323  39.575  1.00 50.00
ATOM    946  N   TYR   208     -49.943 -92.961  37.515  1.00 50.00
ATOM    947  CA  TYR   208     -51.156 -92.469  38.181  1.00 50.00
ATOM    948  C   TYR   208     -51.521 -93.453  39.286  1.00 50.00
ATOM    949  O   TYR   208     -51.767 -94.629  39.022  1.00 50.00
ATOM    950  CB  TYR   208     -52.296 -92.338  37.172  1.00 50.00
ATOM    951  CG  TYR   208     -53.476 -91.573  37.760  1.00 50.00
ATOM    952  CD1 TYR   208     -53.372 -90.195  37.880  1.00 50.00
ATOM    953  CD2 TYR   208     -54.645 -92.230  38.121  1.00 50.00
ATOM    954  CE1 TYR   208     -54.440 -89.460  38.369  1.00 50.00
ATOM    955  CE2 TYR   208     -55.717 -91.498  38.610  1.00 50.00
ATOM    956  CZ  TYR   208     -55.609 -90.119  38.735  1.00 50.00
ATOM    957  OH  TYR   208     -56.651 -89.425  39.248  1.00 50.00
ATOM    958  N   ASN   209     -51.307 -92.998  40.519  1.00 50.00
ATOM    959  CA  ASN   209     -51.515 -93.817  41.735  1.00 50.00
ATOM    960  C   ASN   209     -50.562 -95.038  41.774  1.00 50.00
ATOM    961  O   ASN   209     -50.958 -96.176  42.028  1.00 50.00
ATOM    962  CB  ASN   209     -52.984 -94.268  41.797  1.00 50.00
ATOM    963  CG  ASN   209     -53.375 -94.933  43.115  1.00 50.00
ATOM    964  OD1 ASN   209     -52.581 -95.260  43.986  1.00 50.00
ATOM    965  ND2 ASN   209     -54.657 -94.974  43.362  1.00 50.00
ATOM    966  N   GLY   210     -49.329 -94.806  41.312  1.00 50.00
ATOM    967  CA  GLY   210     -48.279 -95.842  41.349  1.00 50.00
ATOM    968  C   GLY   210     -48.153 -96.694  40.074  1.00 50.00
ATOM    969  O   GLY   210     -47.090 -97.262  39.839  1.00 50.00
ATOM    970  N   ILE   211     -49.203 -96.750  39.258  1.00 50.00
ATOM    971  CA  ILE   211     -49.197 -97.605  38.050  1.00 50.00
ATOM    972  C   ILE   211     -48.940 -96.740  36.805  1.00 50.00
ATOM    973  O   ILE   211     -49.484 -95.642  36.672  1.00 50.00
ATOM    974  CB  ILE   211     -50.500 -98.429  37.920  1.00 50.00
ATOM    975  CG1 ILE   211     -51.709 -97.568  37.504  1.00 50.00
ATOM    976  CG2 ILE   211     -50.781 -99.192  39.229  1.00 50.00
ATOM    977  CD1 ILE   211     -52.956 -98.354  37.082  1.00 50.00
ATOM    978  N   ILE   212     -48.110 -97.261  35.908  1.00 50.00
ATOM    979  CA  ILE   212     -47.818 -96.593  34.621  1.00 50.00
ATOM    980  C   ILE   212     -49.128 -96.477  33.824  1.00 50.00
ATOM    981  O   ILE   212     -49.852 -97.448  33.622  1.00 50.00
ATOM    982  CB  ILE   212     -46.746 -97.347  33.812  1.00 50.00
ATOM    983  CG1 ILE   212     -45.457 -97.483  34.643  1.00 50.00
ATOM    984  CG2 ILE   212     -46.485 -96.652  32.459  1.00 50.00
ATOM    985  CD1 ILE   212     -44.353 -98.333  33.997  1.00 50.00
ATOM    986  N   THR   213     -49.325 -95.273  33.325  1.00 50.00
ATOM    987  CA  THR   213     -50.531 -94.913  32.546  1.00 50.00
ATOM    988  C   THR   213     -50.229 -94.436  31.125  1.00 50.00
ATOM    989  O   THR   213     -51.089 -94.500  30.251  1.00 50.00
ATOM    990  CB  THR   213     -51.365 -93.875  33.297  1.00 50.00
ATOM    991  OG1 THR   213     -50.525 -92.802  33.733  1.00 50.00
ATOM    992  CG2 THR   213     -52.047 -94.516  34.506  1.00 50.00
ATOM    993  N   ASP   214     -49.009 -93.927  30.925  1.00 50.00
ATOM    994  CA  ASP   214     -48.549 -93.429  29.620  1.00 50.00
ATOM    995  C   ASP   214     -47.036 -93.157  29.629  1.00 50.00
ATOM    996  O   ASP   214     -46.372 -93.218  30.667  1.00 50.00
ATOM    997  CB  ASP   214     -49.353 -92.168  29.262  1.00 50.00
ATOM    998  CG  ASP   214     -49.317 -91.805  27.776  1.00 50.00
ATOM    999  OD1 ASP   214     -48.931 -92.678  26.963  1.00 50.00
ATOM   1000  OD2 ASP   214     -49.618 -90.626  27.499  1.00 50.00
ATOM   1001  N   THR   215     -46.515 -92.927  28.429  1.00 50.00
ATOM   1002  CA  THR   215     -45.091 -92.680  28.162  1.00 50.00
ATOM   1003  C   THR   215     -44.931 -91.562  27.119  1.00 50.00
ATOM   1004  O   THR   215     -45.767 -91.401  26.234  1.00 50.00
ATOM   1005  CB  THR   215     -44.484 -94.022  27.716  1.00 50.00
ATOM   1006  OG1 THR   215     -44.222 -94.813  28.879  1.00 50.00
ATOM   1007  CG2 THR   215     -43.271 -93.958  26.788  1.00 50.00
ATOM   1008  N   ILE   216     -43.816 -90.851  27.245  1.00 50.00
ATOM   1009  CA  ILE   216     -43.412 -89.797  26.290  1.00 50.00
ATOM   1010  C   ILE   216     -41.939 -89.994  25.917  1.00 50.00
ATOM   1011  O   ILE   216     -41.058 -89.808  26.755  1.00 50.00
ATOM   1012  CB  ILE   216     -43.564 -88.389  26.889  1.00 50.00
ATOM   1013  CG1 ILE   216     -44.945 -88.220  27.513  1.00 50.00
ATOM   1014  CG2 ILE   216     -43.295 -87.309  25.825  1.00 50.00
ATOM   1015  CD1 ILE   216     -45.073 -86.965  28.382  1.00 50.00
ATOM   1016  N   LYS   217     -41.720 -90.283  24.648  1.00 50.00
ATOM   1017  CA  LYS   217     -40.357 -90.386  24.090  1.00 50.00
ATOM   1018  C   LYS   217     -39.807 -89.011  23.711  1.00 50.00
ATOM   1019  O   LYS   217     -40.542 -88.109  23.302  1.00 50.00
ATOM   1020  CB  LYS   217     -40.375 -91.294  22.864  1.00 50.00
ATOM   1021  CG  LYS   217     -40.478 -92.763  23.286  1.00 50.00
ATOM   1022  CD  LYS   217     -41.159 -93.614  22.213  1.00 50.00
ATOM   1023  CE  LYS   217     -42.658 -93.302  22.155  1.00 50.00
ATOM   1024  NZ  LYS   217     -43.339 -94.105  21.134  1.00 50.00
ATOM   1025  N   SER   218     -38.495 -88.878  23.876  1.00 50.00
ATOM   1026  CA  SER   218     -37.746 -87.688  23.435  1.00 50.00
ATOM   1027  C   SER   218     -38.006 -87.488  21.931  1.00 50.00
ATOM   1028  O   SER   218     -37.920 -88.431  21.152  1.00 50.00
ATOM   1029  CB  SER   218     -36.254 -87.934  23.679  1.00 50.00
ATOM   1030  OG  SER   218     -35.487 -86.786  23.312  1.00 50.00
ATOM   1031  N   TRP   219     -38.372 -86.267  21.565  1.00 50.00
ATOM   1032  CA  TRP   219     -38.672 -85.929  20.156  1.00 50.00
ATOM   1033  C   TRP   219     -37.538 -85.164  19.446  1.00 50.00
ATOM   1034  O   TRP   219     -37.595 -84.890  18.252  1.00 50.00
ATOM   1035  CB  TRP   219     -40.003 -85.174  20.074  1.00 50.00
ATOM   1036  CG  TRP   219     -39.935 -83.787  20.714  1.00 50.00
ATOM   1037  CD1 TRP   219     -39.550 -82.679  20.091  1.00 50.00
ATOM   1038  CD2 TRP   219     -40.228 -83.457  22.028  1.00 50.00
ATOM   1039  NE1 TRP   219     -39.578 -81.678  20.961  1.00 50.00
ATOM   1040  CE2 TRP   219     -39.990 -82.099  22.146  1.00 50.00
ATOM   1041  CE3 TRP   219     -40.712 -84.175  23.111  1.00 50.00
ATOM   1042  CZ2 TRP   219     -40.227 -81.437  23.344  1.00 50.00
ATOM   1043  CZ3 TRP   219     -40.967 -83.515  24.307  1.00 50.00
ATOM   1044  CH2 TRP   219     -40.723 -82.151  24.427  1.00 50.00
ATOM   1045  N   ARG   220     -36.555 -84.747  20.236  1.00 50.00
ATOM   1046  CA  ARG   220     -35.328 -84.089  19.750  1.00 50.00
ATOM   1047  C   ARG   220     -34.074 -84.932  19.987  1.00 50.00
ATOM   1048  O   ARG   220     -32.988 -84.556  19.551  1.00 50.00
ATOM   1049  CB  ARG   220     -35.139 -82.707  20.387  1.00 50.00
ATOM   1050  CG  ARG   220     -36.204 -81.700  19.957  1.00 50.00
ATOM   1051  CD  ARG   220     -36.118 -81.479  18.452  1.00 50.00
ATOM   1052  NE  ARG   220     -37.087 -80.463  18.021  1.00 50.00
ATOM   1053  CZ  ARG   220     -37.326 -80.132  16.754  1.00 50.00
ATOM   1054  NH1 ARG   220     -36.692 -80.734  15.753  1.00 50.00
ATOM   1055  NH2 ARG   220     -38.194 -79.172  16.474  1.00 50.00
ATOM   1056  N   ASN   221     -34.227 -86.009  20.764  1.00 50.00
ATOM   1057  CA  ASN   221     -33.138 -86.940  21.120  1.00 50.00
ATOM   1058  C   ASN   221     -31.974 -86.209  21.809  1.00 50.00
ATOM   1059  O   ASN   221     -30.798 -86.491  21.575  1.00 50.00
ATOM   1060  CB  ASN   221     -32.659 -87.687  19.864  1.00 50.00
ATOM   1061  CG  ASN   221     -33.780 -88.435  19.141  1.00 50.00
ATOM   1062  OD1 ASN   221     -34.776 -88.863  19.707  1.00 50.00
ATOM   1063  ND2 ASN   221     -33.640 -88.534  17.838  1.00 50.00
ATOM   1064  N   ASN   222     -32.327 -85.206  22.611  1.00 50.00
ATOM   1065  CA  ASN   222     -31.325 -84.371  23.285  1.00 50.00
ATOM   1066  C   ASN   222     -31.759 -83.963  24.698  1.00 50.00
ATOM   1067  O   ASN   222     -32.200 -82.843  24.955  1.00 50.00
ATOM   1068  CB  ASN   222     -30.982 -83.169  22.399  1.00 50.00
ATOM   1069  CG  ASN   222     -29.825 -82.353  22.981  1.00 50.00
ATOM   1070  OD1 ASN   222     -29.077 -82.764  23.857  1.00 50.00
ATOM   1071  ND2 ASN   222     -29.674 -81.148  22.494  1.00 50.00
ATOM   1072  N   ILE   223     -31.700 -84.966  25.567  1.00 50.00
ATOM   1073  CA  ILE   223     -31.968 -84.843  27.016  1.00 50.00
ATOM   1074  C   ILE   223     -33.384 -84.280  27.251  1.00 50.00
ATOM   1075  O   ILE   223     -33.580 -83.142  27.668  1.00 50.00
ATOM   1076  CB  ILE   223     -30.893 -83.970  27.709  1.00 50.00
ATOM   1077  CG1 ILE   223     -29.476 -84.482  27.405  1.00 50.00
ATOM   1078  CG2 ILE   223     -31.134 -83.903  29.228  1.00 50.00
ATOM   1079  CD1 ILE   223     -28.361 -83.522  27.836  1.00 50.00
ATOM   1080  N   LEU   224     -34.381 -85.125  27.028  1.00 50.00
ATOM   1081  CA  LEU   224     -35.761 -84.799  27.433  1.00 50.00
ATOM   1082  C   LEU   224     -35.768 -84.501  28.946  1.00 50.00
ATOM   1083  O   LEU   224     -35.173 -85.236  29.728  1.00 50.00
ATOM   1084  CB  LEU   224     -36.660 -85.997  27.117  1.00 50.00
ATOM   1085  CG  LEU   224     -38.125 -85.781  27.511  1.00 50.00
ATOM   1086  CD1 LEU   224     -38.771 -84.664  26.687  1.00 50.00
ATOM   1087  CD2 LEU   224     -38.895 -87.093  27.368  1.00 50.00
ATOM   1088  N   ARG   225     -36.413 -83.405  29.319  1.00 50.00
ATOM   1089  CA  ARG   225     -36.381 -82.902  30.710  1.00 50.00
ATOM   1090  C   ARG   225     -37.621 -82.064  31.044  1.00 50.00
ATOM   1091  O   ARG   225     -38.290 -81.556  30.145  1.00 50.00
ATOM   1092  CB  ARG   225     -35.077 -82.131  30.969  1.00 50.00
ATOM   1093  CG  ARG   225     -34.843 -80.972  29.997  1.00 50.00
ATOM   1094  CD  ARG   225     -33.451 -80.376  30.209  1.00 50.00
ATOM   1095  NE  ARG   225     -33.219 -79.241  29.296  1.00 50.00
ATOM   1096  CZ  ARG   225     -33.075 -79.280  27.968  1.00 50.00
ATOM   1097  NH1 ARG   225     -33.143 -80.407  27.282  1.00 50.00
ATOM   1098  NH2 ARG   225     -32.822 -78.168  27.295  1.00 50.00
ATOM   1099  N   THR   226     -37.954 -82.035  32.331  1.00 50.00
ATOM   1100  CA  THR   226     -39.201 -81.398  32.810  1.00 50.00
ATOM   1101  C   THR   226     -38.965 -80.379  33.939  1.00 50.00
ATOM   1102  O   THR   226     -37.837 -79.981  34.236  1.00 50.00
ATOM   1103  CB  THR   226     -40.233 -82.505  33.138  1.00 50.00
ATOM   1104  OG1 THR   226     -41.514 -81.947  33.464  1.00 50.00
ATOM   1105  CG2 THR   226     -39.770 -83.443  34.258  1.00 50.00
ATOM   1106  N   GLN   227     -40.048 -80.106  34.662  1.00 50.00
ATOM   1107  CA  GLN   227     -40.212 -79.077  35.684  1.00 50.00
ATOM   1108  C   GLN   227     -39.207 -79.136  36.830  1.00 50.00
ATOM   1109  O   GLN   227     -38.570 -78.123  37.077  1.00 50.00
ATOM   1110  CB  GLN   227     -41.610 -79.148  36.295  1.00 50.00
ATOM   1111  CG  GLN   227     -42.673 -78.761  35.273  1.00 50.00
ATOM   1112  CD  GLN   227     -44.033 -78.681  35.953  1.00 50.00
ATOM   1113  OE1 GLN   227     -44.335 -77.808  36.748  1.00 50.00
ATOM   1114  NE2 GLN   227     -44.911 -79.572  35.572  1.00 50.00
ATOM   1115  N   GLU   228     -39.007 -80.318  37.420  1.00 50.00
ATOM   1116  CA  GLU   228     -38.209 -80.491  38.659  1.00 50.00
ATOM   1117  C   GLU   228     -38.953 -79.878  39.864  1.00 50.00
ATOM   1118  O   GLU   228     -38.366 -79.497  40.877  1.00 50.00
ATOM   1119  CB  GLU   228     -36.796 -79.872  38.561  1.00 50.00
ATOM   1120  CG  GLU   228     -36.045 -80.172  37.257  1.00 50.00
ATOM   1121  CD  GLU   228     -35.879 -81.664  36.964  1.00 50.00
ATOM   1122  OE1 GLU   228     -35.986 -82.488  37.882  1.00 50.00
ATOM   1123  OE2 GLU   228     -35.734 -81.978  35.768  1.00 50.00
ATOM   1124  N   SER   229     -40.279 -79.840  39.730  1.00 50.00
ATOM   1125  CA  SER   229     -41.221 -79.304  40.725  1.00 50.00
ATOM   1126  C   SER   229     -42.649 -79.697  40.352  1.00 50.00
ATOM   1127  O   SER   229     -42.900 -80.307  39.311  1.00 50.00
ATOM   1128  CB  SER   229     -41.158 -77.775  40.856  1.00 50.00
ATOM   1129  OG  SER   229     -41.623 -77.133  39.668  1.00 50.00
ATOM   1130  N   GLU   230     -43.559 -79.357  41.258  1.00 50.00
ATOM   1131  CA  GLU   230     -44.992 -79.635  41.118  1.00 50.00
ATOM   1132  C   GLU   230     -45.538 -79.185  39.748  1.00 50.00
ATOM   1133  O   GLU   230     -45.264 -78.087  39.277  1.00 50.00
ATOM   1134  CB  GLU   230     -45.707 -78.897  42.254  1.00 50.00
ATOM   1135  CG  GLU   230     -47.229 -79.055  42.201  1.00 50.00
ATOM   1136  CD  GLU   230     -47.919 -78.187  43.247  1.00 50.00
ATOM   1137  OE1 GLU   230     -47.920 -76.951  43.068  1.00 50.00
ATOM   1138  OE2 GLU   230     -48.412 -78.764  44.240  1.00 50.00
ATOM   1139  N   CYS   231     -46.403 -80.040  39.226  1.00 50.00
ATOM   1140  CA  CYS   231     -47.236 -79.732  38.050  1.00 50.00
ATOM   1141  C   CYS   231     -48.609 -79.203  38.499  1.00 50.00
ATOM   1142  O   CYS   231     -48.991 -79.328  39.661  1.00 50.00
ATOM   1143  CB  CYS   231     -47.323 -80.953  37.127  1.00 50.00
ATOM   1144  SG  CYS   231     -47.557 -82.602  37.888  1.00 50.00
ATOM   1145  N   ALA   232     -49.309 -78.532  37.598  1.00 50.00
ATOM   1146  CA  ALA   232     -50.604 -77.920  37.951  1.00 50.00
ATOM   1147  C   ALA   232     -51.768 -78.737  37.387  1.00 50.00
ATOM   1148  O   ALA   232     -51.733 -79.137  36.233  1.00 50.00
ATOM   1149  CB  ALA   232     -50.646 -76.497  37.398  1.00 50.00
ATOM   1150  N   CYS   233     -52.752 -79.001  38.232  1.00 50.00
ATOM   1151  CA  CYS   233     -53.987 -79.715  37.848  1.00 50.00
ATOM   1152  C   CYS   233     -55.177 -78.775  38.047  1.00 50.00
ATOM   1153  O   CYS   233     -55.165 -77.941  38.955  1.00 50.00
ATOM   1154  CB  CYS   233     -54.186 -80.942  38.742  1.00 50.00
ATOM   1155  SG  CYS   233     -52.770 -82.099  38.791  1.00 50.00
ATOM   1156  N   VAL   234     -56.189 -78.905  37.194  1.00 50.00
ATOM   1157  CA  VAL   234     -57.409 -78.079  37.193  1.00 50.00
ATOM   1158  C   VAL   234     -58.530 -78.896  36.539  1.00 50.00
ATOM   1159  O   VAL   234     -58.313 -79.511  35.503  1.00 50.00
ATOM   1160  CB  VAL   234     -57.229 -76.777  36.373  1.00 50.00
ATOM   1161  CG1 VAL   234     -58.504 -75.928  36.334  1.00 50.00
ATOM   1162  CG2 VAL   234     -56.128 -75.869  36.918  1.00 50.00
ATOM   1163  N   ASN   235     -59.700 -78.870  37.175  1.00 50.00
ATOM   1164  CA  ASN   235     -60.923 -79.539  36.674  1.00 50.00
ATOM   1165  C   ASN   235     -60.663 -81.009  36.266  1.00 50.00
ATOM   1166  O   ASN   235     -61.135 -81.515  35.250  1.00 50.00
ATOM   1167  CB  ASN   235     -61.505 -78.681  35.537  1.00 50.00
ATOM   1168  CG  ASN   235     -62.841 -79.219  35.019  1.00 50.00
ATOM   1169  OD1 ASN   235     -63.628 -79.821  35.735  1.00 50.00
ATOM   1170  ND2 ASN   235     -63.107 -78.975  33.757  1.00 50.00
ATOM   1171  N   GLY   236     -59.761 -81.636  37.039  1.00 50.00
ATOM   1172  CA  GLY   236     -59.297 -83.019  36.809  1.00 50.00
ATOM   1173  C   GLY   236     -58.356 -83.196  35.601  1.00 50.00
ATOM   1174  O   GLY   236     -58.250 -84.287  35.041  1.00 50.00
ATOM   1175  N   SER   237     -57.617 -82.147  35.261  1.00 50.00
ATOM   1176  CA  SER   237     -56.586 -82.187  34.205  1.00 50.00
ATOM   1177  C   SER   237     -55.286 -81.610  34.757  1.00 50.00
ATOM   1178  O   SER   237     -55.290 -80.524  35.320  1.00 50.00
ATOM   1179  CB  SER   237     -56.990 -81.337  32.998  1.00 50.00
ATOM   1180  OG  SER   237     -58.230 -81.809  32.479  1.00 50.00
ATOM   1181  N   CYS   238     -54.204 -82.352  34.611  1.00 50.00
ATOM   1182  CA  CYS   238     -52.878 -81.900  35.072  1.00 50.00
ATOM   1183  C   CYS   238     -52.009 -81.534  33.864  1.00 50.00
ATOM   1184  O   CYS   238     -52.074 -82.173  32.813  1.00 50.00
ATOM   1185  CB  CYS   238     -52.212 -83.005  35.888  1.00 50.00
ATOM   1186  SG  CYS   238     -53.145 -83.521  37.377  1.00 50.00
ATOM   1187  N   PHE   239     -51.198 -80.507  34.063  1.00 50.00
ATOM   1188  CA  PHE   239     -50.367 -79.887  33.025  1.00 50.00
ATOM   1189  C   PHE   239     -48.918 -79.802  33.503  1.00 50.00
ATOM   1190  O   PHE   239     -48.631 -79.590  34.682  1.00 50.00
ATOM   1191  CB  PHE   239     -50.871 -78.472  32.724  1.00 50.00
ATOM   1192  CG  PHE   239     -52.347 -78.460  32.319  1.00 50.00
ATOM   1193  CD1 PHE   239     -53.325 -78.464  33.308  1.00 50.00
ATOM   1194  CD2 PHE   239     -52.714 -78.411  30.982  1.00 50.00
ATOM   1195  CE1 PHE   239     -54.669 -78.427  32.972  1.00 50.00
ATOM   1196  CE2 PHE   239     -54.062 -78.358  30.651  1.00 50.00
ATOM   1197  CZ  PHE   239     -55.040 -78.374  31.637  1.00 50.00
ATOM   1198  N   THR   240     -48.042 -79.984  32.531  1.00 50.00
ATOM   1199  CA  THR   240     -46.580 -79.945  32.723  1.00 50.00
ATOM   1200  C   THR   240     -45.923 -79.405  31.446  1.00 50.00
ATOM   1201  O   THR   240     -46.500 -79.499  30.361  1.00 50.00
ATOM   1202  CB  THR   240     -46.048 -81.347  33.077  1.00 50.00
ATOM   1203  OG1 THR   240     -44.676 -81.261  33.480  1.00 50.00
ATOM   1204  CG2 THR   240     -46.211 -82.382  31.955  1.00 50.00
ATOM   1205  N   VAL   241     -44.716 -78.894  31.614  1.00 50.00
ATOM   1206  CA  VAL   241     -43.899 -78.430  30.475  1.00 50.00
ATOM   1207  C   VAL   241     -42.640 -79.306  30.405  1.00 50.00
ATOM   1208  O   VAL   241     -42.026 -79.617  31.425  1.00 50.00
ATOM   1209  CB  VAL   241     -43.530 -76.943  30.640  1.00 50.00
ATOM   1210  CG1 VAL   241     -42.769 -76.412  29.419  1.00 50.00
ATOM   1211  CG2 VAL   241     -44.767 -76.064  30.864  1.00 50.00
ATOM   1212  N   MET   242     -42.323 -79.706  29.181  1.00 50.00
ATOM   1213  CA  MET   242     -41.098 -80.474  28.893  1.00 50.00
ATOM   1214  C   MET   242     -40.270 -79.787  27.804  1.00 50.00
ATOM   1215  O   MET   242     -40.821 -79.174  26.887  1.00 50.00
ATOM   1216  CB  MET   242     -41.444 -81.904  28.476  1.00 50.00
ATOM   1217  CG  MET   242     -42.120 -82.661  29.619  1.00 50.00
ATOM   1218  SD  MET   242     -42.467 -84.402  29.204  1.00 50.00
ATOM   1219  CE  MET   242     -42.156 -85.060  30.822  1.00 50.00
ATOM   1220  N   THR   243     -38.960 -79.944  27.935  1.00 50.00
ATOM   1221  CA  THR   243     -37.978 -79.396  26.981  1.00 50.00
ATOM   1222  C   THR   243     -37.124 -80.540  26.437  1.00 50.00
ATOM   1223  O   THR   243     -36.830 -81.522  27.121  1.00 50.00
ATOM   1224  CB  THR   243     -37.099 -78.323  27.653  1.00 50.00
ATOM   1225  OG1 THR   243     -37.937 -77.262  28.117  1.00 50.00
ATOM   1226  CG2 THR   243     -36.028 -77.733  26.728  1.00 50.00
ATOM   1227  N   ASP   244     -36.790 -80.384  25.164  1.00 50.00
ATOM   1228  CA  ASP   244     -35.919 -81.325  24.467  1.00 50.00
ATOM   1229  C   ASP   244     -35.093 -80.563  23.434  1.00 50.00
ATOM   1230  O   ASP   244     -35.634 -79.863  22.577  1.00 50.00
ATOM   1231  CB  ASP   244     -36.799 -82.363  23.787  1.00 50.00
ATOM   1232  CG  ASP   244     -36.023 -83.618  23.417  1.00 50.00
ATOM   1233  OD1 ASP   244     -34.772 -83.623  23.385  1.00 50.00
ATOM   1234  OD2 ASP   244     -36.728 -84.562  23.015  1.00 50.00
ATOM   1235  N   GLY   245     -33.786 -80.754  23.564  1.00 50.00
ATOM   1236  CA  GLY   245     -32.821 -80.074  22.698  1.00 50.00
ATOM   1237  C   GLY   245     -31.705 -79.450  23.550  1.00 50.00
ATOM   1238  O   GLY   245     -31.572 -79.796  24.724  1.00 50.00
ATOM   1239  N   PRO   246     -30.863 -78.615  22.931  1.00 50.00
ATOM   1240  CA  PRO   246     -29.673 -78.067  23.601  1.00 50.00
ATOM   1241  C   PRO   246     -30.080 -77.182  24.782  1.00 50.00
ATOM   1242  O   PRO   246     -31.158 -76.594  24.808  1.00 50.00
ATOM   1243  CB  PRO   246     -28.922 -77.292  22.520  1.00 50.00
ATOM   1244  CG  PRO   246     -30.027 -76.867  21.560  1.00 50.00
ATOM   1245  CD  PRO   246     -31.015 -78.033  21.582  1.00 50.00
ATOM   1246  N   SER   247     -29.194 -77.158  25.761  1.00 50.00
ATOM   1247  CA  SER   247     -29.346 -76.267  26.933  1.00 50.00
ATOM   1248  C   SER   247     -28.693 -74.898  26.701  1.00 50.00
ATOM   1249  O   SER   247     -28.658 -74.062  27.602  1.00 50.00
ATOM   1250  CB  SER   247     -28.747 -76.953  28.162  1.00 50.00
ATOM   1251  OG  SER   247     -27.409 -77.371  27.868  1.00 50.00
ATOM   1252  N   ASP   248     -28.241 -74.684  25.460  1.00 50.00
ATOM   1253  CA  ASP   248     -27.684 -73.404  25.007  1.00 50.00
ATOM   1254  C   ASP   248     -28.711 -72.727  24.087  1.00 50.00
ATOM   1255  O   ASP   248     -29.790 -72.413  24.581  1.00 50.00
ATOM   1256  CB  ASP   248     -26.320 -73.652  24.340  1.00 50.00
ATOM   1257  CG  ASP   248     -25.564 -72.353  24.028  1.00 50.00
ATOM   1258  OD1 ASP   248     -26.215 -71.317  23.758  1.00 50.00
ATOM   1259  OD2 ASP   248     -24.329 -72.463  23.915  1.00 50.00
ATOM   1260  N   GLY   249     -28.446 -72.724  22.763  1.00 50.00
ATOM   1261  CA  GLY   249     -29.314 -72.126  21.745  1.00 50.00
ATOM   1262  C   GLY   249     -30.733 -72.696  21.812  1.00 50.00
ATOM   1263  O   GLY   249     -31.041 -73.548  22.642  1.00 50.00
ATOM   1264  N   GLN   250     -31.486 -72.370  20.772  1.00 50.00
ATOM   1265  CA  GLN   250     -32.867 -72.856  20.609  1.00 50.00
ATOM   1266  C   GLN   250     -33.063 -74.328  20.996  1.00 50.00
ATOM   1267  O   GLN   250     -32.227 -75.175  20.709  1.00 50.00
ATOM   1268  CB  GLN   250     -33.298 -72.694  19.153  1.00 50.00
ATOM   1269  CG  GLN   250     -33.990 -71.351  18.930  1.00 50.00
ATOM   1270  CD  GLN   250     -35.288 -71.245  19.738  1.00 50.00
ATOM   1271  OE1 GLN   250     -36.043 -72.176  19.966  1.00 50.00
ATOM   1272  NE2 GLN   250     -35.536 -70.062  20.230  1.00 50.00
ATOM   1273  N   ALA   251     -34.176 -74.565  21.659  1.00 50.00
ATOM   1274  CA  ALA   251     -34.626 -75.908  22.062  1.00 50.00
ATOM   1275  C   ALA   251     -36.126 -75.998  21.761  1.00 50.00
ATOM   1276  O   ALA   251     -36.770 -75.010  21.402  1.00 50.00
ATOM   1277  CB  ALA   251     -34.341 -76.111  23.554  1.00 50.00
ATOM   1278  N   SER   252     -36.666 -77.199  21.891  1.00 50.00
ATOM   1279  CA  SER   252     -38.105 -77.417  21.693  1.00 50.00
ATOM   1280  C   SER   252     -38.791 -77.536  23.056  1.00 50.00
ATOM   1281  O   SER   252     -38.283 -78.204  23.958  1.00 50.00
ATOM   1282  CB  SER   252     -38.305 -78.687  20.874  1.00 50.00
ATOM   1283  OG  SER   252     -39.700 -78.977  20.808  1.00 50.00
ATOM   1284  N   TYR   253     -39.923 -76.852  23.164  1.00 50.00
ATOM   1285  CA  TYR   253     -40.691 -76.795  24.423  1.00 50.00
ATOM   1286  C   TYR   253     -42.144 -77.172  24.131  1.00 50.00
ATOM   1287  O   TYR   253     -42.760 -76.655  23.197  1.00 50.00
ATOM   1288  CB  TYR   253     -40.654 -75.383  25.023  1.00 50.00
ATOM   1289  CG  TYR   253     -39.341 -74.640  24.750  1.00 50.00
ATOM   1290  CD1 TYR   253     -38.194 -74.928  25.476  1.00 50.00
ATOM   1291  CD2 TYR   253     -39.298 -73.717  23.713  1.00 50.00
ATOM   1292  CE1 TYR   253     -37.001 -74.291  25.166  1.00 50.00
ATOM   1293  CE2 TYR   253     -38.110 -73.073  23.402  1.00 50.00
ATOM   1294  CZ  TYR   253     -36.961 -73.368  24.127  1.00 50.00
ATOM   1295  OH  TYR   253     -35.781 -72.799  23.785  1.00 50.00
ATOM   1296  N   LYS   254     -42.659 -78.082  24.944  1.00 50.00
ATOM   1297  CA  LYS   254     -44.047 -78.556  24.809  1.00 50.00
ATOM   1298  C   LYS   254     -44.830 -78.438  26.118  1.00 50.00
ATOM   1299  O   LYS   254     -44.277 -78.576  27.210  1.00 50.00
ATOM   1300  CB  LYS   254     -44.095 -80.004  24.310  1.00 50.00
ATOM   1301  CG  LYS   254     -43.641 -80.127  22.855  1.00 50.00
ATOM   1302  CD  LYS   254     -43.840 -81.556  22.354  1.00 50.00
ATOM   1303  CE  LYS   254     -43.457 -81.673  20.879  1.00 50.00
ATOM   1304  NZ  LYS   254     -43.686 -83.042  20.400  1.00 50.00
ATOM   1305  N   ILE   255     -46.127 -78.229  25.944  1.00 50.00
ATOM   1306  CA  ILE   255     -47.107 -78.229  27.044  1.00 50.00
ATOM   1307  C   ILE   255     -47.900 -79.534  26.908  1.00 50.00
ATOM   1308  O   ILE   255     -48.425 -79.832  25.838  1.00 50.00
ATOM   1309  CB  ILE   255     -48.065 -77.026  26.961  1.00 50.00
ATOM   1310  CG1 ILE   255     -47.281 -75.706  27.007  1.00 50.00
ATOM   1311  CG2 ILE   255     -49.114 -77.094  28.089  1.00 50.00
ATOM   1312  CD1 ILE   255     -48.181 -74.471  26.896  1.00 50.00
ATOM   1313  N   PHE   256     -48.032 -80.216  28.033  1.00 50.00
ATOM   1314  CA  PHE   256     -48.794 -81.475  28.096  1.00 50.00
ATOM   1315  C   PHE   256     -50.014 -81.317  29.001  1.00 50.00
ATOM   1316  O   PHE   256     -49.959 -80.655  30.039  1.00 50.00
ATOM   1317  CB  PHE   256     -47.906 -82.611  28.609  1.00 50.00
ATOM   1318  CG  PHE   256     -46.798 -82.960  27.614  1.00 50.00
ATOM   1319  CD1 PHE   256     -45.598 -82.258  27.623  1.00 50.00
ATOM   1320  CD2 PHE   256     -46.979 -84.014  26.729  1.00 50.00
ATOM   1321  CE1 PHE   256     -44.583 -82.618  26.746  1.00 50.00
ATOM   1322  CE2 PHE   256     -45.961 -84.376  25.855  1.00 50.00
ATOM   1323  CZ  PHE   256     -44.761 -83.677  25.864  1.00 50.00
ATOM   1324  N   ARG   257     -51.091 -81.928  28.535  1.00 50.00
ATOM   1325  CA  ARG   257     -52.376 -81.981  29.242  1.00 50.00
ATOM   1326  C   ARG   257     -52.754 -83.451  29.382  1.00 50.00
ATOM   1327  O   ARG   257     -52.834 -84.183  28.395  1.00 50.00
ATOM   1328  CB  ARG   257     -53.435 -81.277  28.407  1.00 50.00
ATOM   1329  CG  ARG   257     -54.761 -81.204  29.152  1.00 50.00
ATOM   1330  CD  ARG   257     -55.760 -80.409  28.327  1.00 50.00
ATOM   1331  NE  ARG   257     -57.028 -80.350  29.072  1.00 50.00
ATOM   1332  CZ  ARG   257     -57.987 -81.260  29.042  1.00 50.00
ATOM   1333  NH1 ARG   257     -57.850 -82.353  28.312  1.00 50.00
ATOM   1334  NH2 ARG   257     -59.137 -81.049  29.659  1.00 50.00
ATOM   1335  N   ILE   258     -52.823 -83.873  30.630  1.00 50.00
ATOM   1336  CA  ILE   258     -53.060 -85.283  30.956  1.00 50.00
ATOM   1337  C   ILE   258     -54.244 -85.420  31.918  1.00 50.00
ATOM   1338  O   ILE   258     -54.394 -84.645  32.864  1.00 50.00
ATOM   1339  CB  ILE   258     -51.755 -85.819  31.555  1.00 99.99
ATOM   1340  CG1 ILE   258     -50.642 -85.835  30.507  1.00 99.99
ATOM   1341  CG2 ILE   258     -51.942 -87.192  32.178  1.00 99.99
ATOM   1342  CD1 ILE   258     -49.273 -86.215  31.072  1.00 99.99
ATOM   1343  N   GLU   259     -54.924 -86.546  31.745  1.00 50.00
ATOM   1344  CA  GLU   259     -56.031 -86.959  32.625  1.00 50.00
ATOM   1345  C   GLU   259     -55.819 -88.429  32.994  1.00 50.00
ATOM   1346  O   GLU   259     -55.457 -89.229  32.133  1.00 50.00
ATOM   1347  CB  GLU   259     -57.350 -86.801  31.873  1.00 50.00
ATOM   1348  CG  GLU   259     -57.498 -85.390  31.290  1.00 50.00
ATOM   1349  CD  GLU   259     -58.759 -85.207  30.449  1.00 50.00
ATOM   1350  OE1 GLU   259     -59.311 -86.222  29.966  1.00 50.00
ATOM   1351  OE2 GLU   259     -59.179 -84.043  30.349  1.00 50.00
ATOM   1352  N   LYS   260     -55.828 -88.701  34.299  1.00 50.00
ATOM   1353  CA  LYS   260     -55.548 -90.053  34.846  1.00 50.00
ATOM   1354  C   LYS   260     -54.166 -90.589  34.422  1.00 50.00
ATOM   1355  O   LYS   260     -53.986 -91.756  34.079  1.00 50.00
ATOM   1356  CB  LYS   260     -56.651 -91.052  34.461  1.00 50.00
ATOM   1357  CG  LYS   260     -57.976 -90.759  35.158  1.00 50.00
ATOM   1358  CD  LYS   260     -58.979 -91.866  34.841  1.00 50.00
ATOM   1359  CE  LYS   260     -60.279 -91.644  35.613  1.00 50.00
ATOM   1360  NZ  LYS   260     -61.222 -92.745  35.373  1.00 50.00
ATOM   1361  N   GLY   261     -53.205 -89.659  34.353  1.00 50.00
ATOM   1362  CA  GLY   261     -51.827 -89.993  33.938  1.00 50.00
ATOM   1363  C   GLY   261     -51.649 -90.374  32.450  1.00 50.00
ATOM   1364  O   GLY   261     -50.528 -90.645  32.018  1.00 50.00
ATOM   1365  N   LYS   262     -52.659 -90.089  31.626  1.00 50.00
ATOM   1366  CA  LYS   262     -52.561 -90.263  30.170  1.00 50.00
ATOM   1367  C   LYS   262     -52.674 -88.916  29.441  1.00 50.00
ATOM   1368  O   LYS   262     -53.613 -88.150  29.668  1.00 50.00
ATOM   1369  CB  LYS   262     -53.685 -91.186  29.722  1.00 50.00
ATOM   1370  CG  LYS   262     -53.528 -91.581  28.251  1.00 50.00
ATOM   1371  CD  LYS   262     -54.500 -92.698  27.880  1.00 50.00
ATOM   1372  CE  LYS   262     -54.178 -93.970  28.667  1.00 50.00
ATOM   1373  NZ  LYS   262     -55.099 -95.054  28.322  1.00 50.00
ATOM   1374  N   ILE   263     -51.673 -88.639  28.610  1.00 50.00
ATOM   1375  CA  ILE   263     -51.673 -87.421  27.773  1.00 50.00
ATOM   1376  C   ILE   263     -52.899 -87.466  26.867  1.00 50.00
ATOM   1377  O   ILE   263     -53.068 -88.381  26.066  1.00 50.00
ATOM   1378  CB  ILE   263     -50.434 -87.283  26.884  1.00 99.99
ATOM   1379  CG1 ILE   263     -49.172 -87.356  27.735  1.00 99.99
ATOM   1380  CG2 ILE   263     -50.478 -85.982  26.049  1.00 99.99
ATOM   1381  CD1 ILE   263     -47.997 -87.500  26.791  1.00 99.99
ATOM   1382  N   VAL   264     -53.611 -86.364  26.934  1.00 50.00
ATOM   1383  CA  VAL   264     -54.827 -86.178  26.126  1.00 50.00
ATOM   1384  C   VAL   264     -54.634 -85.128  25.023  1.00 50.00
ATOM   1385  O   VAL   264     -55.527 -84.946  24.200  1.00 50.00
ATOM   1386  CB  VAL   264     -56.032 -85.860  27.028  1.00 50.00
ATOM   1387  CG1 VAL   264     -56.307 -87.000  28.014  1.00 50.00
ATOM   1388  CG2 VAL   264     -55.849 -84.552  27.795  1.00 50.00
ATOM   1389  N   LYS   265     -53.534 -84.371  25.121  1.00 50.00
ATOM   1390  CA  LYS   265     -53.186 -83.274  24.201  1.00 50.00
ATOM   1391  C   LYS   265     -51.861 -82.624  24.626  1.00 50.00
ATOM   1392  O   LYS   265     -51.574 -82.469  25.814  1.00 50.00
ATOM   1393  CB  LYS   265     -54.294 -82.216  24.237  1.00 50.00
ATOM   1394  CG  LYS   265     -54.143 -81.142  23.166  1.00 50.00
ATOM   1395  CD  LYS   265     -55.358 -80.226  23.221  1.00 50.00
ATOM   1396  CE  LYS   265     -55.179 -79.063  22.252  1.00 50.00
ATOM   1397  NZ  LYS   265     -56.380 -78.224  22.263  1.00 50.00
ATOM   1398  N   SER   266     -51.053 -82.332  23.618  1.00 50.00
ATOM   1399  CA  SER   266     -49.787 -81.594  23.776  1.00 50.00
ATOM   1400  C   SER   266     -49.655 -80.544  22.669  1.00 50.00
ATOM   1401  O   SER   266     -50.220 -80.689  21.584  1.00 50.00
ATOM   1402  CB  SER   266     -48.583 -82.537  23.732  1.00 50.00
ATOM   1403  OG  SER   266     -48.501 -83.158  22.446  1.00 50.00
ATOM   1404  N   VAL   267     -48.976 -79.457  23.007  1.00 50.00
ATOM   1405  CA  VAL   267     -48.697 -78.363  22.056  1.00 50.00
ATOM   1406  C   VAL   267     -47.217 -77.980  22.169  1.00 50.00
ATOM   1407  O   VAL   267     -46.705 -77.778  23.269  1.00 50.00
ATOM   1408  CB  VAL   267     -49.622 -77.153  22.319  1.00 50.00
ATOM   1409  CG1 VAL   267     -49.307 -75.951  21.422  1.00 50.00
ATOM   1410  CG2 VAL   267     -51.079 -77.507  22.014  1.00 50.00
ATOM   1411  N   GLU   268     -46.586 -77.836  21.012  1.00 50.00
ATOM   1412  CA  GLU   268     -45.234 -77.258  20.947  1.00 50.00
ATOM   1413  C   GLU   268     -45.353 -75.730  20.872  1.00 50.00
ATOM   1414  O   GLU   268     -45.969 -75.182  19.959  1.00 50.00
ATOM   1415  CB  GLU   268     -44.479 -77.804  19.736  1.00 50.00
ATOM   1416  CG  GLU   268     -43.028 -77.306  19.712  1.00 50.00
ATOM   1417  CD  GLU   268     -42.238 -77.839  18.515  1.00 50.00
ATOM   1418  OE1 GLU   268     -42.844 -78.035  17.436  1.00 50.00
ATOM   1419  OE2 GLU   268     -41.024 -78.051  18.686  1.00 50.00
ATOM   1420  N   MET   269     -44.761 -75.087  21.868  1.00 50.00
ATOM   1421  CA  MET   269     -44.686 -73.615  21.925  1.00 50.00
ATOM   1422  C   MET   269     -43.869 -73.088  20.749  1.00 50.00
ATOM   1423  O   MET   269     -42.746 -73.532  20.507  1.00 50.00
ATOM   1424  CB  MET   269     -44.045 -73.147  23.237  1.00 50.00
ATOM   1425  CG  MET   269     -44.820 -73.554  24.491  1.00 50.00
ATOM   1426  SD  MET   269     -46.522 -72.903  24.505  1.00 50.00
ATOM   1427  CE  MET   269     -47.353 -74.254  23.696  1.00 50.00
ATOM   1428  N   ASN   270     -44.445 -72.105  20.073  1.00 50.00
ATOM   1429  CA  ASN   270     -43.766 -71.407  18.970  1.00 50.00
ATOM   1430  C   ASN   270     -43.040 -70.196  19.571  1.00 50.00
ATOM   1431  O   ASN   270     -43.492 -69.054  19.479  1.00 50.00
ATOM   1432  CB  ASN   270     -44.797 -71.007  17.906  1.00 50.00
ATOM   1433  CG  ASN   270     -44.127 -70.355  16.692  1.00 50.00
ATOM   1434  OD1 ASN   270     -43.254 -70.913  16.047  1.00 50.00
ATOM   1435  ND2 ASN   270     -44.504 -69.128  16.401  1.00 50.00
ATOM   1436  N   ALA   271     -41.965 -70.515  20.288  1.00 50.00
ATOM   1437  CA  ALA   271     -41.180 -69.518  21.035  1.00 50.00
ATOM   1438  C   ALA   271     -39.743 -69.384  20.484  1.00 50.00
ATOM   1439  O   ALA   271     -38.768 -69.805  21.122  1.00 50.00
ATOM   1440  CB  ALA   271     -41.222 -69.916  22.514  1.00 50.00
ATOM   1441  N   PRO   272     -39.599 -68.775  19.294  1.00 50.00
ATOM   1442  CA  PRO   272     -38.277 -68.485  18.714  1.00 50.00
ATOM   1443  C   PRO   272     -37.627 -67.389  19.554  1.00 50.00
ATOM   1444  O   PRO   272     -38.305 -66.465  20.000  1.00 50.00
ATOM   1445  CB  PRO   272     -38.570 -67.996  17.295  1.00 50.00
ATOM   1446  CG  PRO   272     -39.937 -67.326  17.421  1.00 50.00
ATOM   1447  CD  PRO   272     -40.661 -68.212  18.433  1.00 50.00
ATOM   1448  N   ASN   273     -36.356 -67.611  19.867  1.00 50.00
ATOM   1449  CA  ASN   273     -35.504 -66.753  20.720  1.00 50.00
ATOM   1450  C   ASN   273     -35.721 -66.963  22.237  1.00 50.00
ATOM   1451  O   ASN   273     -34.972 -66.451  23.059  1.00 50.00
ATOM   1452  CB  ASN   273     -35.694 -65.280  20.331  1.00 50.00
ATOM   1453  CG  ASN   273     -34.680 -64.354  20.976  1.00 50.00
ATOM   1454  OD1 ASN   273     -33.481 -64.508  20.824  1.00 50.00
ATOM   1455  ND2 ASN   273     -35.181 -63.318  21.611  1.00 50.00
ATOM   1456  N   TYR   274     -36.807 -67.632  22.608  1.00 50.00
ATOM   1457  CA  TYR   274     -37.075 -67.988  24.015  1.00 50.00
ATOM   1458  C   TYR   274     -36.256 -69.219  24.423  1.00 50.00
ATOM   1459  O   TYR   274     -35.593 -69.838  23.585  1.00 50.00
ATOM   1460  CB  TYR   274     -38.567 -68.269  24.207  1.00 50.00
ATOM   1461  CG  TYR   274     -39.438 -67.014  24.210  1.00 50.00
ATOM   1462  CD1 TYR   274     -39.527 -66.195  23.092  1.00 50.00
ATOM   1463  CD2 TYR   274     -40.191 -66.720  25.334  1.00 50.00
ATOM   1464  CE1 TYR   274     -40.359 -65.088  23.096  1.00 50.00
ATOM   1465  CE2 TYR   274     -41.023 -65.612  25.345  1.00 50.00
ATOM   1466  CZ  TYR   274     -41.112 -64.796  24.225  1.00 50.00
ATOM   1467  OH  TYR   274     -41.973 -63.749  24.199  1.00 50.00
ATOM   1468  N   HIS   275     -36.394 -69.590  25.694  1.00 50.00
ATOM   1469  CA  HIS   275     -35.727 -70.771  26.267  1.00 50.00
ATOM   1470  C   HIS   275     -36.295 -71.084  27.655  1.00 50.00
ATOM   1471  O   HIS   275     -36.256 -70.249  28.555  1.00 50.00
ATOM   1472  CB  HIS   275     -34.222 -70.515  26.373  1.00 50.00
ATOM   1473  CG  HIS   275     -33.458 -71.797  26.695  1.00 50.00
ATOM   1474  ND1 HIS   275     -33.128 -72.215  27.916  1.00 50.00
ATOM   1475  CD2 HIS   275     -32.986 -72.659  25.799  1.00 50.00
ATOM   1476  CE1 HIS   275     -32.429 -73.337  27.754  1.00 50.00
ATOM   1477  NE2 HIS   275     -32.343 -73.615  26.457  1.00 50.00
ATOM   1478  N   TYR   276     -36.924 -72.249  27.735  1.00 50.00
ATOM   1479  CA  TYR   276     -37.591 -72.704  28.970  1.00 50.00
ATOM   1480  C   TYR   276     -36.937 -73.983  29.482  1.00 50.00
ATOM   1481  O   TYR   276     -36.621 -74.882  28.700  1.00 50.00
ATOM   1482  CB  TYR   276     -39.067 -73.003  28.701  1.00 50.00
ATOM   1483  CG  TYR   276     -39.818 -71.762  28.225  1.00 50.00
ATOM   1484  CD1 TYR   276     -39.840 -71.440  26.876  1.00 50.00
ATOM   1485  CD2 TYR   276     -40.496 -70.973  29.140  1.00 50.00
ATOM   1486  CE1 TYR   276     -40.557 -70.334  26.444  1.00 50.00
ATOM   1487  CE2 TYR   276     -41.200 -69.861  28.715  1.00 50.00
ATOM   1488  CZ  TYR   276     -41.244 -69.550  27.363  1.00 50.00
ATOM   1489  OH  TYR   276     -42.048 -68.546  26.934  1.00 50.00
ATOM   1490  N   GLU   277     -36.925 -74.094  30.805  1.00 50.00
ATOM   1491  CA  GLU   277     -36.399 -75.252  31.557  1.00 50.00
ATOM   1492  C   GLU   277     -36.841 -75.130  33.012  1.00 50.00
ATOM   1493  O   GLU   277     -37.123 -74.025  33.476  1.00 50.00
ATOM   1494  CB  GLU   277     -34.869 -75.291  31.596  1.00 50.00
ATOM   1495  CG  GLU   277     -34.226 -75.599  30.244  1.00 50.00
ATOM   1496  CD  GLU   277     -32.705 -75.704  30.296  1.00 50.00
ATOM   1497  OE1 GLU   277     -32.103 -75.247  31.288  1.00 50.00
ATOM   1498  OE2 GLU   277     -32.176 -76.319  29.349  1.00 50.00
ATOM   1499  N   GLU   278     -36.986 -76.289  33.652  1.00 50.00
ATOM   1500  CA  GLU   278     -37.301 -76.383  35.093  1.00 50.00
ATOM   1501  C   GLU   278     -38.454 -75.448  35.505  1.00 50.00
ATOM   1502  O   GLU   278     -38.315 -74.542  36.327  1.00 50.00
ATOM   1503  CB  GLU   278     -36.041 -76.090  35.910  1.00 50.00
ATOM   1504  CG  GLU   278     -34.895 -77.027  35.538  1.00 50.00
ATOM   1505  CD  GLU   278     -33.620 -76.702  36.304  1.00 50.00
ATOM   1506  OE1 GLU   278     -33.397 -75.515  36.622  1.00 50.00
ATOM   1507  OE2 GLU   278     -32.898 -77.691  36.556  1.00 50.00
ATOM   1508  N   CYS   279     -39.522 -75.538  34.719  1.00 50.00
ATOM   1509  CA  CYS   279     -40.692 -74.662  34.880  1.00 50.00
ATOM   1510  C   CYS   279     -41.406 -74.901  36.212  1.00 50.00
ATOM   1511  O   CYS   279     -41.686 -76.030  36.596  1.00 50.00
ATOM   1512  CB  CYS   279     -41.674 -74.869  33.728  1.00 50.00
ATOM   1513  SG  CYS   279     -41.101 -74.163  32.142  1.00 50.00
ATOM   1514  N   SER   280     -41.696 -73.790  36.867  1.00 50.00
ATOM   1515  CA  SER   280     -42.510 -73.772  38.096  1.00 50.00
ATOM   1516  C   SER   280     -43.889 -73.236  37.729  1.00 50.00
ATOM   1517  O   SER   280     -44.031 -72.077  37.332  1.00 50.00
ATOM   1518  CB  SER   280     -41.871 -72.858  39.135  1.00 50.00
ATOM   1519  OG  SER   280     -40.634 -73.444  39.523  1.00 50.00
ATOM   1520  N   CYS   281     -44.846 -74.152  37.721  1.00 50.00
ATOM   1521  CA  CYS   281     -46.214 -73.851  37.269  1.00 50.00
ATOM   1522  C   CYS   281     -47.185 -73.913  38.449  1.00 50.00
ATOM   1523  O   CYS   281     -46.950 -74.596  39.445  1.00 50.00
ATOM   1524  CB  CYS   281     -46.643 -74.869  36.212  1.00 50.00
ATOM   1525  SG  CYS   281     -45.544 -74.995  34.752  1.00 50.00
ATOM   1526  N   TYR   282     -48.262 -73.152  38.315  1.00 50.00
ATOM   1527  CA  TYR   282     -49.336 -73.103  39.317  1.00 50.00
ATOM   1528  C   TYR   282     -50.661 -72.685  38.650  1.00 50.00
ATOM   1529  O   TYR   282     -50.640 -71.878  37.716  1.00 50.00
ATOM   1530  CB  TYR   282     -48.972 -72.146  40.466  1.00 50.00
ATOM   1531  CG  TYR   282     -48.853 -70.689  40.017  1.00 50.00
ATOM   1532  CD1 TYR   282     -50.000 -69.914  39.913  1.00 50.00
ATOM   1533  CD2 TYR   282     -47.619 -70.148  39.698  1.00 50.00
ATOM   1534  CE1 TYR   282     -49.924 -68.600  39.485  1.00 50.00
ATOM   1535  CE2 TYR   282     -47.534 -68.827  39.280  1.00 50.00
ATOM   1536  CZ  TYR   282     -48.685 -68.056  39.172  1.00 50.00
ATOM   1537  OH  TYR   282     -48.580 -66.749  38.821  1.00 50.00
ATOM   1538  N   PRO   283     -51.772 -73.289  39.086  1.00 50.00
ATOM   1539  CA  PRO   283     -53.128 -72.919  38.647  1.00 50.00
ATOM   1540  C   PRO   283     -53.531 -71.576  39.256  1.00 50.00
ATOM   1541  O   PRO   283     -53.071 -71.189  40.331  1.00 50.00
ATOM   1542  CB  PRO   283     -54.017 -74.047  39.170  1.00 50.00
ATOM   1543  CG  PRO   283     -53.316 -74.487  40.450  1.00 50.00
ATOM   1544  CD  PRO   283     -51.846 -74.402  40.050  1.00 50.00
ATOM   1545  N   ASP   284     -54.450 -70.911  38.574  1.00 50.00
ATOM   1546  CA  ASP   284     -54.968 -69.597  38.981  1.00 50.00
ATOM   1547  C   ASP   284     -56.144 -69.237  38.073  1.00 50.00
ATOM   1548  O   ASP   284     -55.956 -68.961  36.889  1.00 50.00
ATOM   1549  CB  ASP   284     -53.882 -68.515  38.852  1.00 50.00
ATOM   1550  CG  ASP   284     -54.307 -67.170  39.451  1.00 50.00
ATOM   1551  OD1 ASP   284     -55.530 -66.904  39.520  1.00 50.00
ATOM   1552  OD2 ASP   284     -53.412 -66.452  39.928  1.00 50.00
ATOM   1553  N   SER   285     -57.341 -69.379  38.631  1.00 50.00
ATOM   1554  CA  SER   285     -58.603 -69.054  37.934  1.00 50.00
ATOM   1555  C   SER   285     -58.750 -69.850  36.626  1.00 50.00
ATOM   1556  O   SER   285     -58.800 -69.316  35.517  1.00 50.00
ATOM   1557  CB  SER   285     -58.704 -67.540  37.690  1.00 50.00
ATOM   1558  OG  SER   285     -59.961 -67.218  37.090  1.00 50.00
ATOM   1559  N   SER   286     -58.617 -71.171  36.764  1.00 50.00
ATOM   1560  CA  SER   286     -58.769 -72.160  35.673  1.00 50.00
ATOM   1561  C   SER   286     -57.637 -72.130  34.623  1.00 50.00
ATOM   1562  O   SER   286     -57.697 -72.789  33.583  1.00 50.00
ATOM   1563  CB  SER   286     -60.151 -71.944  35.029  1.00 50.00
ATOM   1564  OG  SER   286     -60.400 -72.800  33.920  1.00 50.00
ATOM   1565  N   GLU   287     -56.542 -71.446  34.940  1.00 50.00
ATOM   1566  CA  GLU   287     -55.421 -71.313  33.992  1.00 50.00
ATOM   1567  C   GLU   287     -54.075 -71.529  34.684  1.00 50.00
ATOM   1568  O   GLU   287     -53.961 -71.367  35.897  1.00 50.00
ATOM   1569  CB  GLU   287     -55.446 -69.953  33.290  1.00 50.00
ATOM   1570  CG  GLU   287     -56.800 -69.694  32.617  1.00 50.00
ATOM   1571  CD  GLU   287     -56.739 -68.768  31.405  1.00 50.00
ATOM   1572  OE1 GLU   287     -55.750 -68.009  31.282  1.00 50.00
ATOM   1573  OE2 GLU   287     -57.664 -68.895  30.575  1.00 50.00
ATOM   1574  N   ILE   288     -53.106 -71.964  33.894  1.00 50.00
ATOM   1575  CA  ILE   288     -51.761 -72.288  34.408  1.00 50.00
ATOM   1576  C   ILE   288     -50.799 -71.173  33.986  1.00 50.00
ATOM   1577  O   ILE   288     -50.881 -70.629  32.885  1.00 50.00
ATOM   1578  CB  ILE   288     -51.288 -73.670  33.900  1.00 50.00
ATOM   1579  CG1 ILE   288     -52.151 -74.830  34.423  1.00 50.00
ATOM   1580  CG2 ILE   288     -49.836 -73.978  34.296  1.00 50.00
ATOM   1581  CD1 ILE   288     -53.571 -74.940  33.854  1.00 50.00
ATOM   1582  N   THR   289     -49.924 -70.855  34.927  1.00 50.00
ATOM   1583  CA  THR   289     -48.806 -69.919  34.713  1.00 50.00
ATOM   1584  C   THR   289     -47.522 -70.639  35.137  1.00 50.00
ATOM   1585  O   THR   289     -47.473 -71.246  36.206  1.00 50.00
ATOM   1586  CB  THR   289     -49.019 -68.650  35.549  1.00 50.00
ATOM   1587  OG1 THR   289     -50.278 -68.071  35.193  1.00 50.00
ATOM   1588  CG2 THR   289     -47.903 -67.617  35.346  1.00 50.00
ATOM   1589  N   CYS   290     -46.519 -70.534  34.281  1.00 50.00
ATOM   1590  CA  CYS   290     -45.203 -71.151  34.513  1.00 50.00
ATOM   1591  C   CYS   290     -44.114 -70.088  34.377  1.00 50.00
ATOM   1592  O   CYS   290     -44.048 -69.397  33.362  1.00 50.00
ATOM   1593  CB  CYS   290     -44.944 -72.245  33.475  1.00 50.00
ATOM   1594  SG  CYS   290     -46.189 -73.586  33.424  1.00 50.00
ATOM   1595  N   VAL   291     -43.331 -69.958  35.436  1.00 50.00
ATOM   1596  CA  VAL   291     -42.117 -69.118  35.443  1.00 50.00
ATOM   1597  C   VAL   291     -40.935 -70.097  35.474  1.00 50.00
ATOM   1598  O   VAL   291     -40.840 -70.938  36.368  1.00 50.00
ATOM   1599  CB  VAL   291     -42.111 -68.173  36.656  1.00 50.00
ATOM   1600  CG1 VAL   291     -40.827 -67.346  36.711  1.00 50.00
ATOM   1601  CG2 VAL   291     -43.291 -67.198  36.604  1.00 50.00
ATOM   1602  N   CYS   292     -40.158 -70.046  34.404  1.00 50.00
ATOM   1603  CA  CYS   292     -39.108 -71.055  34.174  1.00 50.00
ATOM   1604  C   CYS   292     -37.712 -70.419  34.244  1.00 50.00
ATOM   1605  O   CYS   292     -37.525 -69.311  34.749  1.00 50.00
ATOM   1606  CB  CYS   292     -39.383 -71.710  32.811  1.00 50.00
ATOM   1607  SG  CYS   292     -41.132 -72.159  32.509  1.00 50.00
ATOM   1608  N   ARG   293     -36.759 -71.114  33.639  1.00 50.00
ATOM   1609  CA  ARG   293     -35.351 -70.726  33.567  1.00 50.00
ATOM   1610  C   ARG   293     -34.936 -70.635  32.095  1.00 50.00
ATOM   1611  O   ARG   293     -35.211 -71.533  31.297  1.00 50.00
ATOM   1612  CB  ARG   293     -34.569 -71.817  34.300  1.00 50.00
ATOM   1613  CG  ARG   293     -33.051 -71.687  34.186  1.00 50.00
ATOM   1614  CD  ARG   293     -32.455 -72.900  34.881  1.00 50.00
ATOM   1615  NE  ARG   293     -30.997 -72.996  34.699  1.00 50.00
ATOM   1616  CZ  ARG   293     -30.239 -73.942  35.250  1.00 50.00
ATOM   1617  NH1 ARG   293     -30.759 -74.866  36.044  1.00 50.00
ATOM   1618  NH2 ARG   293     -28.946 -74.023  34.989  1.00 50.00
ATOM   1619  N   ASP   294     -34.212 -69.560  31.821  1.00 50.00
ATOM   1620  CA  ASP   294     -33.563 -69.362  30.523  1.00 50.00
ATOM   1621  C   ASP   294     -32.061 -69.591  30.745  1.00 50.00
ATOM   1622  O   ASP   294     -31.314 -68.651  30.997  1.00 50.00
ATOM   1623  CB  ASP   294     -33.840 -67.942  30.017  1.00 50.00
ATOM   1624  CG  ASP   294     -33.190 -67.653  28.659  1.00 50.00
ATOM   1625  OD1 ASP   294     -32.222 -68.339  28.277  1.00 50.00
ATOM   1626  OD2 ASP   294     -33.646 -66.691  28.005  1.00 50.00
ATOM   1627  N   ASN   295     -31.672 -70.836  30.526  1.00 50.00
ATOM   1628  CA  ASN   295     -30.253 -71.234  30.634  1.00 50.00
ATOM   1629  C   ASN   295     -29.418 -70.756  29.433  1.00 50.00
ATOM   1630  O   ASN   295     -28.198 -70.869  29.421  1.00 50.00
ATOM   1631  CB  ASN   295     -30.176 -72.749  30.802  1.00 50.00
ATOM   1632  CG  ASN   295     -28.839 -73.142  31.430  1.00 50.00
ATOM   1633  OD1 ASN   295     -28.516 -72.763  32.542  1.00 50.00
ATOM   1634  ND2 ASN   295     -28.050 -73.898  30.701  1.00 50.00
ATOM   1635  N   TRP   296     -30.120 -70.350  28.375  1.00 50.00
ATOM   1636  CA  TRP   296     -29.518 -69.853  27.135  1.00 50.00
ATOM   1637  C   TRP   296     -28.905 -68.449  27.304  1.00 50.00
ATOM   1638  O   TRP   296     -27.688 -68.303  27.369  1.00 50.00
ATOM   1639  CB  TRP   296     -30.575 -69.901  26.021  1.00 50.00
ATOM   1640  CG  TRP   296     -30.026 -69.542  24.638  1.00 50.00
ATOM   1641  CD1 TRP   296     -28.750 -69.351  24.302  1.00 50.00
ATOM   1642  CD2 TRP   296     -30.782 -69.359  23.493  1.00 50.00
ATOM   1643  NE1 TRP   296     -28.668 -69.039  23.014  1.00 50.00
ATOM   1644  CE2 TRP   296     -29.890 -69.031  22.486  1.00 50.00
ATOM   1645  CE3 TRP   296     -32.136 -69.494  23.219  1.00 50.00
ATOM   1646  CZ2 TRP   296     -30.353 -68.829  21.191  1.00 50.00
ATOM   1647  CZ3 TRP   296     -32.596 -69.299  21.925  1.00 50.00
ATOM   1648  CH2 TRP   296     -31.706 -68.967  20.910  1.00 50.00
ATOM   1649  N   HIS   297     -29.759 -67.427  27.240  1.00 50.00
ATOM   1650  CA  HIS   297     -29.362 -66.004  27.219  1.00 50.00
ATOM   1651  C   HIS   297     -30.375 -65.039  27.882  1.00 50.00
ATOM   1652  O   HIS   297     -30.782 -64.026  27.307  1.00 50.00
ATOM   1653  CB  HIS   297     -29.088 -65.606  25.756  1.00 50.00
ATOM   1654  CG  HIS   297     -30.320 -65.786  24.864  1.00 50.00
ATOM   1655  ND1 HIS   297     -31.594 -65.826  25.262  1.00 50.00
ATOM   1656  CD2 HIS   297     -30.310 -65.906  23.542  1.00 50.00
ATOM   1657  CE1 HIS   297     -32.356 -65.982  24.197  1.00 50.00
ATOM   1658  NE2 HIS   297     -31.564 -66.033  23.129  1.00 50.00
ATOM   1659  N   GLY   298     -30.888 -65.441  29.048  1.00 50.00
ATOM   1660  CA  GLY   298     -31.877 -64.635  29.787  1.00 50.00
ATOM   1661  C   GLY   298     -31.571 -64.559  31.288  1.00 50.00
ATOM   1662  O   GLY   298     -31.638 -65.566  31.983  1.00 50.00
ATOM   1663  N   SER   299     -31.337 -63.337  31.752  1.00 50.00
ATOM   1664  CA  SER   299     -31.128 -63.029  33.189  1.00 50.00
ATOM   1665  C   SER   299     -32.460 -62.946  33.943  1.00 50.00
ATOM   1666  O   SER   299     -32.548 -63.119  35.156  1.00 50.00
ATOM   1667  CB  SER   299     -30.391 -61.701  33.382  1.00 50.00
ATOM   1668  OG  SER   299     -29.115 -61.751  32.743  1.00 50.00
ATOM   1669  N   ASN   300     -33.466 -62.470  33.229  1.00 50.00
ATOM   1670  CA  ASN   300     -34.865 -62.495  33.679  1.00 50.00
ATOM   1671  C   ASN   300     -35.487 -63.853  33.317  1.00 50.00
ATOM   1672  O   ASN   300     -35.028 -64.553  32.413  1.00 50.00
ATOM   1673  CB  ASN   300     -35.627 -61.338  33.026  1.00 50.00
ATOM   1674  CG  ASN   300     -35.580 -61.365  31.494  1.00 50.00
ATOM   1675  OD1 ASN   300     -34.583 -61.653  30.839  1.00 50.00
ATOM   1676  ND2 ASN   300     -36.700 -61.089  30.896  1.00 50.00
ATOM   1677  N   ARG   301     -36.554 -64.185  34.028  1.00 50.00
ATOM   1678  CA  ARG   301     -37.260 -65.455  33.807  1.00 50.00
ATOM   1679  C   ARG   301     -38.348 -65.350  32.727  1.00 50.00
ATOM   1680  O   ARG   301     -39.111 -64.377  32.714  1.00 50.00
ATOM   1681  CB  ARG   301     -37.864 -65.982  35.105  1.00 50.00
ATOM   1682  CG  ARG   301     -36.761 -66.317  36.102  1.00 50.00
ATOM   1683  CD  ARG   301     -37.336 -66.973  37.357  1.00 50.00
ATOM   1684  NE  ARG   301     -36.244 -67.404  38.244  1.00 50.00
ATOM   1685  CZ  ARG   301     -35.298 -68.301  37.956  1.00 50.00
ATOM   1686  NH1 ARG   301     -35.252 -68.929  36.786  1.00 50.00
ATOM   1687  NH2 ARG   301     -34.356 -68.557  38.846  1.00 50.00
ATOM   1688  N   PRO   302     -38.350 -66.323  31.807  1.00 50.00
ATOM   1689  CA  PRO   302     -39.410 -66.485  30.797  1.00 50.00
ATOM   1690  C   PRO   302     -40.632 -67.152  31.443  1.00 50.00
ATOM   1691  O   PRO   302     -40.512 -67.935  32.389  1.00 50.00
ATOM   1692  CB  PRO   302     -38.775 -67.391  29.742  1.00 50.00
ATOM   1693  CG  PRO   302     -37.862 -68.300  30.563  1.00 50.00
ATOM   1694  CD  PRO   302     -37.305 -67.356  31.628  1.00 50.00
ATOM   1695  N   TRP   303     -41.799 -66.818  30.917  1.00 50.00
ATOM   1696  CA  TRP   303     -43.072 -67.384  31.392  1.00 50.00
ATOM   1697  C   TRP   303     -43.977 -67.852  30.248  1.00 50.00
ATOM   1698  O   TRP   303     -43.829 -67.420  29.100  1.00 50.00
ATOM   1699  CB  TRP   303     -43.813 -66.385  32.288  1.00 50.00
ATOM   1700  CG  TRP   303     -44.149 -65.089  31.554  1.00 50.00
ATOM   1701  CD1 TRP   303     -43.441 -63.968  31.612  1.00 50.00
ATOM   1702  CD2 TRP   303     -45.265 -64.847  30.768  1.00 50.00
ATOM   1703  NE1 TRP   303     -44.057 -63.020  30.908  1.00 50.00
ATOM   1704  CE2 TRP   303     -45.170 -63.522  30.376  1.00 50.00
ATOM   1705  CE3 TRP   303     -46.328 -65.635  30.343  1.00 50.00
ATOM   1706  CZ2 TRP   303     -46.147 -62.979  29.551  1.00 50.00
ATOM   1707  CZ3 TRP   303     -47.294 -65.096  29.506  1.00 50.00
ATOM   1708  CH2 TRP   303     -47.203 -63.767  29.111  1.00 50.00
ATOM   1709  N   VAL   304     -44.804 -68.833  30.590  1.00 50.00
ATOM   1710  CA  VAL   304     -45.860 -69.365  29.703  1.00 50.00
ATOM   1711  C   VAL   304     -47.151 -69.494  30.526  1.00 50.00
ATOM   1712  O   VAL   304     -47.148 -70.068  31.613  1.00 50.00
ATOM   1713  CB  VAL   304     -45.503 -70.749  29.126  1.00 50.00
ATOM   1714  CG1 VAL   304     -46.541 -71.235  28.114  1.00 50.00
ATOM   1715  CG2 VAL   304     -44.183 -70.751  28.372  1.00 50.00
ATOM   1716  N   SER   305     -48.219 -68.955  29.970  1.00 50.00
ATOM   1717  CA  SER   305     -49.581 -69.132  30.515  1.00 50.00
ATOM   1718  C   SER   305     -50.453 -69.772  29.435  1.00 50.00
ATOM   1719  O   SER   305     -50.210 -69.557  28.250  1.00 50.00
ATOM   1720  CB  SER   305     -50.175 -67.788  30.935  1.00 50.00
ATOM   1721  OG  SER   305     -50.216 -66.894  29.818  1.00 50.00
ATOM   1722  N   PHE   306     -51.432 -70.560  29.860  1.00 50.00
ATOM   1723  CA  PHE   306     -52.285 -71.325  28.929  1.00 50.00
ATOM   1724  C   PHE   306     -53.579 -71.833  29.564  1.00 50.00
ATOM   1725  O   PHE   306     -53.662 -72.081  30.770  1.00 50.00
ATOM   1726  CB  PHE   306     -51.519 -72.497  28.296  1.00 50.00
ATOM   1727  CG  PHE   306     -50.788 -73.356  29.326  1.00 50.00
ATOM   1728  CD1 PHE   306     -51.491 -74.338  30.003  1.00 50.00
ATOM   1729  CD2 PHE   306     -49.420 -73.216  29.513  1.00 50.00
ATOM   1730  CE1 PHE   306     -50.818 -75.193  30.859  1.00 50.00
ATOM   1731  CE2 PHE   306     -48.740 -74.082  30.360  1.00 50.00
ATOM   1732  CZ  PHE   306     -49.443 -75.073  31.033  1.00 50.00
ATOM   1733  N   ASN   307     -54.580 -71.913  28.697  1.00 50.00
ATOM   1734  CA  ASN   307     -55.913 -72.439  29.032  1.00 50.00
ATOM   1735  C   ASN   307     -55.857 -73.973  29.161  1.00 50.00
ATOM   1736  O   ASN   307     -54.930 -74.616  28.666  1.00 50.00
ATOM   1737  CB  ASN   307     -56.888 -71.982  27.936  1.00 50.00
ATOM   1738  CG  ASN   307     -58.327 -72.456  28.172  1.00 50.00
ATOM   1739  OD1 ASN   307     -58.851 -72.500  29.275  1.00 50.00
ATOM   1740  ND2 ASN   307     -58.906 -73.028  27.144  1.00 50.00
ATOM   1741  N   GLN   308     -56.959 -74.541  29.641  1.00 50.00
ATOM   1742  CA  GLN   308     -57.173 -75.999  29.692  1.00 50.00
ATOM   1743  C   GLN   308     -57.221 -76.645  28.296  1.00 50.00
ATOM   1744  O   GLN   308     -57.370 -77.843  28.173  1.00 50.00
ATOM   1745  CB  GLN   308     -58.472 -76.324  30.430  1.00 50.00
ATOM   1746  CG  GLN   308     -58.441 -75.848  31.883  1.00 50.00
ATOM   1747  CD  GLN   308     -59.685 -76.315  32.631  1.00 50.00
ATOM   1748  OE1 GLN   308     -60.052 -77.485  32.682  1.00 50.00
ATOM   1749  NE2 GLN   308     -60.350 -75.396  33.274  1.00 50.00
ATOM   1750  N   ASN   309     -57.128 -75.842  27.243  1.00 50.00
ATOM   1751  CA  ASN   309     -57.033 -76.348  25.861  1.00 50.00
ATOM   1752  C   ASN   309     -55.678 -76.026  25.215  1.00 50.00
ATOM   1753  O   ASN   309     -55.575 -75.858  24.001  1.00 50.00
ATOM   1754  CB  ASN   309     -58.186 -75.771  25.037  1.00 50.00
ATOM   1755  CG  ASN   309     -59.521 -76.389  25.450  1.00 50.00
ATOM   1756  OD1 ASN   309     -59.735 -77.586  25.422  1.00 50.00
ATOM   1757  ND2 ASN   309     -60.462 -75.537  25.796  1.00 50.00
ATOM   1758  N   LEU   310     -54.681 -75.779  26.067  1.00 50.00
ATOM   1759  CA  LEU   310     -53.284 -75.502  25.666  1.00 50.00
ATOM   1760  C   LEU   310     -53.109 -74.302  24.726  1.00 50.00
ATOM   1761  O   LEU   310     -52.128 -74.172  23.996  1.00 50.00
ATOM   1762  CB  LEU   310     -52.678 -76.778  25.066  1.00 50.00
ATOM   1763  CG  LEU   310     -52.081 -77.740  26.096  1.00 50.00
ATOM   1764  CD1 LEU   310     -53.065 -78.114  27.198  1.00 50.00
ATOM   1765  CD2 LEU   310     -51.639 -79.019  25.396  1.00 50.00
ATOM   1766  N   GLU   311     -54.055 -73.376  24.837  1.00 50.00
ATOM   1767  CA  GLU   311     -53.996 -72.084  24.137  1.00 50.00
ATOM   1768  C   GLU   311     -53.188 -71.161  25.049  1.00 50.00
ATOM   1769  O   GLU   311     -53.569 -70.970  26.204  1.00 50.00
ATOM   1770  CB  GLU   311     -55.403 -71.522  23.944  1.00 50.00
ATOM   1771  CG  GLU   311     -56.295 -72.475  23.143  1.00 50.00
ATOM   1772  CD  GLU   311     -57.731 -71.961  23.025  1.00 50.00
ATOM   1773  OE1 GLU   311     -58.219 -71.366  24.018  1.00 50.00
ATOM   1774  OE2 GLU   311     -58.357 -72.285  21.998  1.00 50.00
ATOM   1775  N   TYR   312     -52.025 -70.764  24.563  1.00 50.00
ATOM   1776  CA  TYR   312     -51.023 -70.115  25.424  1.00 50.00
ATOM   1777  C   TYR   312     -50.597 -68.713  24.975  1.00 50.00
ATOM   1778  O   TYR   312     -50.870 -68.258  23.865  1.00 50.00
ATOM   1779  CB  TYR   312     -49.799 -71.032  25.519  1.00 50.00
ATOM   1780  CG  TYR   312     -49.052 -71.046  24.192  1.00 50.00
ATOM   1781  CD1 TYR   312     -49.460 -71.912  23.193  1.00 50.00
ATOM   1782  CD2 TYR   312     -47.981 -70.182  24.003  1.00 50.00
ATOM   1783  CE1 TYR   312     -48.771 -71.933  21.987  1.00 50.00
ATOM   1784  CE2 TYR   312     -47.293 -70.200  22.802  1.00 50.00
ATOM   1785  CZ  TYR   312     -47.690 -71.080  21.801  1.00 50.00
ATOM   1786  OH  TYR   312     -46.966 -71.129  20.657  1.00 50.00
ATOM   1787  N   GLN   313     -49.832 -68.121  25.877  1.00 50.00
ATOM   1788  CA  GLN   313     -49.094 -66.866  25.691  1.00 50.00
ATOM   1789  C   GLN   313     -47.716 -67.022  26.339  1.00 50.00
ATOM   1790  O   GLN   313     -47.544 -67.819  27.265  1.00 50.00
ATOM   1791  CB  GLN   313     -49.820 -65.749  26.420  1.00 50.00
ATOM   1792  CG  GLN   313     -51.184 -65.401  25.812  1.00 50.00
ATOM   1793  CD  GLN   313     -51.808 -64.178  26.487  1.00 50.00
ATOM   1794  OE1 GLN   313     -53.008 -63.959  26.473  1.00 50.00
ATOM   1795  NE2 GLN   313     -50.975 -63.328  27.066  1.00 50.00
ATOM   1796  N   ILE   314     -46.762 -66.260  25.827  1.00 50.00
ATOM   1797  CA  ILE   314     -45.371 -66.318  26.320  1.00 50.00
ATOM   1798  C   ILE   314     -44.788 -64.903  26.438  1.00 50.00
ATOM   1799  O   ILE   314     -45.174 -63.991  25.706  1.00 50.00
ATOM   1800  CB  ILE   314     -44.490 -67.196  25.411  1.00 50.00
ATOM   1801  CG1 ILE   314     -44.405 -66.608  23.993  1.00 50.00
ATOM   1802  CG2 ILE   314     -44.976 -68.656  25.415  1.00 50.00
ATOM   1803  CD1 ILE   314     -43.384 -67.280  23.077  1.00 50.00
ATOM   1804  N   GLY   315     -43.832 -64.785  27.351  1.00 50.00
ATOM   1805  CA  GLY   315     -43.051 -63.548  27.519  1.00 50.00
ATOM   1806  C   GLY   315     -41.965 -63.780  28.566  1.00 50.00
ATOM   1807  O   GLY   315     -41.654 -64.914  28.928  1.00 50.00
ATOM   1808  N   TYR   316     -41.407 -62.669  29.001  1.00 50.00
ATOM   1809  CA  TYR   316     -40.405 -62.637  30.078  1.00 50.00
ATOM   1810  C   TYR   316     -40.840 -61.603  31.117  1.00 50.00
ATOM   1811  O   TYR   316     -41.537 -60.644  30.781  1.00 50.00
ATOM   1812  CB  TYR   316     -39.060 -62.246  29.471  1.00 50.00
ATOM   1813  CG  TYR   316     -38.279 -63.424  28.879  1.00 50.00
ATOM   1814  CD1 TYR   316     -38.732 -64.051  27.728  1.00 50.00
ATOM   1815  CD2 TYR   316     -37.054 -63.799  29.421  1.00 50.00
ATOM   1816  CE1 TYR   316     -37.965 -65.040  27.136  1.00 50.00
ATOM   1817  CE2 TYR   316     -36.277 -64.778  28.823  1.00 50.00
ATOM   1818  CZ  TYR   316     -36.742 -65.402  27.675  1.00 50.00
ATOM   1819  OH  TYR   316     -36.021 -66.361  27.053  1.00 50.00
ATOM   1820  N   ILE   317     -40.518 -61.882  32.376  1.00 50.00
ATOM   1821  CA  ILE   317     -40.757 -60.925  33.478  1.00 50.00
ATOM   1822  C   ILE   317     -39.903 -59.676  33.198  1.00 50.00
ATOM   1823  O   ILE   317     -38.675 -59.743  33.202  1.00 50.00
ATOM   1824  CB  ILE   317     -40.445 -61.537  34.857  1.00 50.00
ATOM   1825  CG1 ILE   317     -41.300 -62.799  35.075  1.00 50.00
ATOM   1826  CG2 ILE   317     -40.685 -60.497  35.969  1.00 50.00
ATOM   1827  CD1 ILE   317     -40.978 -63.573  36.358  1.00 50.00
ATOM   1828  N   CYS   318     -40.613 -58.613  32.846  1.00 50.00
ATOM   1829  CA  CYS   318     -40.011 -57.346  32.378  1.00 50.00
ATOM   1830  C   CYS   318     -39.262 -56.587  33.478  1.00 50.00
ATOM   1831  O   CYS   318     -38.377 -55.782  33.189  1.00 50.00
ATOM   1832  CB  CYS   318     -41.094 -56.436  31.799  1.00 50.00
ATOM   1833  SG  CYS   318     -42.343 -57.300  30.775  1.00 50.00
ATOM   1834  N   SER   319     -39.631 -56.866  34.730  1.00 50.00
ATOM   1835  CA  SER   319     -39.063 -56.177  35.895  1.00 50.00
ATOM   1836  C   SER   319     -37.536 -56.119  35.831  1.00 50.00
ATOM   1837  O   SER   319     -36.865 -57.100  35.513  1.00 50.00
ATOM   1838  CB  SER   319     -39.430 -56.918  37.170  1.00 50.00
ATOM   1839  OG  SER   319     -38.983 -56.094  38.235  1.00 50.00
ATOM   1840  N   GLY   320     -37.028 -54.963  36.260  1.00 50.00
ATOM   1841  CA  GLY   320     -35.565 -54.768  36.348  1.00 50.00
ATOM   1842  C   GLY   320     -34.950 -55.440  37.577  1.00 50.00
ATOM   1843  O   GLY   320     -33.751 -55.316  37.836  1.00 50.00
ATOM   1844  N   ILE   321     -35.807 -56.086  38.366  1.00 50.00
ATOM   1845  CA  ILE   321     -35.384 -56.958  39.463  1.00 50.00
ATOM   1846  C   ILE   321     -35.248 -58.388  38.917  1.00 50.00
ATOM   1847  O   ILE   321     -36.182 -59.190  38.913  1.00 50.00
ATOM   1848  CB  ILE   321     -36.326 -56.799  40.678  1.00 50.00
ATOM   1849  CG1 ILE   321     -35.826 -57.571  41.875  1.00 50.00
ATOM   1850  CG2 ILE   321     -37.775 -57.205  40.535  1.00 50.00
ATOM   1851  CD1 ILE   321     -34.854 -56.631  42.562  1.00 50.00
ATOM   1852  N   PHE   322     -34.091 -58.611  38.314  1.00 50.00
ATOM   1853  CA  PHE   322     -33.797 -59.882  37.626  1.00 50.00
ATOM   1854  C   PHE   322     -33.887 -61.053  38.615  1.00 50.00
ATOM   1855  O   PHE   322     -33.394 -60.970  39.733  1.00 50.00
ATOM   1856  CB  PHE   322     -32.410 -59.802  36.987  1.00 50.00
ATOM   1857  CG  PHE   322     -32.246 -58.539  36.141  1.00 50.00
ATOM   1858  CD1 PHE   322     -33.109 -58.292  35.082  1.00 50.00
ATOM   1859  CD2 PHE   322     -31.293 -57.596  36.497  1.00 50.00
ATOM   1860  CE1 PHE   322     -33.006 -57.107  34.373  1.00 50.00
ATOM   1861  CE2 PHE   322     -31.190 -56.412  35.780  1.00 50.00
ATOM   1862  CZ  PHE   322     -32.045 -56.164  34.714  1.00 50.00
ATOM   1863  N   GLY   323     -34.644 -62.070  38.203  1.00 50.00
ATOM   1864  CA  GLY   323     -34.951 -63.233  39.064  1.00 50.00
ATOM   1865  C   GLY   323     -33.950 -64.389  38.951  1.00 50.00
ATOM   1866  O   GLY   323     -33.836 -65.199  39.871  1.00 50.00
ATOM   1867  N   ASP   324     -33.334 -64.522  37.776  1.00 50.00
ATOM   1868  CA  ASP   324     -32.404 -65.634  37.520  1.00 50.00
ATOM   1869  C   ASP   324     -31.028 -65.385  38.161  1.00 50.00
ATOM   1870  O   ASP   324     -30.764 -64.332  38.738  1.00 50.00
ATOM   1871  CB  ASP   324     -32.321 -65.906  36.011  1.00 50.00
ATOM   1872  CG  ASP   324     -31.749 -67.277  35.640  1.00 50.00
ATOM   1873  OD1 ASP   324     -31.670 -68.143  36.551  1.00 50.00
ATOM   1874  OD2 ASP   324     -31.491 -67.480  34.444  1.00 50.00
ATOM   1875  N   ASN   325     -30.255 -66.460  38.230  1.00 50.00
ATOM   1876  CA  ASN   325     -28.903 -66.479  38.794  1.00 50.00
ATOM   1877  C   ASN   325     -28.024 -67.404  37.929  1.00 50.00
ATOM   1878  O   ASN   325     -28.332 -68.590  37.868  1.00 50.00
ATOM   1879  CB  ASN   325     -28.991 -67.018  40.220  1.00 50.00
ATOM   1880  CG  ASN   325     -27.624 -67.088  40.891  1.00 50.00
ATOM   1881  OD1 ASN   325     -26.787 -67.946  40.628  1.00 50.00
ATOM   1882  ND2 ASN   325     -27.358 -66.126  41.724  1.00 50.00
ATOM   1883  N   PRO   326     -26.918 -66.889  37.386  1.00 50.00
ATOM   1884  CA  PRO   326     -26.412 -65.517  37.565  1.00 50.00
ATOM   1885  C   PRO   326     -27.284 -64.476  36.855  1.00 50.00
ATOM   1886  O   PRO   326     -28.177 -64.802  36.072  1.00 50.00
ATOM   1887  CB  PRO   326     -25.001 -65.555  36.983  1.00 50.00
ATOM   1888  CG  PRO   326     -25.133 -66.568  35.847  1.00 50.00
ATOM   1889  CD  PRO   326     -26.057 -67.631  36.442  1.00 50.00
ATOM   1890  N   ARG   327     -27.034 -63.235  37.242  1.00 50.00
ATOM   1891  CA  ARG   327     -27.736 -62.058  36.713  1.00 50.00
ATOM   1892  C   ARG   327     -26.883 -60.789  36.929  1.00 50.00
ATOM   1893  O   ARG   327     -25.894 -60.828  37.667  1.00 50.00
ATOM   1894  CB  ARG   327     -29.108 -61.928  37.393  1.00 50.00
ATOM   1895  CG  ARG   327     -28.989 -61.554  38.868  1.00 50.00
ATOM   1896  CD  ARG   327     -30.364 -61.227  39.420  1.00 50.00
ATOM   1897  NE  ARG   327     -30.237 -60.904  40.844  1.00 50.00
ATOM   1898  CZ  ARG   327     -30.299 -61.779  41.840  1.00 50.00
ATOM   1899  NH1 ARG   327     -30.485 -63.074  41.612  1.00 50.00
ATOM   1900  NH2 ARG   327     -30.201 -61.343  43.084  1.00 50.00
ATOM   1901  N   PRO   328     -27.226 -59.694  36.242  1.00 50.00
ATOM   1902  CA  PRO   328     -26.592 -58.385  36.461  1.00 50.00
ATOM   1903  C   PRO   328     -27.271 -57.692  37.650  1.00 50.00
ATOM   1904  O   PRO   328     -28.405 -58.008  38.008  1.00 50.00
ATOM   1905  CB  PRO   328     -26.857 -57.645  35.149  1.00 50.00
ATOM   1906  CG  PRO   328     -28.244 -58.134  34.737  1.00 50.00
ATOM   1907  CD  PRO   328     -28.205 -59.605  35.138  1.00 50.00
ATOM   1908  N   ASN   329     -26.588 -56.697  38.207  1.00 50.00
ATOM   1909  CA  ASN   329     -27.204 -55.793  39.204  1.00 50.00
ATOM   1910  C   ASN   329     -28.513 -55.243  38.620  1.00 50.00
ATOM   1911  O   ASN   329     -28.639 -55.105  37.402  1.00 50.00
ATOM   1912  CB  ASN   329     -26.277 -54.612  39.499  1.00 50.00
ATOM   1913  CG  ASN   329     -24.912 -55.076  40.008  1.00 50.00
ATOM   1914  OD1 ASN   329     -24.776 -55.835  40.953  1.00 50.00
ATOM   1915  ND2 ASN   329     -23.880 -54.665  39.306  1.00 50.00
ATOM   1916  N   ASP   330     -29.477 -55.000  39.495  1.00 50.00
ATOM   1917  CA  ASP   330     -30.814 -54.533  39.074  1.00 50.00
ATOM   1918  C   ASP   330     -30.727 -53.165  38.384  1.00 50.00
ATOM   1919  O   ASP   330     -30.617 -52.138  39.054  1.00 50.00
ATOM   1920  CB  ASP   330     -31.757 -54.494  40.282  1.00 50.00
ATOM   1921  CG  ASP   330     -31.949 -55.875  40.910  1.00 50.00
ATOM   1922  OD1 ASP   330     -32.036 -56.863  40.146  1.00 50.00
ATOM   1923  OD2 ASP   330     -31.918 -55.912  42.158  1.00 50.00
ATOM   1924  N   LYS   331     -30.710 -53.208  37.047  1.00 50.00
ATOM   1925  CA  LYS   331     -30.646 -52.019  36.180  1.00 50.00
ATOM   1926  C   LYS   331     -31.917 -51.845  35.312  1.00 50.00
ATOM   1927  O   LYS   331     -32.969 -51.460  35.771  1.00 50.00
ATOM   1928  CB  LYS   331     -29.377 -52.078  35.310  1.00 50.00
ATOM   1929  CG  LYS   331     -29.171 -50.807  34.473  1.00 50.00
ATOM   1930  CD  LYS   331     -28.900 -49.597  35.370  1.00 50.00
ATOM   1931  CE  LYS   331     -28.779 -48.304  34.565  1.00 50.00
ATOM   1932  NZ  LYS   331     -30.070 -47.904  33.985  1.00 50.00
ATOM   1933  N   THR   332     -31.932 -52.141  34.049  1.00 50.00
ATOM   1934  CA  THR   332     -33.186 -51.948  33.291  1.00 50.00
ATOM   1935  C   THR   332     -33.504 -53.262  32.613  1.00 50.00
ATOM   1936  O   THR   332     -32.630 -53.814  31.947  1.00 50.00
ATOM   1937  CB  THR   332     -33.047 -50.738  32.356  1.00 50.00
ATOM   1938  OG1 THR   332     -32.811 -49.559  33.131  1.00 50.00
ATOM   1939  CG2 THR   332     -34.271 -50.503  31.476  1.00 50.00
ATOM   1940  N   GLY   333     -34.684 -53.791  32.948  1.00 50.00
ATOM   1941  CA  GLY   333     -35.158 -55.035  32.330  1.00 50.00
ATOM   1942  C   GLY   333     -35.899 -54.769  31.015  1.00 50.00
ATOM   1943  O   GLY   333     -35.913 -53.675  30.451  1.00 50.00
ATOM   1944  N   SER   334     -36.451 -55.848  30.508  1.00 50.00
ATOM   1945  CA  SER   334     -37.314 -55.825  29.314  1.00 50.00
ATOM   1946  C   SER   334     -38.196 -57.077  29.381  1.00 50.00
ATOM   1947  O   SER   334     -37.932 -58.012  30.140  1.00 50.00
ATOM   1948  CB  SER   334     -36.472 -55.825  28.028  1.00 50.00
ATOM   1949  OG  SER   334     -35.876 -57.110  27.898  1.00 50.00
ATOM   1950  N   CYS   335     -39.164 -57.130  28.478  1.00 50.00
ATOM   1951  CA  CYS   335     -40.023 -58.322  28.336  1.00 50.00
ATOM   1952  C   CYS   335     -39.418 -59.312  27.325  1.00 50.00
ATOM   1953  O   CYS   335     -40.102 -60.189  26.792  1.00 50.00
ATOM   1954  CB  CYS   335     -41.409 -57.860  27.882  1.00 50.00
ATOM   1955  SG  CYS   335     -42.164 -56.533  28.895  1.00 50.00
ATOM   1956  N   GLY   336     -38.096 -59.177  27.128  1.00 50.00
ATOM   1957  CA  GLY   336     -37.331 -59.982  26.174  1.00 50.00
ATOM   1958  C   GLY   336     -35.955 -60.322  26.771  1.00 50.00
ATOM   1959  O   GLY   336     -35.189 -59.395  27.000  1.00 50.00
ATOM   1960  N   PRO   337     -35.575 -61.603  26.798  1.00 50.00
ATOM   1961  CA  PRO   337     -34.347 -62.103  27.457  1.00 50.00
ATOM   1962  C   PRO   337     -33.183 -61.105  27.594  1.00 50.00
ATOM   1963  O   PRO   337     -32.726 -60.516  26.617  1.00 50.00
ATOM   1964  CB  PRO   337     -33.930 -63.330  26.643  1.00 50.00
ATOM   1965  CG  PRO   337     -34.781 -63.273  25.374  1.00 50.00
ATOM   1966  CD  PRO   337     -36.069 -62.615  25.850  1.00 50.00
ATOM   1967  N   VAL   338     -32.888 -60.785  28.847  1.00 50.00
ATOM   1968  CA  VAL   338     -31.767 -59.897  29.220  1.00 50.00
ATOM   1969  C   VAL   338     -30.490 -60.747  29.112  1.00 50.00
ATOM   1970  O   VAL   338     -30.201 -61.553  29.987  1.00 50.00
ATOM   1971  CB  VAL   338     -31.934 -59.325  30.644  1.00 50.00
ATOM   1972  CG1 VAL   338     -30.861 -58.272  30.941  1.00 50.00
ATOM   1973  CG2 VAL   338     -33.311 -58.694  30.878  1.00 50.00
ATOM   1974  N   SER   339     -29.809 -60.606  27.986  1.00 50.00
ATOM   1975  CA  SER   339     -28.618 -61.424  27.654  1.00 50.00
ATOM   1976  C   SER   339     -27.438 -61.243  28.618  1.00 50.00
ATOM   1977  O   SER   339     -26.723 -62.197  28.924  1.00 50.00
ATOM   1978  CB  SER   339     -28.155 -61.100  26.233  1.00 50.00
ATOM   1979  OG  SER   339     -27.900 -59.694  26.119  1.00 50.00
ATOM   1980  N   SER   340     -27.281 -60.020  29.122  1.00 50.00
ATOM   1981  CA  SER   340     -26.157 -59.606  29.984  1.00 50.00
ATOM   1982  C   SER   340     -26.086 -60.384  31.298  1.00 50.00
ATOM   1983  O   SER   340     -26.831 -60.121  32.246  1.00 50.00
ATOM   1984  CB  SER   340     -26.216 -58.096  30.250  1.00 50.00
ATOM   1985  OG  SER   340     -27.530 -57.714  30.670  1.00 50.00
ATOM   1986  N   ASN   341     -25.223 -61.406  31.276  1.00 50.00
ATOM   1987  CA  ASN   341     -24.905 -62.298  32.416  1.00 50.00
ATOM   1988  C   ASN   341     -25.981 -63.373  32.690  1.00 50.00
ATOM   1989  O   ASN   341     -25.798 -64.254  33.527  1.00 50.00
ATOM   1990  CB  ASN   341     -24.675 -61.442  33.669  1.00 50.00
ATOM   1991  CG  ASN   341     -23.845 -62.091  34.763  1.00 50.00
ATOM   1992  OD1 ASN   341     -23.793 -63.287  34.988  1.00 50.00
ATOM   1993  ND2 ASN   341     -23.113 -61.245  35.443  1.00 50.00
ATOM   1994  N   GLY   342     -26.982 -63.428  31.810  1.00 50.00
ATOM   1995  CA  GLY   342     -28.053 -64.439  31.906  1.00 50.00
ATOM   1996  C   GLY   342     -27.793 -65.612  30.968  1.00 50.00
ATOM   1997  O   GLY   342     -28.706 -66.162  30.370  1.00 50.00
ATOM   1998  N   ALA   343     -26.526 -65.988  30.883  1.00 50.00
ATOM   1999  CA  ALA   343     -26.090 -67.080  29.996  1.00 50.00
ATOM   2000  C   ALA   343     -26.291 -68.484  30.596  1.00 50.00
ATOM   2001  O   ALA   343     -25.945 -69.477  29.964  1.00 50.00
ATOM   2002  CB  ALA   343     -24.631 -66.838  29.602  1.00 50.00
ATOM   2003  N   ASN   344     -26.596 -68.519  31.894  1.00 50.00
ATOM   2004  CA  ASN   344     -26.841 -69.773  32.624  1.00 50.00
ATOM   2005  C   ASN   344     -28.165 -69.662  33.402  1.00 50.00
ATOM   2006  O   ASN   344     -29.165 -69.199  32.853  1.00 50.00
ATOM   2007  CB  ASN   344     -25.595 -70.067  33.477  1.00 50.00
ATOM   2008  CG  ASN   344     -25.656 -71.464  34.104  1.00 50.00
ATOM   2009  OD1 ASN   344     -25.814 -72.481  33.452  1.00 50.00
ATOM   2010  ND2 ASN   344     -25.574 -71.511  35.418  1.00 50.00
ATOM   2011  N   GLY   345     -28.163 -70.046  34.684  1.00 50.00
ATOM   2012  CA  GLY   345     -29.365 -69.926  35.509  1.00 50.00
ATOM   2013  C   GLY   345     -29.468 -70.972  36.620  1.00 50.00
ATOM   2014  O   GLY   345     -28.533 -71.714  36.907  1.00 50.00
ATOM   2015  N   VAL   346     -30.614 -70.884  37.269  1.00 50.00
ATOM   2016  CA  VAL   346     -31.062 -71.774  38.357  1.00 50.00
ATOM   2017  C   VAL   346     -32.589 -71.892  38.238  1.00 50.00
ATOM   2018  O   VAL   346     -33.240 -70.965  37.760  1.00 50.00
ATOM   2019  CB  VAL   346     -30.633 -71.193  39.724  1.00 50.00
ATOM   2020  CG1 VAL   346     -31.288 -69.848  40.069  1.00 50.00
ATOM   2021  CG2 VAL   346     -30.863 -72.195  40.860  1.00 50.00
ATOM   2022  N   LYS   347     -33.137 -72.988  38.738  1.00 50.00
ATOM   2023  CA  LYS   347     -34.600 -73.114  38.850  1.00 50.00
ATOM   2024  C   LYS   347     -35.113 -72.095  39.883  1.00 50.00
ATOM   2025  O   LYS   347     -34.573 -71.989  40.986  1.00 50.00
ATOM   2026  CB  LYS   347     -34.956 -74.534  39.271  1.00 50.00
ATOM   2027  CG  LYS   347     -36.465 -74.713  39.381  1.00 50.00
ATOM   2028  CD  LYS   347     -36.827 -76.145  39.746  1.00 50.00
ATOM   2029  CE  LYS   347     -38.335 -76.243  39.927  1.00 50.00
ATOM   2030  NZ  LYS   347     -39.065 -75.878  38.705  1.00 50.00
ATOM   2031  N   GLY   348     -36.192 -71.428  39.484  1.00 50.00
ATOM   2032  CA  GLY   348     -36.859 -70.436  40.343  1.00 50.00
ATOM   2033  C   GLY   348     -38.352 -70.408  40.032  1.00 50.00
ATOM   2034  O   GLY   348     -38.869 -71.217  39.264  1.00 50.00
ATOM   2035  N   PHE   349     -38.976 -69.348  40.516  1.00 50.00
ATOM   2036  CA  PHE   349     -40.421 -69.125  40.343  1.00 50.00
ATOM   2037  C   PHE   349     -40.718 -67.642  40.584  1.00 50.00
ATOM   2038  O   PHE   349     -39.888 -66.900  41.117  1.00 50.00
ATOM   2039  CB  PHE   349     -41.197 -69.995  41.346  1.00 50.00
ATOM   2040  CG  PHE   349     -41.065 -69.504  42.791  1.00 50.00
ATOM   2041  CD1 PHE   349     -39.880 -69.703  43.487  1.00 50.00
ATOM   2042  CD2 PHE   349     -42.102 -68.774  43.361  1.00 50.00
ATOM   2043  CE1 PHE   349     -39.729 -69.166  44.757  1.00 50.00
ATOM   2044  CE2 PHE   349     -41.946 -68.238  44.632  1.00 50.00
ATOM   2045  CZ  PHE   349     -40.759 -68.430  45.326  1.00 50.00
ATOM   2046  N   SER   350     -41.985 -67.312  40.369  1.00 50.00
ATOM   2047  CA  SER   350     -42.546 -65.972  40.618  1.00 50.00
ATOM   2048  C   SER   350     -44.064 -66.038  40.472  1.00 50.00
ATOM   2049  O   SER   350     -44.595 -66.718  39.591  1.00 50.00
ATOM   2050  CB  SER   350     -42.022 -64.927  39.626  1.00 50.00
ATOM   2051  OG  SER   350     -40.610 -64.737  39.753  1.00 50.00
ATOM   2052  N   PHE   351     -44.740 -65.359  41.385  1.00 50.00
ATOM   2053  CA  PHE   351     -46.210 -65.283  41.370  1.00 50.00
ATOM   2054  C   PHE   351     -46.669 -63.947  40.784  1.00 50.00
ATOM   2055  O   PHE   351     -46.192 -62.885  41.181  1.00 50.00
ATOM   2056  CB  PHE   351     -46.771 -65.463  42.783  1.00 50.00
ATOM   2057  CG  PHE   351     -46.577 -66.895  43.286  1.00 50.00
ATOM   2058  CD1 PHE   351     -47.521 -67.862  42.962  1.00 50.00
ATOM   2059  CD2 PHE   351     -45.500 -67.217  44.104  1.00 50.00
ATOM   2060  CE1 PHE   351     -47.397 -69.152  43.457  1.00 50.00
ATOM   2061  CE2 PHE   351     -45.383 -68.509  44.606  1.00 50.00
ATOM   2062  CZ  PHE   351     -46.329 -69.473  44.284  1.00 50.00
ATOM   2063  N   LYS   352     -47.610 -64.049  39.855  1.00 50.00
ATOM   2064  CA  LYS   352     -48.197 -62.884  39.174  1.00 50.00
ATOM   2065  C   LYS   352     -49.545 -62.527  39.823  1.00 50.00
ATOM   2066  O   LYS   352     -50.480 -63.324  39.858  1.00 50.00
ATOM   2067  CB  LYS   352     -48.362 -63.218  37.686  1.00 50.00
ATOM   2068  CG  LYS   352     -49.243 -62.214  36.935  1.00 50.00
ATOM   2069  CD  LYS   352     -49.585 -62.719  35.535  1.00 50.00
ATOM   2070  CE  LYS   352     -50.823 -62.015  34.961  1.00 50.00
ATOM   2071  NZ  LYS   352     -50.642 -60.574  34.845  1.00 50.00
ATOM   2072  N   TYR   353     -49.599 -61.281  40.267  1.00 50.00
ATOM   2073  CA  TYR   353     -50.824 -60.644  40.791  1.00 50.00
ATOM   2074  C   TYR   353     -51.097 -59.368  39.991  1.00 50.00
ATOM   2075  O   TYR   353     -50.379 -58.378  40.138  1.00 50.00
ATOM   2076  CB  TYR   353     -50.650 -60.284  42.268  1.00 50.00
ATOM   2077  CG  TYR   353     -50.675 -61.506  43.182  1.00 50.00
ATOM   2078  CD1 TYR   353     -49.528 -62.267  43.370  1.00 50.00
ATOM   2079  CD2 TYR   353     -51.828 -61.783  43.903  1.00 50.00
ATOM   2080  CE1 TYR   353     -49.541 -63.311  44.283  1.00 50.00
ATOM   2081  CE2 TYR   353     -51.841 -62.822  44.821  1.00 50.00
ATOM   2082  CZ  TYR   353     -50.696 -63.587  45.004  1.00 50.00
ATOM   2083  OH  TYR   353     -50.713 -64.631  45.866  1.00 50.00
ATOM   2084  N   GLY   354     -52.099 -59.431  39.101  1.00 50.00
ATOM   2085  CA  GLY   354     -52.394 -58.327  38.161  1.00 50.00
ATOM   2086  C   GLY   354     -51.134 -58.011  37.325  1.00 50.00
ATOM   2087  O   GLY   354     -50.483 -58.932  36.871  1.00 50.00
ATOM   2088  N   ASN   355     -50.585 -56.827  37.523  1.00 50.00
ATOM   2089  CA  ASN   355     -49.318 -56.450  36.845  1.00 50.00
ATOM   2090  C   ASN   355     -48.105 -56.473  37.785  1.00 50.00
ATOM   2091  O   ASN   355     -46.994 -56.141  37.383  1.00 50.00
ATOM   2092  CB  ASN   355     -49.466 -55.067  36.218  1.00 50.00
ATOM   2093  CG  ASN   355     -50.571 -55.044  35.161  1.00 50.00
ATOM   2094  OD1 ASN   355     -50.698 -55.900  34.300  1.00 50.00
ATOM   2095  ND2 ASN   355     -51.382 -54.015  35.230  1.00 50.00
ATOM   2096  N   GLY   356     -48.344 -56.909  39.028  1.00 50.00
ATOM   2097  CA  GLY   356     -47.329 -57.035  40.082  1.00 50.00
ATOM   2098  C   GLY   356     -46.835 -58.486  40.168  1.00 50.00
ATOM   2099  O   GLY   356     -47.472 -59.415  39.674  1.00 50.00
ATOM   2100  N   VAL   357     -45.659 -58.620  40.756  1.00 50.00
ATOM   2101  CA  VAL   357     -44.969 -59.926  40.816  1.00 50.00
ATOM   2102  C   VAL   357     -44.312 -60.127  42.179  1.00 50.00
ATOM   2103  O   VAL   357     -43.674 -59.216  42.711  1.00 50.00
ATOM   2104  CB  VAL   357     -43.834 -60.079  39.792  1.00 50.00
ATOM   2105  CG1 VAL   357     -43.869 -61.485  39.203  1.00 50.00
ATOM   2106  CG2 VAL   357     -43.747 -59.010  38.708  1.00 50.00
ATOM   2107  N   TRP   358     -44.415 -61.365  42.640  1.00 50.00
ATOM   2108  CA  TRP   358     -43.660 -61.873  43.794  1.00 50.00
ATOM   2109  C   TRP   358     -42.494 -62.713  43.277  1.00 50.00
ATOM   2110  O   TRP   358     -42.682 -63.824  42.780  1.00 50.00
ATOM   2111  CB  TRP   358     -44.530 -62.736  44.709  1.00 50.00
ATOM   2112  CG  TRP   358     -45.236 -61.899  45.771  1.00 50.00
ATOM   2113  CD1 TRP   358     -46.551 -61.774  45.921  1.00 50.00
ATOM   2114  CD2 TRP   358     -44.635 -61.354  46.896  1.00 50.00
ATOM   2115  NE1 TRP   358     -46.811 -61.179  47.084  1.00 50.00
ATOM   2116  CE2 TRP   358     -45.666 -60.911  47.708  1.00 50.00
ATOM   2117  CE3 TRP   358     -43.309 -61.200  47.284  1.00 50.00
ATOM   2118  CZ2 TRP   358     -45.372 -60.309  48.925  1.00 50.00
ATOM   2119  CZ3 TRP   358     -43.016 -60.592  48.499  1.00 50.00
ATOM   2120  CH2 TRP   358     -44.049 -60.147  49.317  1.00 50.00
ATOM   2121  N   ILE   359     -41.331 -62.081  43.276  1.00 50.00
ATOM   2122  CA  ILE   359     -40.096 -62.696  42.761  1.00 50.00
ATOM   2123  C   ILE   359     -39.332 -63.332  43.926  1.00 50.00
ATOM   2124  O   ILE   359     -39.086 -62.688  44.944  1.00 50.00
ATOM   2125  CB  ILE   359     -39.237 -61.658  42.018  1.00 50.00
ATOM   2126  CG1 ILE   359     -40.094 -61.085  40.878  1.00 50.00
ATOM   2127  CG2 ILE   359     -37.917 -62.268  41.505  1.00 50.00
ATOM   2128  CD1 ILE   359     -39.448 -59.994  40.032  1.00 50.00
ATOM   2129  N   GLY   360     -38.998 -64.600  43.700  1.00 50.00
ATOM   2130  CA  GLY   360     -38.104 -65.347  44.600  1.00 50.00
ATOM   2131  C   GLY   360     -36.786 -65.538  43.850  1.00 50.00
ATOM   2132  O   GLY   360     -36.788 -65.946  42.689  1.00 50.00
ATOM   2133  N   ARG   361     -35.695 -65.275  44.552  1.00 50.00
ATOM   2134  CA  ARG   361     -34.352 -65.290  43.944  1.00 50.00
ATOM   2135  C   ARG   361     -33.268 -65.296  45.024  1.00 50.00
ATOM   2136  O   ARG   361     -33.493 -64.913  46.175  1.00 50.00
ATOM   2137  CB  ARG   361     -34.155 -64.072  43.027  1.00 50.00
ATOM   2138  CG  ARG   361     -34.137 -62.746  43.793  1.00 50.00
ATOM   2139  CD  ARG   361     -33.819 -61.608  42.843  1.00 50.00
ATOM   2140  NE  ARG   361     -33.432 -60.423  43.627  1.00 50.00
ATOM   2141  CZ  ARG   361     -33.000 -59.282  43.109  1.00 50.00
ATOM   2142  NH1 ARG   361     -32.916 -59.115  41.798  1.00 50.00
ATOM   2143  NH2 ARG   361     -32.658 -58.276  43.908  1.00 50.00
ATOM   2144  N   THR   362     -32.106 -65.758  44.594  1.00 50.00
ATOM   2145  CA  THR   362     -30.866 -65.670  45.391  1.00 50.00
ATOM   2146  C   THR   362     -30.544 -64.186  45.611  1.00 50.00
ATOM   2147  O   THR   362     -30.942 -63.347  44.814  1.00 50.00
ATOM   2148  CB  THR   362     -29.703 -66.318  44.638  1.00 50.00
ATOM   2149  OG1 THR   362     -29.541 -65.646  43.388  1.00 50.00
ATOM   2150  CG2 THR   362     -29.953 -67.810  44.393  1.00 50.00
ATOM   2151  N   LYS   363     -29.860 -63.888  46.694  1.00 50.00
ATOM   2152  CA  LYS   363     -29.448 -62.495  46.973  1.00 50.00
ATOM   2153  C   LYS   363     -28.198 -62.132  46.157  1.00 50.00
ATOM   2154  O   LYS   363     -27.999 -60.987  45.758  1.00 50.00
ATOM   2155  CB  LYS   363     -29.178 -62.341  48.461  1.00 50.00
ATOM   2156  CG  LYS   363     -30.354 -62.820  49.315  1.00 50.00
ATOM   2157  CD  LYS   363     -30.077 -62.652  50.806  1.00 50.00
ATOM   2158  CE  LYS   363     -30.226 -61.213  51.291  1.00 50.00
ATOM   2159  NZ  LYS   363     -31.634 -60.840  51.234  1.00 50.00
ATOM   2160  N   SER   364     -27.361 -63.147  45.944  1.00 50.00
ATOM   2161  CA  SER   364     -26.181 -63.052  45.068  1.00 50.00
ATOM   2162  C   SER   364     -26.623 -62.931  43.607  1.00 50.00
ATOM   2163  O   SER   364     -27.654 -63.459  43.206  1.00 50.00
ATOM   2164  CB  SER   364     -25.338 -64.316  45.184  1.00 50.00
ATOM   2165  OG  SER   364     -24.114 -64.259  44.437  1.00 50.00
ATOM   2166  N   ILE   365     -25.707 -62.383  42.831  1.00 50.00
ATOM   2167  CA  ILE   365     -25.881 -62.237  41.369  1.00 50.00
ATOM   2168  C   ILE   365     -25.023 -63.248  40.584  1.00 50.00
ATOM   2169  O   ILE   365     -25.039 -63.274  39.357  1.00 50.00
ATOM   2170  CB  ILE   365     -25.583 -60.789  40.939  1.00 50.00
ATOM   2171  CG1 ILE   365     -24.118 -60.402  41.216  1.00 50.00
ATOM   2172  CG2 ILE   365     -26.595 -59.834  41.598  1.00 50.00
ATOM   2173  CD1 ILE   365     -23.688 -59.065  40.601  1.00 50.00
ATOM   2174  N   SER   366     -24.140 -63.934  41.309  1.00 50.00
ATOM   2175  CA  SER   366     -23.183 -64.893  40.719  1.00 50.00
ATOM   2176  C   SER   366     -23.286 -66.302  41.314  1.00 50.00
ATOM   2177  O   SER   366     -23.076 -67.294  40.624  1.00 50.00
ATOM   2178  CB  SER   366     -21.745 -64.389  40.868  1.00 50.00
ATOM   2179  OG  SER   366     -21.633 -63.112  40.233  1.00 50.00
ATOM   2180  N   SER   367     -23.631 -66.365  42.593  1.00 50.00
ATOM   2181  CA  SER   367     -23.706 -67.654  43.306  1.00 50.00
ATOM   2182  C   SER   367     -25.133 -67.956  43.769  1.00 50.00
ATOM   2183  O   SER   367     -25.929 -67.051  44.007  1.00 50.00
ATOM   2184  CB  SER   367     -22.771 -67.691  44.517  1.00 50.00
ATOM   2185  OG  SER   367     -21.452 -67.244  44.201  1.00 50.00
ATOM   2186  N   ARG   368     -25.355 -69.232  44.043  1.00 50.00
ATOM   2187  CA  ARG   368     -26.633 -69.737  44.584  1.00 50.00
ATOM   2188  C   ARG   368     -26.650 -69.627  46.117  1.00 50.00
ATOM   2189  O   ARG   368     -26.719 -70.615  46.844  1.00 50.00
ATOM   2190  CB  ARG   368     -26.839 -71.181  44.123  1.00 50.00
ATOM   2191  CG  ARG   368     -27.038 -71.257  42.613  1.00 50.00
ATOM   2192  CD  ARG   368     -27.212 -72.712  42.200  1.00 50.00
ATOM   2193  NE  ARG   368     -27.521 -72.762  40.764  1.00 50.00
ATOM   2194  CZ  ARG   368     -27.740 -73.867  40.055  1.00 50.00
ATOM   2195  NH1 ARG   368     -27.668 -75.072  40.615  1.00 50.00
ATOM   2196  NH2 ARG   368     -28.084 -73.784  38.782  1.00 50.00
ATOM   2197  N   ASN   369     -26.345 -68.422  46.582  1.00 50.00
ATOM   2198  CA  ASN   369     -26.297 -68.112  48.019  1.00 50.00
ATOM   2199  C   ASN   369     -27.364 -67.066  48.355  1.00 50.00
ATOM   2200  O   ASN   369     -27.685 -66.184  47.549  1.00 50.00
ATOM   2201  CB  ASN   369     -24.897 -67.625  48.415  1.00 99.99
ATOM   2202  CG  ASN   369     -24.536 -66.279  47.787  1.00 99.99
ATOM   2203  OD1 ASN   369     -25.216 -65.279  47.930  1.00 99.99
ATOM   2204  ND2 ASN   369     -23.501 -66.254  46.991  1.00 99.99
ATOM   2205  N   GLY   370     -27.910 -67.218  49.561  1.00 50.00
ATOM   2206  CA  GLY   370     -28.972 -66.334  50.048  1.00 50.00
ATOM   2207  C   GLY   370     -30.232 -66.456  49.191  1.00 50.00
ATOM   2208  O   GLY   370     -30.232 -66.987  48.079  1.00 50.00
ATOM   2209  N   PHE   371     -31.322 -65.999  49.775  1.00 50.00
ATOM   2210  CA  PHE   371     -32.629 -65.994  49.107  1.00 50.00
ATOM   2211  C   PHE   371     -33.506 -64.899  49.714  1.00 50.00
ATOM   2212  O   PHE   371     -33.347 -64.532  50.882  1.00 50.00
ATOM   2213  CB  PHE   371     -33.285 -67.367  49.272  1.00 50.00
ATOM   2214  CG  PHE   371     -34.337 -67.596  48.191  1.00 50.00
ATOM   2215  CD1 PHE   371     -33.945 -68.061  46.946  1.00 50.00
ATOM   2216  CD2 PHE   371     -35.674 -67.345  48.454  1.00 50.00
ATOM   2217  CE1 PHE   371     -34.899 -68.273  45.961  1.00 50.00
ATOM   2218  CE2 PHE   371     -36.633 -67.556  47.474  1.00 50.00
ATOM   2219  CZ  PHE   371     -36.241 -68.022  46.226  1.00 50.00
ATOM   2220  N   GLU   372     -34.460 -64.447  48.912  1.00 50.00
ATOM   2221  CA  GLU   372     -35.347 -63.328  49.277  1.00 50.00
ATOM   2222  C   GLU   372     -36.577 -63.257  48.365  1.00 50.00
ATOM   2223  O   GLU   372     -36.500 -63.533  47.169  1.00 50.00
ATOM   2224  CB  GLU   372     -34.582 -61.999  49.202  1.00 50.00
ATOM   2225  CG  GLU   372     -33.932 -61.762  47.828  1.00 50.00
ATOM   2226  CD  GLU   372     -33.122 -60.471  47.755  1.00 50.00
ATOM   2227  OE1 GLU   372     -32.575 -60.081  48.799  1.00 50.00
ATOM   2228  OE2 GLU   372     -33.041 -59.905  46.646  1.00 50.00
ATOM   2229  N   MET   373     -37.675 -62.862  48.990  1.00 50.00
ATOM   2230  CA  MET   373     -38.935 -62.586  48.280  1.00 50.00
ATOM   2231  C   MET   373     -39.083 -61.080  48.091  1.00 50.00
ATOM   2232  O   MET   373     -38.975 -60.308  49.042  1.00 50.00
ATOM   2233  CB  MET   373     -40.146 -63.085  49.066  1.00 50.00
ATOM   2234  CG  MET   373     -40.221 -64.608  49.143  1.00 50.00
ATOM   2235  SD  MET   373     -40.188 -65.504  47.550  1.00 50.00
ATOM   2236  CE  MET   373     -41.779 -65.010  46.928  1.00 50.00
ATOM   2237  N   ILE   374     -39.328 -60.702  46.850  1.00 50.00
ATOM   2238  CA  ILE   374     -39.469 -59.289  46.465  1.00 50.00
ATOM   2239  C   ILE   374     -40.825 -59.116  45.774  1.00 50.00
ATOM   2240  O   ILE   374     -41.146 -59.818  44.819  1.00 50.00
ATOM   2241  CB  ILE   374     -38.292 -58.875  45.558  1.00 50.00
ATOM   2242  CG1 ILE   374     -36.968 -58.983  46.335  1.00 50.00
ATOM   2243  CG2 ILE   374     -38.494 -57.468  44.972  1.00 50.00
ATOM   2244  CD1 ILE   374     -35.709 -58.718  45.506  1.00 50.00
ATOM   2245  N   TRP   375     -41.534 -58.092  46.216  1.00 50.00
ATOM   2246  CA  TRP   375     -42.793 -57.709  45.563  1.00 50.00
ATOM   2247  C   TRP   375     -42.678 -56.378  44.839  1.00 50.00
ATOM   2248  O   TRP   375     -42.623 -55.291  45.428  1.00 50.00
ATOM   2249  CB  TRP   375     -43.966 -57.771  46.530  1.00 50.00
ATOM   2250  CG  TRP   375     -45.174 -56.911  46.173  1.00 50.00
ATOM   2251  CD1 TRP   375     -45.598 -55.746  46.656  1.00 50.00
ATOM   2252  CD2 TRP   375     -46.088 -57.355  45.273  1.00 50.00
ATOM   2253  NE1 TRP   375     -46.762 -55.432  46.068  1.00 50.00
ATOM   2254  CE2 TRP   375     -47.089 -56.407  45.225  1.00 50.00
ATOM   2255  CE3 TRP   375     -46.099 -58.510  44.513  1.00 50.00
ATOM   2256  CZ2 TRP   375     -48.158 -56.634  44.375  1.00 50.00
ATOM   2257  CZ3 TRP   375     -47.162 -58.729  43.665  1.00 50.00
ATOM   2258  CH2 TRP   375     -48.186 -57.791  43.597  1.00 50.00
ATOM   2259  N   ASP   376     -42.642 -56.577  43.531  1.00 50.00
ATOM   2260  CA  ASP   376     -42.626 -55.481  42.568  1.00 50.00
ATOM   2261  C   ASP   376     -44.023 -55.333  41.940  1.00 50.00
ATOM   2262  O   ASP   376     -44.332 -56.029  40.969  1.00 50.00
ATOM   2263  CB  ASP   376     -41.532 -55.697  41.518  1.00 50.00
ATOM   2264  CG  ASP   376     -41.477 -54.535  40.522  1.00 50.00
ATOM   2265  OD1 ASP   376     -41.881 -53.414  40.901  1.00 50.00
ATOM   2266  OD2 ASP   376     -41.070 -54.818  39.385  1.00 50.00
ATOM   2267  N   PRO   377     -44.849 -54.455  42.530  1.00 50.00
ATOM   2268  CA  PRO   377     -46.178 -54.135  41.970  1.00 50.00
ATOM   2269  C   PRO   377     -45.930 -53.501  40.601  1.00 50.00
ATOM   2270  O   PRO   377     -44.893 -52.867  40.418  1.00 50.00
ATOM   2271  CB  PRO   377     -46.758 -53.105  42.939  1.00 50.00
ATOM   2272  CG  PRO   377     -45.525 -52.360  43.452  1.00 50.00
ATOM   2273  CD  PRO   377     -44.484 -53.473  43.574  1.00 50.00
ATOM   2274  N   ASN   378     -46.822 -53.737  39.640  1.00 50.00
ATOM   2275  CA  ASN   378     -46.636 -53.230  38.259  1.00 50.00
ATOM   2276  C   ASN   378     -45.175 -53.436  37.786  1.00 50.00
ATOM   2277  O   ASN   378     -44.394 -52.496  37.657  1.00 50.00
ATOM   2278  CB  ASN   378     -47.018 -51.744  38.187  1.00 50.00
ATOM   2279  CG  ASN   378     -48.393 -51.457  38.786  1.00 50.00
ATOM   2280  OD1 ASN   378     -49.399 -52.074  38.457  1.00 50.00
ATOM   2281  ND2 ASN   378     -48.411 -50.567  39.754  1.00 50.00
ATOM   2282  N   GLY   379     -44.768 -54.702  37.881  1.00 50.00
ATOM   2283  CA  GLY   379     -43.391 -55.134  37.581  1.00 50.00
ATOM   2284  C   GLY   379     -43.320 -56.409  36.737  1.00 50.00
ATOM   2285  O   GLY   379     -42.255 -56.952  36.476  1.00 50.00
ATOM   2286  N   TRP   380     -44.489 -56.937  36.398  1.00 50.00
ATOM   2287  CA  TRP   380     -44.625 -58.106  35.512  1.00 50.00
ATOM   2288  C   TRP   380     -44.641 -57.646  34.047  1.00 50.00
ATOM   2289  O   TRP   380     -44.252 -58.380  33.142  1.00 50.00
ATOM   2290  CB  TRP   380     -45.911 -58.851  35.892  1.00 50.00
ATOM   2291  CG  TRP   380     -46.243 -60.002  34.942  1.00 50.00
ATOM   2292  CD1 TRP   380     -46.922 -59.861  33.811  1.00 50.00
ATOM   2293  CD2 TRP   380     -45.928 -61.345  35.056  1.00 50.00
ATOM   2294  NE1 TRP   380     -47.061 -61.040  33.214  1.00 50.00
ATOM   2295  CE2 TRP   380     -46.472 -61.975  33.952  1.00 50.00
ATOM   2296  CE3 TRP   380     -45.262 -62.089  36.011  1.00 50.00
ATOM   2297  CZ2 TRP   380     -46.363 -63.353  33.816  1.00 50.00
ATOM   2298  CZ3 TRP   380     -45.133 -63.467  35.879  1.00 50.00
ATOM   2299  CH2 TRP   380     -45.690 -64.099  34.775  1.00 50.00
ATOM   2300  N   THR   381     -45.085 -56.408  33.873  1.00 50.00
ATOM   2301  CA  THR   381     -45.267 -55.764  32.559  1.00 50.00
ATOM   2302  C   THR   381     -44.342 -54.550  32.378  1.00 50.00
ATOM   2303  O   THR   381     -44.021 -54.187  31.249  1.00 50.00
ATOM   2304  CB  THR   381     -46.724 -55.311  32.391  1.00 50.00
ATOM   2305  OG1 THR   381     -47.062 -54.366  33.410  1.00 50.00
ATOM   2306  CG2 THR   381     -47.714 -56.479  32.437  1.00 50.00
ATOM   2307  N   GLY   382     -43.950 -53.942  33.508  1.00 50.00
ATOM   2308  CA  GLY   382     -43.119 -52.728  33.534  1.00 50.00
ATOM   2309  C   GLY   382     -41.644 -53.062  33.773  1.00 50.00
ATOM   2310  O   GLY   382     -41.292 -54.084  34.361  1.00 50.00
ATOM   2311  N   THR   383     -40.828 -52.100  33.376  1.00 50.00
ATOM   2312  CA  THR   383     -39.367 -52.182  33.505  1.00 50.00
ATOM   2313  C   THR   383     -38.920 -51.166  34.560  1.00 50.00
ATOM   2314  O   THR   383     -38.936 -49.962  34.320  1.00 50.00
ATOM   2315  CB  THR   383     -38.714 -51.826  32.171  1.00 50.00
ATOM   2316  OG1 THR   383     -39.141 -52.697  31.121  1.00 50.00
ATOM   2317  CG2 THR   383     -37.204 -51.878  32.330  1.00 50.00
ATOM   2318  N   ASP   384     -38.531 -51.693  35.708  1.00 50.00
ATOM   2319  CA  ASP   384     -38.024 -50.855  36.807  1.00 50.00
ATOM   2320  C   ASP   384     -36.735 -51.431  37.412  1.00 50.00
ATOM   2321  O   ASP   384     -35.939 -52.014  36.702  1.00 50.00
ATOM   2322  CB  ASP   384     -39.165 -50.665  37.819  1.00 50.00
ATOM   2323  CG  ASP   384     -40.321 -49.843  37.250  1.00 50.00
ATOM   2324  OD1 ASP   384     -40.043 -48.848  36.548  1.00 50.00
ATOM   2325  OD2 ASP   384     -41.462 -50.222  37.573  1.00 50.00
ATOM   2326  N   ASN   385     -36.627 -51.230  38.715  1.00 50.00
ATOM   2327  CA  ASN   385     -35.651 -51.692  39.727  1.00 50.00
ATOM   2328  C   ASN   385     -36.211 -51.463  41.118  1.00 50.00
ATOM   2329  O   ASN   385     -35.701 -51.979  42.112  1.00 50.00
ATOM   2330  CB  ASN   385     -34.337 -50.878  39.687  1.00 50.00
ATOM   2331  CG  ASN   385     -33.726 -51.178  38.447  1.00 50.00
ATOM   2332  OD1 ASN   385     -33.699 -50.106  37.580  1.00 50.00
ATOM   2333  ND2 ASN   385     -33.392 -52.296  38.080  1.00 50.00
ATOM   2334  N   ASN   386     -37.235 -50.608  41.154  1.00 50.00
ATOM   2335  CA  ASN   386     -37.991 -50.271  42.341  1.00 50.00
ATOM   2336  C   ASN   386     -39.167 -51.244  42.463  1.00 50.00
ATOM   2337  O   ASN   386     -39.821 -51.619  41.493  1.00 50.00
ATOM   2338  CB  ASN   386     -38.503 -48.841  42.185  1.00 50.00
ATOM   2339  CG  ASN   386     -39.241 -48.410  43.452  1.00 50.00
ATOM   2340  OD1 ASN   386     -38.740 -48.501  44.559  1.00 50.00
ATOM   2341  ND2 ASN   386     -40.494 -48.055  43.290  1.00 50.00
ATOM   2342  N   PHE   387     -39.363 -51.589  43.713  1.00 50.00
ATOM   2343  CA  PHE   387     -40.430 -52.465  44.213  1.00 50.00
ATOM   2344  C   PHE   387     -40.806 -51.916  45.596  1.00 50.00
ATOM   2345  O   PHE   387     -40.162 -51.004  46.113  1.00 50.00
ATOM   2346  CB  PHE   387     -39.875 -53.893  44.282  1.00 50.00
ATOM   2347  CG  PHE   387     -38.635 -53.992  45.169  1.00 50.00
ATOM   2348  CD1 PHE   387     -37.421 -53.467  44.749  1.00 50.00
ATOM   2349  CD2 PHE   387     -38.745 -54.569  46.419  1.00 50.00
ATOM   2350  CE1 PHE   387     -36.319 -53.502  45.585  1.00 50.00
ATOM   2351  CE2 PHE   387     -37.635 -54.629  47.248  1.00 50.00
ATOM   2352  CZ  PHE   387     -36.422 -54.093  46.838  1.00 50.00
ATOM   2353  N   SER   388     -41.781 -52.548  46.224  1.00 50.00
ATOM   2354  CA  SER   388     -42.272 -52.041  47.522  1.00 50.00
ATOM   2355  C   SER   388     -41.862 -52.867  48.746  1.00 50.00
ATOM   2356  O   SER   388     -41.690 -52.313  49.829  1.00 50.00
ATOM   2357  CB  SER   388     -43.783 -51.823  47.484  1.00 50.00
ATOM   2358  OG  SER   388     -44.443 -53.051  47.176  1.00 50.00
ATOM   2359  N   ILE   389     -41.709 -54.178  48.569  1.00 50.00
ATOM   2360  CA  ILE   389     -41.298 -55.060  49.679  1.00 50.00
ATOM   2361  C   ILE   389     -40.160 -56.028  49.321  1.00 50.00
ATOM   2362  O   ILE   389     -40.124 -56.605  48.235  1.00 50.00
ATOM   2363  CB  ILE   389     -42.525 -55.767  50.306  1.00 50.00
ATOM   2364  CG1 ILE   389     -42.230 -56.634  51.528  1.00 50.00
ATOM   2365  CG2 ILE   389     -43.182 -56.732  49.356  1.00 50.00
ATOM   2366  CD1 ILE   389     -41.746 -55.803  52.711  1.00 50.00
ATOM   2367  N   LYS   390     -39.369 -56.297  50.349  1.00 50.00
ATOM   2368  CA  LYS   390     -38.276 -57.280  50.325  1.00 50.00
ATOM   2369  C   LYS   390     -38.306 -58.064  51.642  1.00 50.00
ATOM   2370  O   LYS   390     -38.189 -57.486  52.723  1.00 50.00
ATOM   2371  CB  LYS   390     -36.956 -56.523  50.264  1.00 50.00
ATOM   2372  CG  LYS   390     -35.785 -57.445  49.952  1.00 50.00
ATOM   2373  CD  LYS   390     -34.507 -56.712  50.347  1.00 50.00
ATOM   2374  CE  LYS   390     -33.282 -57.336  49.692  1.00 50.00
ATOM   2375  NZ  LYS   390     -33.318 -57.141  48.234  1.00 50.00
ATOM   2376  N   GLN   391     -38.458 -59.372  51.528  1.00 50.00
ATOM   2377  CA  GLN   391     -38.436 -60.262  52.696  1.00 50.00
ATOM   2378  C   GLN   391     -37.313 -61.292  52.568  1.00 50.00
ATOM   2379  O   GLN   391     -37.358 -62.190  51.727  1.00 50.00
ATOM   2380  CB  GLN   391     -39.777 -60.964  52.812  1.00 50.00
ATOM   2381  CG  GLN   391     -39.901 -61.783  54.106  1.00 50.00
ATOM   2382  CD  GLN   391     -41.256 -62.480  54.216  1.00 50.00
ATOM   2383  OE1 GLN   391     -41.447 -63.432  54.950  1.00 50.00
ATOM   2384  NE2 GLN   391     -42.249 -61.950  53.520  1.00 50.00
ATOM   2385  N   ASP   392     -36.334 -61.122  53.444  1.00 50.00
ATOM   2386  CA  ASP   392     -35.190 -62.050  53.523  1.00 50.00
ATOM   2387  C   ASP   392     -35.659 -63.432  53.989  1.00 50.00
ATOM   2388  O   ASP   392     -36.539 -63.554  54.838  1.00 50.00
ATOM   2389  CB  ASP   392     -34.120 -61.528  54.485  1.00 50.00
ATOM   2390  CG  ASP   392     -33.577 -60.150  54.088  1.00 50.00
ATOM   2391  OD1 ASP   392     -33.646 -59.817  52.885  1.00 50.00
ATOM   2392  OD2 ASP   392     -33.162 -59.430  55.016  1.00 50.00
ATOM   2393  N   ILE   393     -35.076 -64.436  53.358  1.00 50.00
ATOM   2394  CA  ILE   393     -35.365 -65.848  53.694  1.00 50.00
ATOM   2395  C   ILE   393     -34.064 -66.562  54.073  1.00 50.00
ATOM   2396  O   ILE   393     -34.035 -67.413  54.961  1.00 50.00
ATOM   2397  CB  ILE   393     -36.071 -66.514  52.505  1.00 50.00
ATOM   2398  CG1 ILE   393     -37.407 -65.805  52.276  1.00 50.00
ATOM   2399  CG2 ILE   393     -36.287 -68.022  52.715  1.00 50.00
ATOM   2400  CD1 ILE   393     -37.930 -66.124  50.889  1.00 50.00
ATOM   2401  N   VAL   394     -33.046 -66.308  53.262  1.00 50.00
ATOM   2402  CA  VAL   394     -31.707 -66.876  53.483  1.00 50.00
ATOM   2403  C   VAL   394     -30.712 -65.728  53.315  1.00 50.00
ATOM   2404  O   VAL   394     -30.799 -64.992  52.339  1.00 50.00
ATOM   2405  CB  VAL   394     -31.422 -68.009  52.477  1.00 50.00
ATOM   2406  CG1 VAL   394     -30.054 -68.656  52.713  1.00 50.00
ATOM   2407  CG2 VAL   394     -32.473 -69.119  52.544  1.00 50.00
ATOM   2408  N   GLY   395     -29.786 -65.633  54.266  1.00 50.00
ATOM   2409  CA  GLY   395     -28.683 -64.653  54.194  1.00 50.00
ATOM   2410  C   GLY   395     -27.760 -64.991  53.012  1.00 50.00
ATOM   2411  O   GLY   395     -27.498 -66.162  52.742  1.00 50.00
ATOM   2412  N   ILE   396     -27.175 -63.946  52.433  1.00 50.00
ATOM   2413  CA  ILE   396     -26.205 -64.053  51.304  1.00 50.00
ATOM   2414  C   ILE   396     -24.994 -64.917  51.709  1.00 50.00
ATOM   2415  O   ILE   396     -24.312 -65.505  50.876  1.00 50.00
ATOM   2416  CB  ILE   396     -25.681 -62.671  50.851  1.00 50.00
ATOM   2417  CG1 ILE   396     -26.810 -61.638  50.766  1.00 50.00
ATOM   2418  CG2 ILE   396     -24.971 -62.778  49.492  1.00 50.00
ATOM   2419  CD1 ILE   396     -26.468 -60.197  50.372  1.00 50.00
ATOM   2420  N   ASN   397     -24.722 -64.934  53.015  1.00 50.00
ATOM   2421  CA  ASN   397     -23.602 -65.691  53.598  1.00 50.00
ATOM   2422  C   ASN   397     -23.816 -67.219  53.537  1.00 50.00
ATOM   2423  O   ASN   397     -22.878 -67.999  53.674  1.00 50.00
ATOM   2424  CB  ASN   397     -23.384 -65.219  55.038  1.00 50.00
ATOM   2425  CG  ASN   397     -22.054 -65.734  55.599  1.00 50.00
ATOM   2426  OD1 ASN   397     -21.879 -66.896  55.920  1.00 50.00
ATOM   2427  ND2 ASN   397     -21.094 -64.848  55.744  1.00 50.00
ATOM   2428  N   GLU   398     -25.061 -67.644  53.362  1.00 50.00
ATOM   2429  CA  GLU   398     -25.417 -69.071  53.354  1.00 50.00
ATOM   2430  C   GLU   398     -25.857 -69.495  51.955  1.00 50.00
ATOM   2431  O   GLU   398     -26.372 -68.690  51.189  1.00 50.00
ATOM   2432  CB  GLU   398     -26.539 -69.367  54.347  1.00 99.99
ATOM   2433  CG  GLU   398     -26.121 -69.034  55.784  1.00 99.99
ATOM   2434  CD  GLU   398     -26.220 -67.555  56.174  1.00 99.99
ATOM   2435  OE1 GLU   398     -26.764 -66.742  55.389  1.00 99.99
ATOM   2436  OE2 GLU   398     -25.876 -67.263  57.332  1.00 99.99
ATOM   2437  N   TRP   399     -25.694 -70.778  51.689  1.00 50.00
ATOM   2438  CA  TRP   399     -26.031 -71.359  50.378  1.00 50.00
ATOM   2439  C   TRP   399     -27.531 -71.648  50.262  1.00 50.00
ATOM   2440  O   TRP   399     -28.176 -72.097  51.212  1.00 50.00
ATOM   2441  CB  TRP   399     -25.251 -72.656  50.167  1.00 50.00
ATOM   2442  CG  TRP   399     -23.737 -72.457  50.276  1.00 50.00
ATOM   2443  CD1 TRP   399     -22.948 -72.947  51.228  1.00 50.00
ATOM   2444  CD2 TRP   399     -22.929 -71.803  49.361  1.00 50.00
ATOM   2445  NE1 TRP   399     -21.681 -72.639  50.959  1.00 50.00
ATOM   2446  CE2 TRP   399     -21.632 -71.938  49.830  1.00 50.00
ATOM   2447  CE3 TRP   399     -23.193 -71.104  48.191  1.00 50.00
ATOM   2448  CZ2 TRP   399     -20.582 -71.363  49.125  1.00 50.00
ATOM   2449  CZ3 TRP   399     -22.141 -70.540  47.480  1.00 50.00
ATOM   2450  CH2 TRP   399     -20.838 -70.668  47.949  1.00 50.00
ATOM   2451  N   SER   400     -28.049 -71.313  49.091  1.00 50.00
ATOM   2452  CA  SER   400     -29.419 -71.635  48.661  1.00 50.00
ATOM   2453  C   SER   400     -29.309 -72.579  47.447  1.00 50.00
ATOM   2454  O   SER   400     -28.483 -73.496  47.456  1.00 50.00
ATOM   2455  CB  SER   400     -30.164 -70.323  48.356  1.00 50.00
ATOM   2456  OG  SER   400     -29.576 -69.673  47.224  1.00 50.00
ATOM   2457  N   GLY   401     -30.227 -72.443  46.483  1.00 50.00
ATOM   2458  CA  GLY   401     -30.228 -73.253  45.256  1.00 50.00
ATOM   2459  C   GLY   401     -31.581 -73.145  44.560  1.00 50.00
ATOM   2460  O   GLY   401     -32.261 -72.124  44.676  1.00 50.00
ATOM   2461  N   TYR   402     -31.978 -74.255  43.946  1.00 50.00
ATOM   2462  CA  TYR   402     -33.278 -74.354  43.253  1.00 50.00
ATOM   2463  C   TYR   402     -34.412 -73.963  44.201  1.00 50.00
ATOM   2464  O   TYR   402     -34.362 -74.236  45.400  1.00 50.00
ATOM   2465  CB  TYR   402     -33.553 -75.783  42.777  1.00 50.00
ATOM   2466  CG  TYR   402     -32.778 -76.225  41.532  1.00 50.00
ATOM   2467  CD1 TYR   402     -31.485 -75.790  41.260  1.00 50.00
ATOM   2468  CD2 TYR   402     -33.411 -77.084  40.645  1.00 50.00
ATOM   2469  CE1 TYR   402     -30.837 -76.208  40.113  1.00 50.00
ATOM   2470  CE2 TYR   402     -32.763 -77.504  39.494  1.00 50.00
ATOM   2471  CZ  TYR   402     -31.472 -77.062  39.228  1.00 50.00
ATOM   2472  OH  TYR   402     -30.785 -77.505  38.148  1.00 50.00
ATOM   2473  N   SER   403     -35.327 -73.186  43.665  1.00 50.00
ATOM   2474  CA  SER   403     -36.567 -72.838  44.374  1.00 50.00
ATOM   2475  C   SER   403     -37.731 -73.125  43.428  1.00 50.00
ATOM   2476  O   SER   403     -37.592 -73.043  42.209  1.00 50.00
ATOM   2477  CB  SER   403     -36.561 -71.367  44.796  1.00 50.00
ATOM   2478  OG  SER   403     -36.507 -70.518  43.646  1.00 50.00
ATOM   2479  N   GLY   404     -38.823 -73.590  44.025  1.00 50.00
ATOM   2480  CA  GLY   404     -40.032 -73.888  43.240  1.00 50.00
ATOM   2481  C   GLY   404     -41.278 -73.421  43.977  1.00 50.00
ATOM   2482  O   GLY   404     -41.324 -73.391  45.207  1.00 50.00
ATOM   2483  N   SER   405     -42.278 -73.115  43.172  1.00 50.00
ATOM   2484  CA  SER   405     -43.612 -72.742  43.674  1.00 50.00
ATOM   2485  C   SER   405     -44.443 -74.016  43.862  1.00 50.00
ATOM   2486  O   SER   405     -44.207 -75.036  43.210  1.00 50.00
ATOM   2487  CB  SER   405     -44.320 -71.833  42.667  1.00 50.00
ATOM   2488  OG  SER   405     -44.524 -72.529  41.433  1.00 50.00
ATOM   2489  N   PHE   406     -45.320 -73.973  44.853  1.00 50.00
ATOM   2490  CA  PHE   406     -46.293 -75.058  45.051  1.00 50.00
ATOM   2491  C   PHE   406     -47.611 -74.515  45.607  1.00 50.00
ATOM   2492  O   PHE   406     -47.657 -73.513  46.320  1.00 50.00
ATOM   2493  CB  PHE   406     -45.715 -76.181  45.921  1.00 50.00
ATOM   2494  CG  PHE   406     -45.594 -75.816  47.400  1.00 50.00
ATOM   2495  CD1 PHE   406     -44.452 -75.194  47.887  1.00 50.00
ATOM   2496  CD2 PHE   406     -46.589 -76.246  48.266  1.00 50.00
ATOM   2497  CE1 PHE   406     -44.297 -75.028  49.257  1.00 50.00
ATOM   2498  CE2 PHE   406     -46.432 -76.080  49.635  1.00 50.00
ATOM   2499  CZ  PHE   406     -45.282 -75.476  50.131  1.00 50.00
ATOM   2500  N   VAL   407     -48.663 -75.230  45.257  1.00 50.00
ATOM   2501  CA  VAL   407     -50.040 -74.839  45.589  1.00 50.00
ATOM   2502  C   VAL   407     -50.509 -75.473  46.905  1.00 50.00
ATOM   2503  O   VAL   407     -50.192 -76.617  47.228  1.00 50.00
ATOM   2504  CB  VAL   407     -50.940 -75.268  44.423  1.00 50.00
ATOM   2505  CG1 VAL   407     -52.401 -74.945  44.685  1.00 50.00
ATOM   2506  CG2 VAL   407     -50.558 -74.511  43.158  1.00 50.00
ATOM   2507  N   GLN   408     -51.368 -74.708  47.569  1.00 50.00
ATOM   2508  CA  GLN   408     -52.316 -75.267  48.546  1.00 50.00
ATOM   2509  C   GLN   408     -53.748 -74.903  48.158  1.00 50.00
ATOM   2510  O   GLN   408     -54.196 -73.757  48.233  1.00 50.00
ATOM   2511  CB  GLN   408     -52.024 -74.872  49.989  1.00 50.00
ATOM   2512  CG  GLN   408     -50.676 -75.396  50.472  1.00 50.00
ATOM   2513  CD  GLN   408     -50.581 -75.304  51.994  1.00 50.00
ATOM   2514  OE1 GLN   408     -51.051 -74.387  52.652  1.00 50.00
ATOM   2515  NE2 GLN   408     -49.961 -76.315  52.554  1.00 50.00
ATOM   2516  N   HIS   409     -54.357 -75.878  47.496  1.00 50.00
ATOM   2517  CA  HIS   409     -55.740 -75.779  47.019  1.00 50.00
ATOM   2518  C   HIS   409     -56.754 -75.543  48.157  1.00 50.00
ATOM   2519  O   HIS   409     -56.591 -76.076  49.253  1.00 50.00
ATOM   2520  CB  HIS   409     -56.118 -77.020  46.202  1.00 50.00
ATOM   2521  CG  HIS   409     -55.693 -76.858  44.742  1.00 50.00
ATOM   2522  ND1 HIS   409     -56.409 -76.337  43.742  1.00 50.00
ATOM   2523  CD2 HIS   409     -54.531 -77.251  44.238  1.00 50.00
ATOM   2524  CE1 HIS   409     -55.677 -76.398  42.634  1.00 50.00
ATOM   2525  NE2 HIS   409     -54.512 -76.958  42.944  1.00 50.00
ATOM   2526  N   PRO   410     -57.860 -74.861  47.837  1.00 50.00
ATOM   2527  CA  PRO   410     -58.973 -74.617  48.776  1.00 50.00
ATOM   2528  C   PRO   410     -59.655 -75.897  49.290  1.00 50.00
ATOM   2529  O   PRO   410     -60.192 -75.910  50.387  1.00 50.00
ATOM   2530  CB  PRO   410     -59.953 -73.765  47.977  1.00 50.00
ATOM   2531  CG  PRO   410     -59.708 -74.152  46.526  1.00 50.00
ATOM   2532  CD  PRO   410     -58.194 -74.314  46.504  1.00 50.00
ATOM   2533  N   GLU   411     -59.509 -76.981  48.541  1.00 50.00
ATOM   2534  CA  GLU   411     -60.090 -78.296  48.906  1.00 50.00
ATOM   2535  C   GLU   411     -59.262 -78.989  50.003  1.00 50.00
ATOM   2536  O   GLU   411     -59.674 -79.983  50.588  1.00 50.00
ATOM   2537  CB  GLU   411     -60.216 -79.171  47.658  1.00 50.00
ATOM   2538  CG  GLU   411     -60.788 -78.362  46.484  1.00 50.00
ATOM   2539  CD  GLU   411     -61.483 -79.170  45.392  1.00 50.00
ATOM   2540  OE1 GLU   411     -61.218 -80.382  45.282  1.00 50.00
ATOM   2541  OE2 GLU   411     -62.194 -78.500  44.610  1.00 50.00
ATOM   2542  N   LEU   412     -58.098 -78.394  50.258  1.00 50.00
ATOM   2543  CA  LEU   412     -57.160 -78.768  51.321  1.00 50.00
ATOM   2544  C   LEU   412     -57.204 -77.761  52.486  1.00 50.00
ATOM   2545  O   LEU   412     -57.022 -78.135  53.640  1.00 50.00
ATOM   2546  CB  LEU   412     -55.747 -78.804  50.720  1.00 50.00
ATOM   2547  CG  LEU   412     -54.650 -78.978  51.779  1.00 50.00
ATOM   2548  CD1 LEU   412     -54.706 -80.361  52.430  1.00 50.00
ATOM   2549  CD2 LEU   412     -53.274 -78.672  51.191  1.00 50.00
ATOM   2550  N   THR   413     -57.434 -76.495  52.159  1.00 50.00
ATOM   2551  CA  THR   413     -57.319 -75.411  53.151  1.00 50.00
ATOM   2552  C   THR   413     -58.676 -75.062  53.787  1.00 50.00
ATOM   2553  O   THR   413     -58.724 -74.659  54.944  1.00 50.00
ATOM   2554  CB  THR   413     -56.669 -74.171  52.512  1.00 50.00
ATOM   2555  OG1 THR   413     -55.442 -74.524  51.865  1.00 50.00
ATOM   2556  CG2 THR   413     -56.352 -73.115  53.568  1.00 50.00
ATOM   2557  N   GLY   414     -59.733 -75.090  52.969  1.00 50.00
ATOM   2558  CA  GLY   414     -61.042 -74.524  53.371  1.00 50.00
ATOM   2559  C   GLY   414     -61.142 -73.054  52.941  1.00 50.00
ATOM   2560  O   GLY   414     -62.194 -72.424  53.038  1.00 50.00
ATOM   2561  N   LEU   415     -60.001 -72.506  52.515  1.00 50.00
ATOM   2562  CA  LEU   415     -59.901 -71.182  51.894  1.00 50.00
ATOM   2563  C   LEU   415     -60.748 -71.148  50.622  1.00 50.00
ATOM   2564  O   LEU   415     -61.092 -72.175  50.051  1.00 50.00
ATOM   2565  CB  LEU   415     -58.427 -70.879  51.589  1.00 50.00
ATOM   2566  CG  LEU   415     -57.819 -69.809  52.513  1.00 50.00
ATOM   2567  CD1 LEU   415     -58.118 -70.029  54.004  1.00 50.00
ATOM   2568  CD2 LEU   415     -56.303 -69.761  52.303  1.00 50.00
ATOM   2569  N   ASP   416     -61.117 -69.946  50.235  1.00 50.00
ATOM   2570  CA  ASP   416     -61.901 -69.718  49.003  1.00 50.00
ATOM   2571  C   ASP   416     -61.001 -69.326  47.814  1.00 50.00
ATOM   2572  O   ASP   416     -61.467 -68.840  46.788  1.00 50.00
ATOM   2573  CB  ASP   416     -62.947 -68.630  49.284  1.00 50.00
ATOM   2574  CG  ASP   416     -62.341 -67.264  49.647  1.00 50.00
ATOM   2575  OD1 ASP   416     -61.336 -67.248  50.404  1.00 50.00
ATOM   2576  OD2 ASP   416     -62.835 -66.267  49.096  1.00 50.00
ATOM   2577  N   CYS   417     -59.701 -69.515  48.005  1.00 50.00
ATOM   2578  CA  CYS   417     -58.658 -69.161  47.031  1.00 50.00
ATOM   2579  C   CYS   417     -57.542 -70.213  47.052  1.00 50.00
ATOM   2580  O   CYS   417     -57.599 -71.189  47.802  1.00 50.00
ATOM   2581  CB  CYS   417     -58.153 -67.750  47.367  1.00 50.00
ATOM   2582  SG  CYS   417     -57.577 -67.551  49.094  1.00 50.00
ATOM   2583  N   ILE   418     -56.549 -69.991  46.204  1.00 50.00
ATOM   2584  CA  ILE   418     -55.398 -70.898  46.085  1.00 50.00
ATOM   2585  C   ILE   418     -54.197 -70.270  46.809  1.00 50.00
ATOM   2586  O   ILE   418     -53.778 -69.156  46.499  1.00 50.00
ATOM   2587  CB  ILE   418     -55.109 -71.177  44.600  1.00 50.00
ATOM   2588  CG1 ILE   418     -56.294 -71.900  43.934  1.00 50.00
ATOM   2589  CG2 ILE   418     -53.819 -71.987  44.453  1.00 50.00
ATOM   2590  CD1 ILE   418     -56.160 -72.124  42.420  1.00 50.00
ATOM   2591  N   ARG   419     -53.674 -71.049  47.743  1.00 50.00
ATOM   2592  CA  ARG   419     -52.497 -70.701  48.548  1.00 50.00
ATOM   2593  C   ARG   419     -51.172 -70.813  47.778  1.00 50.00
ATOM   2594  O   ARG   419     -50.783 -71.918  47.394  1.00 50.00
ATOM   2595  CB  ARG   419     -52.458 -71.608  49.761  1.00 50.00
ATOM   2596  CG  ARG   419     -52.778 -70.833  51.018  1.00 50.00
ATOM   2597  CD  ARG   419     -51.504 -70.268  51.652  1.00 50.00
ATOM   2598  NE  ARG   419     -51.838 -69.647  52.947  1.00 50.00
ATOM   2599  CZ  ARG   419     -52.493 -70.214  53.966  1.00 50.00
ATOM   2600  NH1 ARG   419     -52.913 -71.476  53.920  1.00 50.00
ATOM   2601  NH2 ARG   419     -52.796 -69.499  55.037  1.00 50.00
ATOM   2602  N   PRO   420     -50.556 -69.659  47.500  1.00 50.00
ATOM   2603  CA  PRO   420     -49.239 -69.586  46.848  1.00 50.00
ATOM   2604  C   PRO   420     -48.145 -69.865  47.890  1.00 50.00
ATOM   2605  O   PRO   420     -48.081 -69.190  48.908  1.00 50.00
ATOM   2606  CB  PRO   420     -49.176 -68.152  46.321  1.00 50.00
ATOM   2607  CG  PRO   420     -49.962 -67.350  47.358  1.00 50.00
ATOM   2608  CD  PRO   420     -51.087 -68.301  47.757  1.00 50.00
ATOM   2609  N   CYS   421     -47.514 -71.015  47.772  1.00 50.00
ATOM   2610  CA  CYS   421     -46.382 -71.376  48.646  1.00 50.00
ATOM   2611  C   CYS   421     -45.143 -71.599  47.770  1.00 50.00
ATOM   2612  O   CYS   421     -45.231 -71.609  46.539  1.00 50.00
ATOM   2613  CB  CYS   421     -46.736 -72.661  49.393  1.00 50.00
ATOM   2614  SG  CYS   421     -48.259 -72.642  50.406  1.00 50.00
ATOM   2615  N   PHE   422     -44.001 -71.810  48.410  1.00 50.00
ATOM   2616  CA  PHE   422     -42.744 -72.085  47.696  1.00 50.00
ATOM   2617  C   PHE   422     -41.736 -72.786  48.609  1.00 50.00
ATOM   2618  O   PHE   422     -41.745 -72.596  49.824  1.00 50.00
ATOM   2619  CB  PHE   422     -42.140 -70.794  47.134  1.00 50.00
ATOM   2620  CG  PHE   422     -41.521 -69.886  48.199  1.00 50.00
ATOM   2621  CD1 PHE   422     -40.195 -70.094  48.562  1.00 50.00
ATOM   2622  CD2 PHE   422     -42.263 -68.862  48.771  1.00 50.00
ATOM   2623  CE1 PHE   422     -39.613 -69.277  49.518  1.00 50.00
ATOM   2624  CE2 PHE   422     -41.671 -68.044  49.719  1.00 50.00
ATOM   2625  CZ  PHE   422     -40.360 -68.263  50.095  1.00 50.00
ATOM   2626  N   TRP   423     -40.893 -73.578  47.973  1.00 50.00
ATOM   2627  CA  TRP   423     -39.781 -74.281  48.631  1.00 50.00
ATOM   2628  C   TRP   423     -38.447 -73.761  48.086  1.00 50.00
ATOM   2629  O   TRP   423     -38.358 -73.299  46.948  1.00 50.00
ATOM   2630  CB  TRP   423     -39.895 -75.791  48.393  1.00 50.00
ATOM   2631  CG  TRP   423     -39.957 -76.146  46.904  1.00 50.00
ATOM   2632  CD1 TRP   423     -41.067 -76.355  46.203  1.00 50.00
ATOM   2633  CD2 TRP   423     -38.878 -76.316  46.049  1.00 50.00
ATOM   2634  NE1 TRP   423     -40.743 -76.653  44.946  1.00 50.00
ATOM   2635  CE2 TRP   423     -39.416 -76.644  44.818  1.00 50.00
ATOM   2636  CE3 TRP   423     -37.501 -76.193  46.198  1.00 50.00
ATOM   2637  CZ2 TRP   423     -38.576 -76.861  43.730  1.00 50.00
ATOM   2638  CZ3 TRP   423     -36.667 -76.393  45.106  1.00 50.00
ATOM   2639  CH2 TRP   423     -37.203 -76.727  43.870  1.00 50.00
ATOM   2640  N   VAL   424     -37.445 -73.802  48.949  1.00 50.00
ATOM   2641  CA  VAL   424     -36.063 -73.426  48.605  1.00 50.00
ATOM   2642  C   VAL   424     -35.152 -74.599  48.983  1.00 50.00
ATOM   2643  O   VAL   424     -35.212 -75.134  50.092  1.00 50.00
ATOM   2644  CB  VAL   424     -35.628 -72.137  49.330  1.00 50.00
ATOM   2645  CG1 VAL   424     -34.233 -71.671  48.902  1.00 50.00
ATOM   2646  CG2 VAL   424     -36.594 -70.984  49.067  1.00 50.00
ATOM   2647  N   GLU   425     -34.299 -74.929  48.029  1.00 50.00
ATOM   2648  CA  GLU   425     -33.279 -75.971  48.185  1.00 50.00
ATOM   2649  C   GLU   425     -31.975 -75.293  48.621  1.00 50.00
ATOM   2650  O   GLU   425     -31.423 -74.488  47.891  1.00 50.00
ATOM   2651  CB  GLU   425     -33.098 -76.660  46.835  1.00 50.00
ATOM   2652  CG  GLU   425     -31.912 -77.620  46.841  1.00 50.00
ATOM   2653  CD  GLU   425     -31.641 -78.137  45.439  1.00 50.00
ATOM   2654  OE1 GLU   425     -31.342 -77.324  44.532  1.00 50.00
ATOM   2655  OE2 GLU   425     -31.711 -79.364  45.306  1.00 50.00
ATOM   2656  N   LEU   426     -31.444 -75.761  49.733  1.00 50.00
ATOM   2657  CA  LEU   426     -30.174 -75.245  50.279  1.00 50.00
ATOM   2658  C   LEU   426     -29.048 -76.232  49.965  1.00 50.00
ATOM   2659  O   LEU   426     -28.840 -77.207  50.692  1.00 50.00
ATOM   2660  CB  LEU   426     -30.318 -75.022  51.789  1.00 50.00
ATOM   2661  CG  LEU   426     -31.566 -74.212  52.167  1.00 50.00
ATOM   2662  CD1 LEU   426     -31.647 -74.074  53.682  1.00 50.00
ATOM   2663  CD2 LEU   426     -31.588 -72.829  51.512  1.00 50.00
ATOM   2664  N   ILE   427     -28.458 -76.027  48.789  1.00 50.00
ATOM   2665  CA  ILE   427     -27.388 -76.893  48.253  1.00 50.00
ATOM   2666  C   ILE   427     -26.109 -76.733  49.091  1.00 50.00
ATOM   2667  O   ILE   427     -25.617 -75.628  49.298  1.00 50.00
ATOM   2668  CB  ILE   427     -27.101 -76.572  46.771  1.00 50.00
ATOM   2669  CG1 ILE   427     -28.373 -76.755  45.927  1.00 50.00
ATOM   2670  CG2 ILE   427     -25.951 -77.439  46.221  1.00 50.00
ATOM   2671  CD1 ILE   427     -28.251 -76.262  44.479  1.00 50.00
ATOM   2672  N   ARG   428     -25.571 -77.878  49.483  1.00 50.00
ATOM   2673  CA  ARG   428     -24.276 -77.971  50.178  1.00 50.00
ATOM   2674  C   ARG   428     -23.372 -78.997  49.498  1.00 50.00
ATOM   2675  O   ARG   428     -23.832 -80.023  48.988  1.00 50.00
ATOM   2676  CB  ARG   428     -24.490 -78.348  51.647  1.00 50.00
ATOM   2677  CG  ARG   428     -25.359 -77.321  52.383  1.00 50.00
ATOM   2678  CD  ARG   428     -24.783 -75.898  52.362  1.00 50.00
ATOM   2679  NE  ARG   428     -23.446 -75.835  52.987  1.00 50.00
ATOM   2680  CZ  ARG   428     -23.172 -76.070  54.272  1.00 50.00
ATOM   2681  NH1 ARG   428     -24.105 -76.402  55.113  1.00 50.00
ATOM   2682  NH2 ARG   428     -21.944 -75.967  54.756  1.00 50.00
ATOM   2683  N   GLY   429     -22.074 -78.693  49.555  1.00 50.00
ATOM   2684  CA  GLY   429     -21.028 -79.529  48.957  1.00 50.00
ATOM   2685  C   GLY   429     -20.493 -78.881  47.678  1.00 50.00
ATOM   2686  O   GLY   429     -20.353 -77.663  47.581  1.00 50.00
ATOM   2687  N   ARG   430     -20.201 -79.739  46.717  1.00 50.00
ATOM   2688  CA  ARG   430     -19.734 -79.329  45.382  1.00 50.00
ATOM   2689  C   ARG   430     -20.808 -78.567  44.582  1.00 50.00
ATOM   2690  O   ARG   430     -21.998 -78.718  44.858  1.00 50.00
ATOM   2691  CB  ARG   430     -19.291 -80.569  44.615  1.00 50.00
ATOM   2692  CG  ARG   430     -17.983 -81.098  45.196  1.00 50.00
ATOM   2693  CD  ARG   430     -17.747 -82.536  44.752  1.00 50.00
ATOM   2694  NE  ARG   430     -17.581 -82.663  43.293  1.00 50.00
ATOM   2695  CZ  ARG   430     -17.259 -83.794  42.671  1.00 50.00
ATOM   2696  NH1 ARG   430     -17.020 -84.902  43.359  1.00 50.00
ATOM   2697  NH2 ARG   430     -17.209 -83.845  41.346  1.00 50.00
ATOM   2698  N   PRO   431     -20.358 -77.681  43.684  1.00 50.00
ATOM   2699  CA  PRO   431     -18.939 -77.366  43.408  1.00 50.00
ATOM   2700  C   PRO   431     -18.319 -76.363  44.393  1.00 50.00
ATOM   2701  O   PRO   431     -17.102 -76.212  44.456  1.00 50.00
ATOM   2702  CB  PRO   431     -18.964 -76.816  41.984  1.00 50.00
ATOM   2703  CG  PRO   431     -20.290 -76.055  41.942  1.00 50.00
ATOM   2704  CD  PRO   431     -21.239 -76.933  42.763  1.00 50.00
ATOM   2705  N   LYS   432     -19.183 -75.675  45.136  1.00 50.00
ATOM   2706  CA  LYS   432     -18.795 -74.554  46.006  1.00 50.00
ATOM   2707  C   LYS   432     -17.959 -74.906  47.245  1.00 50.00
ATOM   2708  O   LYS   432     -17.301 -74.037  47.815  1.00 50.00
ATOM   2709  CB  LYS   432     -20.047 -73.750  46.379  1.00 50.00
ATOM   2710  CG  LYS   432     -20.634 -73.015  45.166  1.00 50.00
ATOM   2711  CD  LYS   432     -19.648 -71.990  44.594  1.00 50.00
ATOM   2712  CE  LYS   432     -20.243 -71.248  43.398  1.00 50.00
ATOM   2713  NZ  LYS   432     -19.306 -70.226  42.910  1.00 50.00
ATOM   2714  N   GLU   433     -18.082 -76.140  47.717  1.00 50.00
ATOM   2715  CA  GLU   433     -17.401 -76.592  48.945  1.00 50.00
ATOM   2716  C   GLU   433     -16.518 -77.813  48.673  1.00 50.00
ATOM   2717  O   GLU   433     -16.828 -78.638  47.814  1.00 50.00
ATOM   2718  CB  GLU   433     -18.436 -76.889  50.037  1.00 50.00
ATOM   2719  CG  GLU   433     -19.286 -75.644  50.312  1.00 50.00
ATOM   2720  CD  GLU   433     -20.373 -75.901  51.344  1.00 50.00
ATOM   2721  OE1 GLU   433     -21.426 -76.438  50.945  1.00 50.00
ATOM   2722  OE2 GLU   433     -20.136 -75.558  52.520  1.00 50.00
ATOM   2723  N   ASN   434     -15.442 -77.902  49.452  1.00 50.00
ATOM   2724  CA  ASN   434     -14.446 -78.987  49.344  1.00 50.00
ATOM   2725  C   ASN   434     -14.921 -80.305  49.972  1.00 50.00
ATOM   2726  O   ASN   434     -14.504 -80.716  51.055  1.00 50.00
ATOM   2727  CB  ASN   434     -13.107 -78.565  49.959  1.00 50.00
ATOM   2728  CG  ASN   434     -12.414 -77.474  49.148  1.00 50.00
ATOM   2729  OD1 ASN   434     -12.191 -76.367  49.611  1.00 50.00
ATOM   2730  ND2 ASN   434     -12.062 -77.799  47.923  1.00 50.00
ATOM   2731  N   THR   435     -15.901 -80.891  49.310  1.00 50.00
ATOM   2732  CA  THR   435     -16.446 -82.208  49.686  1.00 50.00
ATOM   2733  C   THR   435     -16.467 -83.074  48.417  1.00 50.00
ATOM   2734  O   THR   435     -16.130 -82.605  47.336  1.00 50.00
ATOM   2735  CB  THR   435     -17.857 -82.088  50.282  1.00 50.00
ATOM   2736  OG1 THR   435     -18.754 -81.605  49.283  1.00 50.00
ATOM   2737  CG2 THR   435     -17.899 -81.196  51.530  1.00 50.00
ATOM   2738  N   ILE   436     -16.831 -84.333  48.586  1.00 50.00
ATOM   2739  CA  ILE   436     -16.936 -85.268  47.442  1.00 50.00
ATOM   2740  C   ILE   436     -18.384 -85.353  46.913  1.00 50.00
ATOM   2741  O   ILE   436     -18.631 -85.829  45.822  1.00 50.00
ATOM   2742  CB  ILE   436     -16.372 -86.657  47.796  1.00 50.00
ATOM   2743  CG1 ILE   436     -17.250 -87.387  48.829  1.00 50.00
ATOM   2744  CG2 ILE   436     -14.910 -86.523  48.260  1.00 50.00
ATOM   2745  CD1 ILE   436     -16.899 -88.860  49.061  1.00 50.00
ATOM   2746  N   TRP   437     -19.329 -84.882  47.715  1.00 50.00
ATOM   2747  CA  TRP   437     -20.770 -85.007  47.429  1.00 50.00
ATOM   2748  C   TRP   437     -21.456 -83.657  47.200  1.00 50.00
ATOM   2749  O   TRP   437     -20.853 -82.580  47.241  1.00 50.00
ATOM   2750  CB  TRP   437     -21.436 -85.784  48.572  1.00 50.00
ATOM   2751  CG  TRP   437     -21.104 -85.197  49.944  1.00 50.00
ATOM   2752  CD1 TRP   437     -19.999 -85.462  50.632  1.00 50.00
ATOM   2753  CD2 TRP   437     -21.848 -84.281  50.667  1.00 50.00
ATOM   2754  NE1 TRP   437     -20.007 -84.770  51.766  1.00 50.00
ATOM   2755  CE2 TRP   437     -21.122 -84.049  51.823  1.00 50.00
ATOM   2756  CE3 TRP   437     -23.064 -83.643  50.454  1.00 50.00
ATOM   2757  CZ2 TRP   437     -21.625 -83.191  52.786  1.00 50.00
ATOM   2758  CZ3 TRP   437     -23.556 -82.764  51.412  1.00 50.00
ATOM   2759  CH2 TRP   437     -22.836 -82.542  52.579  1.00 50.00
ATOM   2760  N   THR   438     -22.746 -83.760  46.903  1.00 50.00
ATOM   2761  CA  THR   438     -23.638 -82.615  46.644  1.00 50.00
ATOM   2762  C   THR   438     -25.069 -83.033  47.006  1.00 50.00
ATOM   2763  O   THR   438     -25.617 -83.961  46.419  1.00 50.00
ATOM   2764  CB  THR   438     -23.586 -82.205  45.162  1.00 50.00
ATOM   2765  OG1 THR   438     -22.235 -81.916  44.796  1.00 50.00
ATOM   2766  CG2 THR   438     -24.465 -80.984  44.865  1.00 50.00
ATOM   2767  N   SER   439     -25.567 -82.425  48.072  1.00 50.00
ATOM   2768  CA  SER   439     -26.953 -82.636  48.545  1.00 50.00
ATOM   2769  C   SER   439     -27.559 -81.293  48.979  1.00 50.00
ATOM   2770  O   SER   439     -26.842 -80.296  49.070  1.00 50.00
ATOM   2771  CB  SER   439     -26.964 -83.639  49.702  1.00 50.00
ATOM   2772  OG  SER   439     -28.314 -83.994  50.012  1.00 50.00
ATOM   2773  N   GLY   440     -28.879 -81.274  49.206  1.00 50.00
ATOM   2774  CA  GLY   440     -29.586 -80.052  49.616  1.00 50.00
ATOM   2775  C   GLY   440     -30.670 -80.298  50.671  1.00 50.00
ATOM   2776  O   GLY   440     -31.402 -81.287  50.624  1.00 50.00
ATOM   2777  N   SER   441     -30.739 -79.348  51.592  1.00 50.00
ATOM   2778  CA  SER   441     -31.860 -79.217  52.545  1.00 50.00
ATOM   2779  C   SER   441     -33.006 -78.460  51.867  1.00 50.00
ATOM   2780  O   SER   441     -32.832 -77.860  50.809  1.00 50.00
ATOM   2781  CB  SER   441     -31.428 -78.438  53.786  1.00 50.00
ATOM   2782  OG  SER   441     -30.525 -79.237  54.544  1.00 50.00
ATOM   2783  N   SER   442     -34.166 -78.478  52.500  1.00 50.00
ATOM   2784  CA  SER   442     -35.354 -77.770  51.991  1.00 50.00
ATOM   2785  C   SER   442     -36.034 -76.976  53.104  1.00 50.00
ATOM   2786  O   SER   442     -36.137 -77.454  54.237  1.00 50.00
ATOM   2787  CB  SER   442     -36.369 -78.743  51.384  1.00 50.00
ATOM   2788  OG  SER   442     -36.794 -79.674  52.384  1.00 50.00
ATOM   2789  N   ILE   443     -36.463 -75.791  52.705  1.00 50.00
ATOM   2790  CA  ILE   443     -37.256 -74.861  53.535  1.00 50.00
ATOM   2791  C   ILE   443     -38.438 -74.387  52.676  1.00 50.00
ATOM   2792  O   ILE   443     -38.278 -74.206  51.470  1.00 50.00
ATOM   2793  CB  ILE   443     -36.394 -73.669  53.995  1.00 50.00
ATOM   2794  CG1 ILE   443     -35.816 -72.883  52.804  1.00 50.00
ATOM   2795  CG2 ILE   443     -35.289 -74.162  54.940  1.00 50.00
ATOM   2796  CD1 ILE   443     -35.066 -71.599  53.167  1.00 50.00
ATOM   2797  N   SER   444     -39.603 -74.241  53.275  1.00 50.00
ATOM   2798  CA  SER   444     -40.790 -73.794  52.517  1.00 50.00
ATOM   2799  C   SER   444     -41.612 -72.777  53.292  1.00 50.00
ATOM   2800  O   SER   444     -41.528 -72.713  54.516  1.00 50.00
ATOM   2801  CB  SER   444     -41.696 -74.955  52.141  1.00 50.00
ATOM   2802  OG  SER   444     -42.262 -75.541  53.312  1.00 50.00
ATOM   2803  N   PHE   445     -42.281 -71.937  52.522  1.00 50.00
ATOM   2804  CA  PHE   445     -43.113 -70.835  53.033  1.00 50.00
ATOM   2805  C   PHE   445     -44.436 -70.823  52.266  1.00 50.00
ATOM   2806  O   PHE   445     -44.552 -71.450  51.212  1.00 50.00
ATOM   2807  CB  PHE   445     -42.365 -69.512  52.834  1.00 50.00
ATOM   2808  CG  PHE   445     -41.000 -69.500  53.530  1.00 50.00
ATOM   2809  CD1 PHE   445     -39.942 -70.225  52.988  1.00 50.00
ATOM   2810  CD2 PHE   445     -40.810 -68.775  54.699  1.00 50.00
ATOM   2811  CE1 PHE   445     -38.713 -70.250  53.622  1.00 50.00
ATOM   2812  CE2 PHE   445     -39.568 -68.781  55.324  1.00 50.00
ATOM   2813  CZ  PHE   445     -38.522 -69.524  54.791  1.00 50.00
ATOM   2814  N   CYS   446     -45.440 -70.215  52.877  1.00 50.00
ATOM   2815  CA  CYS   446     -46.776 -70.078  52.271  1.00 50.00
ATOM   2816  C   CYS   446     -47.272 -68.638  52.330  1.00 50.00
ATOM   2817  O   CYS   446     -46.755 -67.863  53.134  1.00 50.00
ATOM   2818  CB  CYS   446     -47.768 -71.025  52.947  1.00 50.00
ATOM   2819  SG  CYS   446     -47.624 -72.746  52.343  1.00 50.00
ATOM   2820  N   GLY   447     -48.315 -68.397  51.521  1.00 50.00
ATOM   2821  CA  GLY   447     -48.942 -67.089  51.303  1.00 50.00
ATOM   2822  C   GLY   447     -49.164 -66.319  52.604  1.00 50.00
ATOM   2823  O   GLY   447     -48.214 -65.753  53.107  1.00 50.00
ATOM   2824  N   VAL   448     -50.362 -66.409  53.180  1.00 50.00
ATOM   2825  CA  VAL   448     -50.707 -65.742  54.465  1.00 50.00
ATOM   2826  C   VAL   448     -51.098 -64.258  54.256  1.00 50.00
ATOM   2827  O   VAL   448     -50.386 -63.465  53.645  1.00 50.00
ATOM   2828  CB  VAL   448     -49.538 -65.896  55.475  1.00 50.00
ATOM   2829  CG1 VAL   448     -49.599 -65.017  56.714  1.00 50.00
ATOM   2830  CG2 VAL   448     -49.323 -67.353  55.893  1.00 50.00
ATOM   2831  N   ASN   449     -52.161 -63.881  54.955  1.00 50.00
ATOM   2832  CA  ASN   449     -52.632 -62.477  54.998  1.00 50.00
ATOM   2833  C   ASN   449     -51.952 -61.688  56.117  1.00 50.00
ATOM   2834  O   ASN   449     -51.577 -60.534  55.929  1.00 50.00
ATOM   2835  CB  ASN   449     -54.135 -62.400  55.238  1.00 50.00
ATOM   2836  CG  ASN   449     -54.948 -62.905  54.050  1.00 50.00
ATOM   2837  OD1 ASN   449     -54.748 -63.980  53.505  1.00 50.00
ATOM   2838  ND2 ASN   449     -55.980 -62.155  53.747  1.00 50.00
ATOM   2839  N   SER   450     -51.860 -62.326  57.285  1.00 50.00
ATOM   2840  CA  SER   450     -51.123 -61.784  58.442  1.00 50.00
ATOM   2841  C   SER   450     -49.668 -61.478  58.036  1.00 50.00
ATOM   2842  O   SER   450     -49.244 -61.716  56.904  1.00 50.00
ATOM   2843  CB  SER   450     -51.201 -62.765  59.624  1.00 50.00
ATOM   2844  OG  SER   450     -50.848 -64.084  59.202  1.00 50.00
ATOM   2845  N   ASP   451     -48.923 -60.891  58.957  1.00 50.00
ATOM   2846  CA  ASP   451     -47.569 -60.433  58.618  1.00 50.00
ATOM   2847  C   ASP   451     -46.518 -61.406  59.169  1.00 50.00
ATOM   2848  O   ASP   451     -46.769 -62.146  60.118  1.00 50.00
ATOM   2849  CB  ASP   451     -47.377 -59.001  59.117  1.00 50.00
ATOM   2850  CG  ASP   451     -46.274 -58.304  58.315  1.00 50.00
ATOM   2851  OD1 ASP   451     -46.512 -58.058  57.113  1.00 50.00
ATOM   2852  OD2 ASP   451     -45.194 -58.095  58.901  1.00 50.00
ATOM   2853  N   THR   452     -45.371 -61.370  58.512  1.00 50.00
ATOM   2854  CA  THR   452     -44.251 -62.273  58.835  1.00 50.00
ATOM   2855  C   THR   452     -43.050 -61.414  59.231  1.00 50.00
ATOM   2856  O   THR   452     -43.196 -60.267  59.662  1.00 50.00
ATOM   2857  CB  THR   452     -43.918 -63.168  57.629  1.00 50.00
ATOM   2858  OG1 THR   452     -45.101 -63.529  56.911  1.00 50.00
ATOM   2859  CG2 THR   452     -43.218 -64.432  58.143  1.00 50.00
ATOM   2860  N   VAL   453     -41.857 -61.988  59.097  1.00 50.00
ATOM   2861  CA  VAL   453     -40.577 -61.373  59.438  1.00 50.00
ATOM   2862  C   VAL   453     -39.532 -62.007  58.501  1.00 50.00
ATOM   2863  O   VAL   453     -39.555 -63.211  58.243  1.00 50.00
ATOM   2864  CB  VAL   453     -40.197 -61.663  60.910  1.00 50.00
ATOM   2865  CG1 VAL   453     -39.016 -60.788  61.328  1.00 50.00
ATOM   2866  CG2 VAL   453     -41.324 -61.458  61.933  1.00 50.00
ATOM   2867  N   GLY   454     -38.670 -61.129  57.984  1.00 50.00
ATOM   2868  CA  GLY   454     -37.474 -61.555  57.236  1.00 50.00
ATOM   2869  C   GLY   454     -36.471 -62.121  58.246  1.00 50.00
ATOM   2870  O   GLY   454     -36.377 -61.634  59.374  1.00 50.00
ATOM   2871  N   TRP   455     -35.765 -63.159  57.824  1.00 50.00
ATOM   2872  CA  TRP   455     -34.723 -63.792  58.650  1.00 50.00
ATOM   2873  C   TRP   455     -33.869 -64.690  57.748  1.00 50.00
ATOM   2874  O   TRP   455     -33.844 -64.512  56.527  1.00 50.00
ATOM   2875  CB  TRP   455     -35.391 -64.581  59.794  1.00 50.00
ATOM   2876  CG  TRP   455     -34.464 -64.743  61.003  1.00 50.00
ATOM   2877  CD1 TRP   455     -33.555 -63.862  61.422  1.00 50.00
ATOM   2878  CD2 TRP   455     -34.502 -65.765  61.940  1.00 50.00
ATOM   2879  NE1 TRP   455     -33.023 -64.277  62.569  1.00 50.00
ATOM   2880  CE2 TRP   455     -33.577 -65.434  62.917  1.00 50.00
ATOM   2881  CE3 TRP   455     -35.243 -66.933  62.051  1.00 50.00
ATOM   2882  CZ2 TRP   455     -33.388 -66.274  64.008  1.00 50.00
ATOM   2883  CZ3 TRP   455     -35.047 -67.782  63.133  1.00 50.00
ATOM   2884  CH2 TRP   455     -34.117 -67.452  64.112  1.00 50.00
ATOM   2885  N   SER   456     -33.084 -65.560  58.370  1.00 50.00
ATOM   2886  CA  SER   456     -32.277 -66.534  57.627  1.00 50.00
ATOM   2887  C   SER   456     -32.523 -67.926  58.206  1.00 50.00
ATOM   2888  O   SER   456     -32.245 -68.166  59.381  1.00 50.00
ATOM   2889  CB  SER   456     -30.795 -66.161  57.711  1.00 50.00
ATOM   2890  OG  SER   456     -30.008 -66.991  56.850  1.00 50.00
ATOM   2891  N   TRP   457     -33.040 -68.796  57.346  1.00 50.00
ATOM   2892  CA  TRP   457     -33.227 -70.227  57.663  1.00 50.00
ATOM   2893  C   TRP   457     -32.286 -71.088  56.794  1.00 50.00
ATOM   2894  O   TRP   457     -32.723 -71.805  55.890  1.00 50.00
ATOM   2895  CB  TRP   457     -34.694 -70.632  57.490  1.00 50.00
ATOM   2896  CG  TRP   457     -35.584 -69.991  58.552  1.00 50.00
ATOM   2897  CD1 TRP   457     -35.866 -70.512  59.743  1.00 50.00
ATOM   2898  CD2 TRP   457     -36.326 -68.828  58.414  1.00 50.00
ATOM   2899  NE1 TRP   457     -36.766 -69.746  60.357  1.00 50.00
ATOM   2900  CE2 TRP   457     -37.075 -68.715  59.573  1.00 50.00
ATOM   2901  CE3 TRP   457     -36.450 -67.886  57.400  1.00 50.00
ATOM   2902  CZ2 TRP   457     -37.965 -67.659  59.720  1.00 50.00
ATOM   2903  CZ3 TRP   457     -37.347 -66.834  57.544  1.00 50.00
ATOM   2904  CH2 TRP   457     -38.106 -66.722  58.703  1.00 50.00
ATOM   2905  N   PRO   458     -30.971 -70.960  57.034  1.00 50.00
ATOM   2906  CA  PRO   458     -29.940 -71.654  56.246  1.00 50.00
ATOM   2907  C   PRO   458     -29.932 -73.155  56.535  1.00 50.00
ATOM   2908  O   PRO   458     -30.495 -73.613  57.519  1.00 50.00
ATOM   2909  CB  PRO   458     -28.635 -71.022  56.708  1.00 50.00
ATOM   2910  CG  PRO   458     -28.871 -70.643  58.164  1.00 50.00
ATOM   2911  CD  PRO   458     -30.339 -70.237  58.159  1.00 50.00
ATOM   2912  N   ASP   459     -29.129 -73.873  55.760  1.00 50.00
ATOM   2913  CA  ASP   459     -28.933 -75.321  55.956  1.00 50.00
ATOM   2914  C   ASP   459     -28.403 -75.626  57.374  1.00 50.00
ATOM   2915  O   ASP   459     -28.922 -76.521  58.034  1.00 50.00
ATOM   2916  CB  ASP   459     -28.014 -75.821  54.837  1.00 50.00
ATOM   2917  CG  ASP   459     -27.493 -77.227  55.114  1.00 50.00
ATOM   2918  OD1 ASP   459     -28.192 -78.206  54.827  1.00 50.00
ATOM   2919  OD2 ASP   459     -26.501 -77.287  55.836  1.00 50.00
ATOM   2920  N   GLY   460     -27.312 -74.929  57.717  1.00 50.00
ATOM   2921  CA  GLY   460     -26.648 -75.023  59.033  1.00 50.00
ATOM   2922  C   GLY   460     -25.893 -76.335  59.312  1.00 50.00
ATOM   2923  O   GLY   460     -25.680 -76.682  60.467  1.00 50.00
ATOM   2924  N   ALA   461     -25.437 -77.021  58.272  1.00 50.00
ATOM   2925  CA  ALA   461     -24.578 -78.212  58.419  1.00 50.00
ATOM   2926  C   ALA   461     -23.107 -77.792  58.429  1.00 50.00
ATOM   2927  O   ALA   461     -22.718 -76.805  57.803  1.00 50.00
ATOM   2928  CB  ALA   461     -24.792 -79.218  57.289  1.00 50.00
ATOM   2929  N   GLU   462     -22.319 -78.580  59.144  1.00 50.00
ATOM   2930  CA  GLU   462     -20.865 -78.361  59.236  1.00 50.00
ATOM   2931  C   GLU   462     -20.122 -79.225  58.217  1.00 50.00
ATOM   2932  O   GLU   462     -20.153 -80.452  58.280  1.00 50.00
ATOM   2933  CB  GLU   462     -20.330 -78.698  60.626  1.00 50.00
ATOM   2934  CG  GLU   462     -20.829 -77.753  61.720  1.00 50.00
ATOM   2935  CD  GLU   462     -20.108 -78.048  63.037  1.00 50.00
ATOM   2936  OE1 GLU   462     -18.857 -78.034  63.025  1.00 50.00
ATOM   2937  OE2 GLU   462     -20.828 -78.253  64.037  1.00 50.00
ATOM   2938  N   LEU   463     -19.514 -78.535  57.263  1.00 50.00
ATOM   2939  CA  LEU   463     -18.692 -79.180  56.228  1.00 50.00
ATOM   2940  C   LEU   463     -17.197 -78.908  56.446  1.00 50.00
ATOM   2941  O   LEU   463     -16.858 -77.863  57.007  1.00 50.00
ATOM   2942  CB  LEU   463     -19.131 -78.733  54.827  1.00 50.00
ATOM   2943  CG  LEU   463     -20.582 -79.107  54.499  1.00 50.00
ATOM   2944  CD1 LEU   463     -20.882 -78.784  53.041  1.00 50.00
ATOM   2945  CD2 LEU   463     -20.870 -80.586  54.732  1.00 50.00
ATOM   2946  N   PRO   464     -16.347 -79.847  56.005  1.00 50.00
ATOM   2947  CA  PRO   464     -16.722 -81.123  55.359  1.00 50.00
ATOM   2948  C   PRO   464     -17.260 -82.146  56.373  1.00 50.00
ATOM   2949  O   PRO   464     -17.283 -81.901  57.575  1.00 50.00
ATOM   2950  CB  PRO   464     -15.432 -81.599  54.693  1.00 50.00
ATOM   2951  CG  PRO   464     -14.354 -81.095  55.651  1.00 50.00
ATOM   2952  CD  PRO   464     -14.881 -79.726  56.093  1.00 50.00
ATOM   2953  N   PHE   465     -17.814 -83.216  55.826  1.00 50.00
ATOM   2954  CA  PHE   465     -18.235 -84.378  56.639  1.00 50.00
ATOM   2955  C   PHE   465     -17.053 -85.299  56.913  1.00 50.00
ATOM   2956  O   PHE   465     -15.976 -85.083  56.347  1.00 50.00
ATOM   2957  CB  PHE   465     -19.393 -85.080  55.913  1.00 50.00
ATOM   2958  CG  PHE   465     -20.757 -84.455  56.235  1.00 50.00
ATOM   2959  CD1 PHE   465     -20.867 -83.212  56.858  1.00 50.00
ATOM   2960  CD2 PHE   465     -21.912 -85.175  55.948  1.00 50.00
ATOM   2961  CE1 PHE   465     -22.105 -82.701  57.203  1.00 50.00
ATOM   2962  CE2 PHE   465     -23.158 -84.659  56.290  1.00 50.00
ATOM   2963  CZ  PHE   465     -23.252 -83.425  56.922  1.00 50.00
ATOM   2964  N   THR   466     -17.330 -86.425  57.575  1.00 50.00
ATOM   2965  CA  THR   466     -16.367 -87.547  57.697  1.00 50.00
ATOM   2966  C   THR   466     -15.931 -88.035  56.307  1.00 50.00
ATOM   2967  O   THR   466     -14.934 -88.743  56.164  1.00 50.00
ATOM   2968  CB  THR   466     -16.992 -88.720  58.479  1.00 50.00
ATOM   2969  OG1 THR   466     -17.554 -88.235  59.701  1.00 50.00
ATOM   2970  CG2 THR   466     -15.993 -89.841  58.795  1.00 50.00
ATOM   2971  N   ILE   467     -16.654 -87.583  55.269  1.00 50.00
ATOM   2972  CA  ILE   467     -16.439 -87.887  53.851  1.00 50.00
ATOM   2973  C   ILE   467     -17.033 -89.286  53.574  1.00 50.00
ATOM   2974  O   ILE   467     -18.197 -89.292  53.119  1.00 50.00
ATOM   2975  CB  ILE   467     -14.942 -87.738  53.449  1.00 50.00
ATOM   2976  CG1 ILE   467     -14.467 -86.275  53.557  1.00 50.00
ATOM   2977  CG2 ILE   467     -14.632 -88.356  52.076  1.00 50.00
ATOM   2978  CD1 ILE   467     -12.961 -86.069  53.326  1.00 50.00
ATOM   2979  OXT ILE   467     -16.318 -90.286  53.800  1.00 99.99
TER    2980      ILE   467                                        
