# Supplementary material for: The nonadaptive nature of the H1N1 2009 Swine Flu pandemic contrasts with the adaptive facilitation of transmission to a new host
Source: BMC Evol Biol. 2011 Jan 6;11:6. doi: 10.1186/1471-2148-11-6 (PMC3024937; doi:10.1186/1471-2148-11-6)
Supplement: Additional file 4 — PDB files (zipped) containing the three-dimensional models of the protein structures of NA swine (SwineModel.pdb), non-pandemic (NonPandemicModel.pdb) and pandemic human (PandemicModel.pdb). [file 1471-2148-11-6-S4.ZIP › SwineModel.pdb]

HEADER    SWISS-MODEL SERVER (http://swissmodel.expasy.org)    
TITLE  SWISS-MODEL
EXPDTA    THEORETICAL MODEL (SWISS-MODEL SERVER)                                    
AUTHOR    SWISS-MODEL SERVER (SEE REFERENCE IN JRNL Records)                         
REVDAT   1   Wed May 26 12:13:55 2010
JRNL        AUTH   T.SCHWEDE,J.KOPP,N.GUEX,M.C.PEITSCH                          
JRNL        TITL   SWISS_MODEL: AN AUTOMATED PROTEIN HOMOLOGY-MODELING          
JRNL        TITL 2 SERVER                                                       
JRNL        REF    NUCLEIC ACIDS RESEARCH        V.  31  3381 2003              
JRNL        REFN   ASTM NARHAD  UK ISSN 0305-1048                               
REMARK   1                                                                      
REMARK   1 REFERENCE 1                                                          
REMARK   1  AUTH   M.C.PEITSCH                                                  
REMARK   1  TITL   PROTEIN MODELING BY EMAIL                                    
REMARK   1  REF    BIO/TECHNOLOGY                V.  13   658 1995              
REMARK   1  REFN   ISSN 0733-222X                                               
REMARK   1 REFERENCE 2                                                          
REMARK   1  AUTH   M.C.PEITSCH,N.GUEX                                           
REMARK   1  TITL   SWISS-MODEL AND THE SWISS-PDBVIEWER: AN ENVIRONMENT          
REMARK   1  TITL 2 FOR COMPARATIVE PROTEIN MODELLING                            
REMARK   1  REF    ELECTROPHORESIS               V.  18  2714 1997              
REMARK   1 REFERENCE 3                                                          
REMARK   1  AUTH   T.SCHWEDE,J.KOPP,N.GUEX,M.C.PEITSCH                          
REMARK   1  TITL   SWISS_MODEL: AN AUTOMATED PROTEIN HOMOLOGY-MODELING          
REMARK   1  TITL 2 SERVER                                                       
REMARK   1  REF    NUCLEIC ACIDS RESEARCH        V.  31  3381 2003              
REMARK   1  REFN   ASTM NARHAD  UK ISSN 0305-1048                               
REMARK   1 ---------------------------------------------------------------------
REMARK   1 DISCLAIMER                                                           
REMARK   1                                                                      
REMARK   1 The SWISS-MODEL SERVER produces theoretical  moldels for proteins. The
REMARK   1 results of any  theoretical  modelling  procedure is  NON-EXPERIMENTAL
REMARK   1 and MUST be considered with care. These models may contain significant
REMARK   1 errors. This  is  especially true  for  automated modeling since there
REMARK   1 is no human intervention during model building.                       
REMARK   1 Please read the header section and the logfile carefully to  know what
REMARK   1 templates and alignments were used during the model building  process.
REMARK   1 All information by the SWISS-MODEL SERVER is provided "AS-IS", without
REMARK   1 any warranty, expressed or implied.
REMARK   1                                                                      
REMARK   1 ---------------------------------------------------------------------
REMARK   2 ---------------------------------------------------------------------
REMARK   2 COPYRIGHT NOTICE                                                     
REMARK   2                                                                      
REMARK   2 This  SWISS-MODEL protein model is  copyright. It is produced by the 
REMARK   2 SWISS-MODEL Server Group at Swiss Institute of Bioinformatics.       
REMARK   2 There are no restrictions on the use of individual models  for your
REMARK   2 or your employer's research projects. If you publish or patent any 
REMARK   2 results obtained from this model, please cite the papers mentioned
REMARK   2 under JRNL.
REMARK   2 
REMARK   2 FAIR USE NOTICE   
REMARK   2 Downloading the entire data-base or substantial portions of it, 
REMARK   2 systematic or automatic submission of data, mirroring the repository, 
REMARK   2 or further redistribution of substantial portions data obtained from 
REMARK   2 SWISS-MODEL is prohibited and requires written permission from the 
REMARK   2 SWISS-MODEL Server Group at Swiss Institute of Bioinformatics.
REMARK   2 ---------------------------------------------------------------------
REMARK 999
REMARK 999 SEQUENCE
REMARK 999 SPAC SWS  SPAC       1 -    82 NOT IN ATOMS LIST
REMARK 999 SPAC SWS   SPAC     468 -   469 NOT IN ATOMS LIST
DBREF  SPAC      1    385 SWS  SPAC     83    467
IPREF  SPAC  SPAC 83 467 
CRYST1    1.000    1.000    1.000  90.00  90.00  90.00 P 1           1
ORIGX1      1.000000  0.000000  0.000000        0.00000
ORIGX2      0.000000  1.000000  0.000000        0.00000
ORIGX3      0.000000  0.000000  1.000000        0.00000
SCALE1      1.000000  0.000000  0.000000        0.00000
SCALE2      0.000000  1.000000  0.000000        0.00000
SCALE3      0.000000  0.000000  1.000000        0.00000
ATOM      1  N   VAL    83     -15.746  44.432 -27.257  1.00 50.00
ATOM      2  CA  VAL    83     -16.911  43.938 -28.026  1.00 50.00
ATOM      3  C   VAL    83     -17.865  43.079 -27.177  1.00 50.00
ATOM      4  O   VAL    83     -17.528  41.977 -26.775  1.00 50.00
ATOM      5  CB  VAL    83     -16.446  43.185 -29.305  1.00 50.00
ATOM      6  CG1 VAL    83     -15.222  42.303 -29.042  1.00 50.00
ATOM      7  CG2 VAL    83     -17.530  42.319 -29.975  1.00 50.00
ATOM      8  N   ILE    84     -19.063  43.586 -26.927  1.00 50.00
ATOM      9  CA  ILE    84     -20.174  42.691 -26.563  1.00 50.00
ATOM     10  C   ILE    84     -21.078  42.539 -27.789  1.00 50.00
ATOM     11  O   ILE    84     -21.355  43.498 -28.509  1.00 50.00
ATOM     12  CB  ILE    84     -20.986  43.155 -25.342  1.00 50.00
ATOM     13  CG1 ILE    84     -21.599  44.551 -25.540  1.00 50.00
ATOM     14  CG2 ILE    84     -20.116  43.050 -24.082  1.00 50.00
ATOM     15  CD1 ILE    84     -22.649  44.921 -24.487  1.00 50.00
ATOM     16  N   LEU    85     -21.450  41.296 -28.051  1.00 50.00
ATOM     17  CA  LEU    85     -22.378  40.969 -29.147  1.00 50.00
ATOM     18  C   LEU    85     -23.727  41.647 -28.879  1.00 50.00
ATOM     19  O   LEU    85     -24.321  41.466 -27.816  1.00 50.00
ATOM     20  CB  LEU    85     -22.555  39.449 -29.235  1.00 50.00
ATOM     21  CG  LEU    85     -21.222  38.697 -29.355  1.00 50.00
ATOM     22  CD1 LEU    85     -21.463  37.190 -29.328  1.00 50.00
ATOM     23  CD2 LEU    85     -20.457  39.073 -30.625  1.00 50.00
ATOM     24  N   ALA    86     -24.161  42.452 -29.846  1.00 50.00
ATOM     25  CA  ALA    86     -25.437  43.186 -29.728  1.00 50.00
ATOM     26  C   ALA    86     -26.638  42.229 -29.714  1.00 50.00
ATOM     27  O   ALA    86     -27.556  42.380 -28.910  1.00 50.00
ATOM     28  CB  ALA    86     -25.571  44.187 -30.879  1.00 50.00
ATOM     29  N   GLY    87     -26.551  41.205 -30.575  1.00 50.00
ATOM     30  CA  GLY    87     -27.624  40.207 -30.768  1.00 50.00
ATOM     31  C   GLY    87     -28.966  40.854 -31.149  1.00 50.00
ATOM     32  O   GLY    87     -30.026  40.306 -30.855  1.00 50.00
ATOM     33  N   ASN    88     -28.893  41.966 -31.879  1.00 50.00
ATOM     34  CA  ASN    88     -30.091  42.719 -32.295  1.00 50.00
ATOM     35  C   ASN    88     -30.533  42.451 -33.745  1.00 50.00
ATOM     36  O   ASN    88     -31.570  42.952 -34.171  1.00 50.00
ATOM     37  CB  ASN    88     -29.875  44.223 -32.071  1.00 50.00
ATOM     38  CG  ASN    88     -28.744  44.831 -32.911  1.00 50.00
ATOM     39  OD1 ASN    88     -28.039  44.175 -33.667  1.00 50.00
ATOM     40  ND2 ASN    88     -28.506  46.104 -32.701  1.00 50.00
ATOM     41  N   SER    89     -29.743  41.679 -34.488  1.00 50.00
ATOM     42  CA  SER    89     -30.071  41.341 -35.886  1.00 50.00
ATOM     43  C   SER    89     -31.004  40.126 -35.971  1.00 50.00
ATOM     44  O   SER    89     -31.140  39.343 -35.028  1.00 50.00
ATOM     45  CB  SER    89     -28.807  41.140 -36.734  1.00 50.00
ATOM     46  OG  SER    89     -27.933  40.205 -36.103  1.00 50.00
ATOM     47  N   SER    90     -31.679  40.047 -37.111  1.00 50.00
ATOM     48  CA  SER    90     -32.632  38.966 -37.439  1.00 50.00
ATOM     49  C   SER    90     -31.944  37.909 -38.304  1.00 50.00
ATOM     50  O   SER    90     -30.858  38.153 -38.837  1.00 50.00
ATOM     51  CB  SER    90     -33.812  39.512 -38.245  1.00 50.00
ATOM     52  OG  SER    90     -34.438  40.578 -37.535  1.00 50.00
ATOM     53  N   LEU    91     -32.524  36.704 -38.326  1.00 50.00
ATOM     54  CA  LEU    91     -31.958  35.563 -39.076  1.00 50.00
ATOM     55  C   LEU    91     -31.761  35.911 -40.551  1.00 50.00
ATOM     56  O   LEU    91     -32.618  36.546 -41.160  1.00 50.00
ATOM     57  CB  LEU    91     -32.808  34.291 -38.933  1.00 50.00
ATOM     58  CG  LEU    91     -32.862  33.665 -37.528  1.00 50.00
ATOM     59  CD1 LEU    91     -33.880  32.529 -37.520  1.00 50.00
ATOM     60  CD2 LEU    91     -31.539  33.012 -37.122  1.00 50.00
ATOM     61  N   CYS    92     -30.582  35.567 -41.059  1.00 50.00
ATOM     62  CA  CYS    92     -30.277  35.727 -42.492  1.00 50.00
ATOM     63  C   CYS    92     -31.264  34.882 -43.305  1.00 50.00
ATOM     64  O   CYS    92     -31.649  33.792 -42.878  1.00 50.00
ATOM     65  CB  CYS    92     -28.862  35.222 -42.785  1.00 50.00
ATOM     66  SG  CYS    92     -27.528  36.101 -41.895  1.00 50.00
ATOM     67  N   SER    93     -31.747  35.446 -44.408  1.00 50.00
ATOM     68  CA  SER    93     -32.517  34.665 -45.399  1.00 50.00
ATOM     69  C   SER    93     -31.619  33.568 -45.987  1.00 50.00
ATOM     70  O   SER    93     -30.431  33.770 -46.237  1.00 50.00
ATOM     71  CB  SER    93     -33.026  35.555 -46.536  1.00 50.00
ATOM     72  OG  SER    93     -31.925  36.190 -47.192  1.00 50.00
ATOM     73  N   VAL    94     -32.183  32.369 -46.059  1.00 50.00
ATOM     74  CA  VAL    94     -31.457  31.165 -46.504  1.00 50.00
ATOM     75  C   VAL    94     -32.367  30.340 -47.432  1.00 50.00
ATOM     76  O   VAL    94     -33.591  30.422 -47.362  1.00 50.00
ATOM     77  CB  VAL    94     -31.013  30.386 -45.244  1.00 50.00
ATOM     78  CG1 VAL    94     -30.426  29.014 -45.545  1.00 50.00
ATOM     79  CG2 VAL    94     -29.966  31.153 -44.431  1.00 50.00
ATOM     80  N   SER    95     -31.718  29.524 -48.253  1.00 50.00
ATOM     81  CA  SER    95     -32.388  28.544 -49.135  1.00 50.00
ATOM     82  C   SER    95     -32.040  27.080 -48.811  1.00 50.00
ATOM     83  O   SER    95     -32.774  26.169 -49.191  1.00 50.00
ATOM     84  CB  SER    95     -32.056  28.843 -50.598  1.00 50.00
ATOM     85  OG  SER    95     -30.646  28.745 -50.823  1.00 50.00
ATOM     86  N   GLY    96     -30.929  26.883 -48.087  1.00 50.00
ATOM     87  CA  GLY    96     -30.427  25.537 -47.756  1.00 50.00
ATOM     88  C   GLY    96     -29.239  25.593 -46.791  1.00 50.00
ATOM     89  O   GLY    96     -28.837  26.655 -46.319  1.00 50.00
ATOM     90  N   TRP    97     -28.584  24.450 -46.671  1.00 50.00
ATOM     91  CA  TRP    97     -27.511  24.281 -45.678  1.00 50.00
ATOM     92  C   TRP    97     -26.252  23.742 -46.353  1.00 50.00
ATOM     93  O   TRP    97     -26.299  22.730 -47.052  1.00 50.00
ATOM     94  CB  TRP    97     -27.984  23.317 -44.583  1.00 50.00
ATOM     95  CG  TRP    97     -29.318  23.766 -43.976  1.00 50.00
ATOM     96  CD1 TRP    97     -30.531  23.452 -44.430  1.00 50.00
ATOM     97  CD2 TRP    97     -29.489  24.648 -42.922  1.00 50.00
ATOM     98  NE1 TRP    97     -31.457  24.091 -43.715  1.00 50.00
ATOM     99  CE2 TRP    97     -30.856  24.827 -42.782  1.00 50.00
ATOM    100  CE3 TRP    97     -28.600  25.305 -42.081  1.00 50.00
ATOM    101  CZ2 TRP    97     -31.344  25.665 -41.788  1.00 50.00
ATOM    102  CZ3 TRP    97     -29.088  26.153 -41.095  1.00 50.00
ATOM    103  CH2 TRP    97     -30.459  26.332 -40.948  1.00 50.00
ATOM    104  N   ALA    98     -25.162  24.476 -46.167  1.00 50.00
ATOM    105  CA  ALA    98     -23.848  24.082 -46.703  1.00 50.00
ATOM    106  C   ALA    98     -23.026  23.474 -45.563  1.00 50.00
ATOM    107  O   ALA    98     -23.027  23.996 -44.446  1.00 50.00
ATOM    108  CB  ALA    98     -23.136  25.317 -47.258  1.00 50.00
ATOM    109  N   ILE    99     -22.394  22.337 -45.851  1.00 50.00
ATOM    110  CA  ILE    99     -21.582  21.632 -44.841  1.00 50.00
ATOM    111  C   ILE    99     -20.411  22.520 -44.390  1.00 50.00
ATOM    112  O   ILE    99     -19.695  23.102 -45.200  1.00 50.00
ATOM    113  CB  ILE    99     -21.139  20.241 -45.338  1.00 50.00
ATOM    114  CG1 ILE    99     -20.604  19.433 -44.143  1.00 50.00
ATOM    115  CG2 ILE    99     -20.143  20.319 -46.511  1.00 50.00
ATOM    116  CD1 ILE    99     -20.385  17.946 -44.427  1.00 50.00
ATOM    117  N   TYR   100     -20.224  22.539 -43.080  1.00 50.00
ATOM    118  CA  TYR   100     -19.232  23.406 -42.433  1.00 50.00
ATOM    119  C   TYR   100     -18.056  22.604 -41.859  1.00 50.00
ATOM    120  O   TYR   100     -16.902  22.993 -42.023  1.00 50.00
ATOM    121  CB  TYR   100     -19.954  24.208 -41.344  1.00 50.00
ATOM    122  CG  TYR   100     -19.061  25.277 -40.716  1.00 50.00
ATOM    123  CD1 TYR   100     -18.612  26.342 -41.485  1.00 50.00
ATOM    124  CD2 TYR   100     -18.789  25.241 -39.356  1.00 50.00
ATOM    125  CE1 TYR   100     -17.891  27.371 -40.897  1.00 50.00
ATOM    126  CE2 TYR   100     -18.081  26.274 -38.762  1.00 50.00
ATOM    127  CZ  TYR   100     -17.624  27.334 -39.535  1.00 50.00
ATOM    128  OH  TYR   100     -16.930  28.347 -38.955  1.00 50.00
ATOM    129  N   SER   101     -18.365  21.486 -41.206  1.00 50.00
ATOM    130  CA  SER   101     -17.331  20.635 -40.589  1.00 50.00
ATOM    131  C   SER   101     -17.772  19.170 -40.486  1.00 50.00
ATOM    132  O   SER   101     -18.958  18.843 -40.556  1.00 50.00
ATOM    133  CB  SER   101     -16.969  21.152 -39.189  1.00 50.00
ATOM    134  OG  SER   101     -18.018  20.838 -38.270  1.00 50.00
ATOM    135  N   LYS   102     -16.754  18.333 -40.325  1.00 50.00
ATOM    136  CA  LYS   102     -16.886  16.896 -40.046  1.00 50.00
ATOM    137  C   LYS   102     -15.567  16.430 -39.424  1.00 50.00
ATOM    138  O   LYS   102     -14.509  16.504 -40.045  1.00 50.00
ATOM    139  CB  LYS   102     -17.178  16.133 -41.342  1.00 50.00
ATOM    140  CG  LYS   102     -17.315  14.637 -41.067  1.00 50.00
ATOM    141  CD  LYS   102     -17.801  13.885 -42.303  1.00 50.00
ATOM    142  CE  LYS   102     -17.976  12.401 -41.985  1.00 50.00
ATOM    143  NZ  LYS   102     -18.888  12.194 -40.850  1.00 50.00
ATOM    144  N   ASP   103     -15.660  16.041 -38.159  1.00 50.00
ATOM    145  CA  ASP   103     -14.455  15.684 -37.389  1.00 50.00
ATOM    146  C   ASP   103     -13.932  14.254 -37.583  1.00 50.00
ATOM    147  O   ASP   103     -12.793  13.990 -37.206  1.00 50.00
ATOM    148  CB  ASP   103     -14.606  16.032 -35.903  1.00 50.00
ATOM    149  CG  ASP   103     -15.788  15.361 -35.199  1.00 50.00
ATOM    150  OD1 ASP   103     -16.211  14.262 -35.632  1.00 50.00
ATOM    151  OD2 ASP   103     -16.224  15.941 -34.190  1.00 50.00
ATOM    152  N   ASN   104     -14.804  13.322 -37.989  1.00 50.00
ATOM    153  CA  ASN   104     -14.428  11.898 -38.157  1.00 50.00
ATOM    154  C   ASN   104     -13.785  11.335 -36.875  1.00 50.00
ATOM    155  O   ASN   104     -12.904  10.475 -36.911  1.00 50.00
ATOM    156  CB  ASN   104     -13.437  11.751 -39.322  1.00 50.00
ATOM    157  CG  ASN   104     -14.072  12.009 -40.680  1.00 50.00
ATOM    158  OD1 ASN   104     -15.046  11.383 -41.062  1.00 50.00
ATOM    159  ND2 ASN   104     -13.480  12.907 -41.435  1.00 50.00
ATOM    160  N   SER   105     -14.317  11.773 -35.734  1.00 50.00
ATOM    161  CA  SER   105     -13.682  11.524 -34.427  1.00 50.00
ATOM    162  C   SER   105     -13.490  10.029 -34.162  1.00 50.00
ATOM    163  O   SER   105     -12.350   9.572 -34.116  1.00 50.00
ATOM    164  CB  SER   105     -14.488  12.156 -33.293  1.00 50.00
ATOM    165  OG  SER   105     -13.828  11.864 -32.063  1.00 50.00
ATOM    166  N   ILE   106     -14.563   9.263 -34.349  1.00 50.00
ATOM    167  CA  ILE   106     -14.561   7.815 -34.050  1.00 50.00
ATOM    168  C   ILE   106     -13.668   7.014 -35.014  1.00 50.00
ATOM    169  O   ILE   106     -12.936   6.127 -34.577  1.00 50.00
ATOM    170  CB  ILE   106     -15.996   7.259 -33.971  1.00 50.00
ATOM    171  CG1 ILE   106     -16.774   8.002 -32.871  1.00 50.00
ATOM    172  CG2 ILE   106     -15.983   5.747 -33.685  1.00 50.00
ATOM    173  CD1 ILE   106     -18.248   7.602 -32.738  1.00 50.00
ATOM    174  N   ARG   107     -13.713   7.361 -36.299  1.00 50.00
ATOM    175  CA  ARG   107     -12.843   6.729 -37.311  1.00 50.00
ATOM    176  C   ARG   107     -11.359   6.922 -36.973  1.00 50.00
ATOM    177  O   ARG   107     -10.596   5.959 -36.924  1.00 50.00
ATOM    178  CB  ARG   107     -13.100   7.346 -38.682  1.00 50.00
ATOM    179  CG  ARG   107     -14.401   6.840 -39.300  1.00 50.00
ATOM    180  CD  ARG   107     -14.732   7.606 -40.583  1.00 50.00
ATOM    181  NE  ARG   107     -13.654   7.504 -41.583  1.00 50.00
ATOM    182  CZ  ARG   107     -13.567   6.608 -42.568  1.00 50.00
ATOM    183  NH1 ARG   107     -14.471   5.648 -42.711  1.00 50.00
ATOM    184  NH2 ARG   107     -12.607   6.712 -43.474  1.00 50.00
ATOM    185  N   ILE   108     -11.039   8.146 -36.557  1.00 50.00
ATOM    186  CA  ILE   108      -9.673   8.533 -36.159  1.00 50.00
ATOM    187  C   ILE   108      -9.264   7.819 -34.867  1.00 50.00
ATOM    188  O   ILE   108      -8.122   7.402 -34.719  1.00 50.00
ATOM    189  CB  ILE   108      -9.560  10.063 -36.026  1.00 50.00
ATOM    190  CG1 ILE   108      -9.765  10.680 -37.418  1.00 50.00
ATOM    191  CG2 ILE   108      -8.215  10.502 -35.412  1.00 50.00
ATOM    192  CD1 ILE   108      -9.854  12.210 -37.436  1.00 50.00
ATOM    193  N   GLY   109     -10.228   7.679 -33.957  1.00 50.00
ATOM    194  CA  GLY   109      -9.867   7.093 -32.664  1.00 50.00
ATOM    195  C   GLY   109      -9.803   5.597 -32.531  1.00 50.00
ATOM    196  O   GLY   109      -9.374   5.090 -31.499  1.00 50.00
ATOM    197  N   SER   110     -10.077   4.975 -33.660  1.00 50.00
ATOM    198  CA  SER   110      -9.717   3.569 -33.857  1.00 50.00
ATOM    199  C   SER   110      -8.197   3.386 -33.679  1.00 50.00
ATOM    200  O   SER   110      -7.766   2.395 -33.095  1.00 50.00
ATOM    201  CB  SER   110     -10.136   3.157 -35.261  1.00 50.00
ATOM    202  OG  SER   110      -9.851   1.771 -35.414  1.00 50.00
ATOM    203  N   LYS   111      -7.437   4.424 -34.035  1.00 50.00
ATOM    204  CA  LYS   111      -5.966   4.421 -33.963  1.00 50.00
ATOM    205  C   LYS   111      -5.425   5.487 -32.995  1.00 50.00
ATOM    206  O   LYS   111      -4.595   5.195 -32.134  1.00 50.00
ATOM    207  CB  LYS   111      -5.440   4.626 -35.391  1.00 50.00
ATOM    208  CG  LYS   111      -3.916   4.738 -35.510  1.00 50.00
ATOM    209  CD  LYS   111      -3.187   3.522 -34.928  1.00 50.00
ATOM    210  CE  LYS   111      -1.690   3.563 -35.242  1.00 50.00
ATOM    211  NZ  LYS   111      -1.044   4.781 -34.730  1.00 50.00
ATOM    212  N   GLY   112      -5.831   6.735 -33.258  1.00 50.00
ATOM    213  CA  GLY   112      -5.408   7.906 -32.472  1.00 50.00
ATOM    214  C   GLY   112      -5.939   7.836 -31.036  1.00 50.00
ATOM    215  O   GLY   112      -6.798   7.027 -30.689  1.00 50.00
ATOM    216  N   ASP   113      -5.500   8.814 -30.257  1.00 50.00
ATOM    217  CA  ASP   113      -5.929   8.946 -28.854  1.00 50.00
ATOM    218  C   ASP   113      -7.034   9.989 -28.756  1.00 50.00
ATOM    219  O   ASP   113      -6.783  11.191 -28.752  1.00 50.00
ATOM    220  CB  ASP   113      -4.755   9.340 -27.959  1.00 50.00
ATOM    221  CG  ASP   113      -3.634   8.300 -27.979  1.00 50.00
ATOM    222  OD1 ASP   113      -3.931   7.111 -28.215  1.00 50.00
ATOM    223  OD2 ASP   113      -2.482   8.747 -27.791  1.00 50.00
ATOM    224  N   ILE   114      -8.251   9.480 -28.827  1.00 50.00
ATOM    225  CA  ILE   114      -9.425  10.359 -28.854  1.00 50.00
ATOM    226  C   ILE   114     -10.373   9.994 -27.702  1.00 50.00
ATOM    227  O   ILE   114     -10.595   8.821 -27.396  1.00 50.00
ATOM    228  CB  ILE   114     -10.130  10.258 -30.209  1.00 50.00
ATOM    229  CG1 ILE   114     -10.816   8.910 -30.329  1.00 50.00
ATOM    230  CG2 ILE   114      -9.199  10.555 -31.403  1.00 50.00
ATOM    231  CD1 ILE   114     -11.968   9.156 -31.282  1.00 50.00
ATOM    232  N   PHE   115     -10.914  11.031 -27.085  1.00 50.00
ATOM    233  CA  PHE   115     -11.895  10.855 -26.004  1.00 50.00
ATOM    234  C   PHE   115     -13.152  10.113 -26.464  1.00 50.00
ATOM    235  O   PHE   115     -13.627  10.272 -27.586  1.00 50.00
ATOM    236  CB  PHE   115     -12.336  12.207 -25.444  1.00 50.00
ATOM    237  CG  PHE   115     -11.243  12.890 -24.632  1.00 50.00
ATOM    238  CD1 PHE   115     -10.881  12.361 -23.400  1.00 50.00
ATOM    239  CD2 PHE   115     -10.704  14.091 -25.074  1.00 50.00
ATOM    240  CE1 PHE   115      -9.965  13.035 -22.604  1.00 50.00
ATOM    241  CE2 PHE   115      -9.790  14.764 -24.276  1.00 50.00
ATOM    242  CZ  PHE   115      -9.420  14.236 -23.044  1.00 50.00
ATOM    243  N   VAL   116     -13.633   9.268 -25.561  1.00 50.00
ATOM    244  CA  VAL   116     -15.021   8.777 -25.602  1.00 50.00
ATOM    245  C   VAL   116     -15.878   9.954 -25.122  1.00 50.00
ATOM    246  O   VAL   116     -15.622  10.526 -24.061  1.00 50.00
ATOM    247  CB  VAL   116     -15.227   7.585 -24.655  1.00 50.00
ATOM    248  CG1 VAL   116     -16.665   7.069 -24.726  1.00 50.00
ATOM    249  CG2 VAL   116     -14.281   6.431 -24.979  1.00 50.00
ATOM    250  N   ILE   117     -16.782  10.374 -25.992  1.00 50.00
ATOM    251  CA  ILE   117     -17.639  11.540 -25.715  1.00 50.00
ATOM    252  C   ILE   117     -19.110  11.203 -25.984  1.00 50.00
ATOM    253  O   ILE   117     -19.410  10.201 -26.632  1.00 50.00
ATOM    254  CB  ILE   117     -17.214  12.769 -26.556  1.00 50.00
ATOM    255  CG1 ILE   117     -17.532  12.585 -28.051  1.00 50.00
ATOM    256  CG2 ILE   117     -15.731  13.103 -26.333  1.00 50.00
ATOM    257  CD1 ILE   117     -17.467  13.879 -28.869  1.00 50.00
ATOM    258  N   ARG   118     -19.927  12.192 -25.651  1.00 50.00
ATOM    259  CA  ARG   118     -21.295  12.392 -26.152  1.00 50.00
ATOM    260  C   ARG   118     -21.728  13.819 -25.798  1.00 50.00
ATOM    261  O   ARG   118     -20.968  14.586 -25.205  1.00 50.00
ATOM    262  CB  ARG   118     -22.287  11.377 -25.577  1.00 50.00
ATOM    263  CG  ARG   118     -22.451  10.161 -26.492  1.00 50.00
ATOM    264  CD  ARG   118     -23.862   9.585 -26.389  1.00 50.00
ATOM    265  NE  ARG   118     -24.821  10.582 -26.900  1.00 50.00
ATOM    266  CZ  ARG   118     -26.093  10.728 -26.529  1.00 50.00
ATOM    267  NH1 ARG   118     -26.643   9.906 -25.648  1.00 50.00
ATOM    268  NH2 ARG   118     -26.823  11.722 -27.015  1.00 50.00
ATOM    269  N   GLU   119     -22.908  14.192 -26.290  1.00 50.00
ATOM    270  CA  GLU   119     -23.475  15.550 -26.119  1.00 50.00
ATOM    271  C   GLU   119     -22.502  16.661 -26.598  1.00 50.00
ATOM    272  O   GLU   119     -22.121  17.542 -25.819  1.00 50.00
ATOM    273  CB  GLU   119     -23.915  15.791 -24.662  1.00 50.00
ATOM    274  CG  GLU   119     -24.952  14.795 -24.127  1.00 50.00
ATOM    275  CD  GLU   119     -24.381  13.415 -23.772  1.00 50.00
ATOM    276  OE1 GLU   119     -23.214  13.351 -23.329  1.00 50.00
ATOM    277  OE2 GLU   119     -25.128  12.441 -23.982  1.00 50.00
ATOM    278  N   PRO   120     -21.982  16.550 -27.835  1.00 50.00
ATOM    279  CA  PRO   120     -21.126  17.589 -28.429  1.00 50.00
ATOM    280  C   PRO   120     -22.013  18.763 -28.857  1.00 50.00
ATOM    281  O   PRO   120     -23.210  18.598 -29.073  1.00 50.00
ATOM    282  CB  PRO   120     -20.489  16.904 -29.640  1.00 50.00
ATOM    283  CG  PRO   120     -21.593  15.976 -30.138  1.00 50.00
ATOM    284  CD  PRO   120     -22.230  15.491 -28.837  1.00 50.00
ATOM    285  N   PHE   121     -21.399  19.931 -28.967  1.00 50.00
ATOM    286  CA  PHE   121     -22.068  21.130 -29.501  1.00 50.00
ATOM    287  C   PHE   121     -21.037  22.192 -29.877  1.00 50.00
ATOM    288  O   PHE   121     -19.950  22.255 -29.309  1.00 50.00
ATOM    289  CB  PHE   121     -23.092  21.703 -28.509  1.00 50.00
ATOM    290  CG  PHE   121     -22.486  22.261 -27.222  1.00 50.00
ATOM    291  CD1 PHE   121     -22.199  23.618 -27.149  1.00 50.00
ATOM    292  CD2 PHE   121     -22.327  21.444 -26.110  1.00 50.00
ATOM    293  CE1 PHE   121     -21.763  24.168 -25.951  1.00 50.00
ATOM    294  CE2 PHE   121     -21.884  21.994 -24.914  1.00 50.00
ATOM    295  CZ  PHE   121     -21.606  23.355 -24.834  1.00 50.00
ATOM    296  N   ILE   122     -21.416  23.021 -30.837  1.00 50.00
ATOM    297  CA  ILE   122     -20.545  24.103 -31.331  1.00 50.00
ATOM    298  C   ILE   122     -21.072  25.444 -30.805  1.00 50.00
ATOM    299  O   ILE   122     -22.278  25.673 -30.732  1.00 50.00
ATOM    300  CB  ILE   122     -20.485  24.089 -32.873  1.00 50.00
ATOM    301  CG1 ILE   122     -19.925  22.743 -33.366  1.00 50.00
ATOM    302  CG2 ILE   122     -19.663  25.273 -33.420  1.00 50.00
ATOM    303  CD1 ILE   122     -19.936  22.570 -34.888  1.00 50.00
ATOM    304  N   SER   123     -20.116  26.285 -30.433  1.00 50.00
ATOM    305  CA  SER   123     -20.378  27.683 -30.059  1.00 50.00
ATOM    306  C   SER   123     -19.216  28.551 -30.553  1.00 50.00
ATOM    307  O   SER   123     -18.072  28.098 -30.616  1.00 50.00
ATOM    308  CB  SER   123     -20.525  27.784 -28.540  1.00 50.00
ATOM    309  OG  SER   123     -20.936  29.101 -28.171  1.00 50.00
ATOM    310  N   CYS   124     -19.549  29.776 -30.937  1.00 50.00
ATOM    311  CA  CYS   124     -18.576  30.710 -31.528  1.00 50.00
ATOM    312  C   CYS   124     -18.494  32.004 -30.708  1.00 50.00
ATOM    313  O   CYS   124     -19.409  32.368 -29.974  1.00 50.00
ATOM    314  CB  CYS   124     -19.004  31.055 -32.958  1.00 50.00
ATOM    315  SG  CYS   124     -19.302  29.614 -34.049  1.00 50.00
ATOM    316  N   SER   125     -17.339  32.642 -30.817  1.00 50.00
ATOM    317  CA  SER   125     -17.136  34.013 -30.329  1.00 50.00
ATOM    318  C   SER   125     -17.172  34.952 -31.549  1.00 50.00
ATOM    319  O   SER   125     -17.563  34.570 -32.648  1.00 50.00
ATOM    320  CB  SER   125     -15.778  34.063 -29.615  1.00 50.00
ATOM    321  OG  SER   125     -14.688  33.890 -30.528  1.00 50.00
ATOM    322  N   HIS   126     -16.714  36.179 -31.351  1.00 50.00
ATOM    323  CA  HIS   126     -16.444  37.129 -32.448  1.00 50.00
ATOM    324  C   HIS   126     -15.173  36.785 -33.251  1.00 50.00
ATOM    325  O   HIS   126     -14.891  37.421 -34.261  1.00 50.00
ATOM    326  CB  HIS   126     -16.363  38.557 -31.893  1.00 50.00
ATOM    327  CG  HIS   126     -15.252  38.740 -30.852  1.00 50.00
ATOM    328  ND1 HIS   126     -15.017  37.979 -29.786  1.00 50.00
ATOM    329  CD2 HIS   126     -14.299  39.660 -30.904  1.00 50.00
ATOM    330  CE1 HIS   126     -13.934  38.431 -29.169  1.00 50.00
ATOM    331  NE2 HIS   126     -13.490  39.468 -29.866  1.00 50.00
ATOM    332  N   LEU   127     -14.416  35.796 -32.774  1.00 50.00
ATOM    333  CA  LEU   127     -13.112  35.439 -33.365  1.00 50.00
ATOM    334  C   LEU   127     -13.009  34.025 -33.944  1.00 50.00
ATOM    335  O   LEU   127     -12.320  33.814 -34.938  1.00 50.00
ATOM    336  CB  LEU   127     -11.992  35.666 -32.343  1.00 50.00
ATOM    337  CG  LEU   127     -11.855  37.138 -31.934  1.00 50.00
ATOM    338  CD1 LEU   127     -10.764  37.279 -30.874  1.00 50.00
ATOM    339  CD2 LEU   127     -11.550  38.048 -33.131  1.00 50.00
ATOM    340  N   GLU   128     -13.654  33.064 -33.289  1.00 50.00
ATOM    341  CA  GLU   128     -13.569  31.652 -33.701  1.00 50.00
ATOM    342  C   GLU   128     -14.773  30.836 -33.226  1.00 50.00
ATOM    343  O   GLU   128     -15.521  31.267 -32.352  1.00 50.00
ATOM    344  CB  GLU   128     -12.275  31.017 -33.172  1.00 50.00
ATOM    345  CG  GLU   128     -12.186  30.982 -31.639  1.00 50.00
ATOM    346  CD  GLU   128     -11.041  30.103 -31.128  1.00 50.00
ATOM    347  OE1 GLU   128     -10.104  29.824 -31.908  1.00 50.00
ATOM    348  OE2 GLU   128     -11.151  29.705 -29.949  1.00 50.00
ATOM    349  N   CYS   129     -14.829  29.612 -33.731  1.00 50.00
ATOM    350  CA  CYS   129     -15.826  28.618 -33.313  1.00 50.00
ATOM    351  C   CYS   129     -15.108  27.409 -32.708  1.00 50.00
ATOM    352  O   CYS   129     -14.047  26.994 -33.175  1.00 50.00
ATOM    353  CB  CYS   129     -16.640  28.185 -34.531  1.00 50.00
ATOM    354  SG  CYS   129     -17.669  29.506 -35.266  1.00 50.00
ATOM    355  N   ARG   130     -15.724  26.870 -31.666  1.00 50.00
ATOM    356  CA  ARG   130     -15.187  25.707 -30.939  1.00 50.00
ATOM    357  C   ARG   130     -16.269  24.639 -30.770  1.00 50.00
ATOM    358  O   ARG   130     -17.462  24.943 -30.732  1.00 50.00
ATOM    359  CB  ARG   130     -14.700  26.133 -29.554  1.00 50.00
ATOM    360  CG  ARG   130     -13.605  27.201 -29.623  1.00 50.00
ATOM    361  CD  ARG   130     -13.088  27.522 -28.221  1.00 50.00
ATOM    362  NE  ARG   130     -12.388  26.346 -27.672  1.00 50.00
ATOM    363  CZ  ARG   130     -11.172  25.911 -28.013  1.00 50.00
ATOM    364  NH1 ARG   130     -10.453  26.531 -28.938  1.00 50.00
ATOM    365  NH2 ARG   130     -10.658  24.849 -27.409  1.00 50.00
ATOM    366  N   THR   131     -15.801  23.402 -30.664  1.00 50.00
ATOM    367  CA  THR   131     -16.669  22.258 -30.339  1.00 50.00
ATOM    368  C   THR   131     -16.449  21.920 -28.862  1.00 50.00
ATOM    369  O   THR   131     -15.330  21.649 -28.435  1.00 50.00
ATOM    370  CB  THR   131     -16.321  21.041 -31.213  1.00 50.00
ATOM    371  OG1 THR   131     -16.426  21.396 -32.596  1.00 50.00
ATOM    372  CG2 THR   131     -17.229  19.838 -30.928  1.00 50.00
ATOM    373  N   PHE   132     -17.551  21.964 -28.130  1.00 50.00
ATOM    374  CA  PHE   132     -17.634  21.521 -26.729  1.00 50.00
ATOM    375  C   PHE   132     -18.242  20.116 -26.702  1.00 50.00
ATOM    376  O   PHE   132     -18.914  19.701 -27.647  1.00 50.00
ATOM    377  CB  PHE   132     -18.534  22.472 -25.941  1.00 50.00
ATOM    378  CG  PHE   132     -17.921  23.863 -25.791  1.00 50.00
ATOM    379  CD1 PHE   132     -18.044  24.796 -26.815  1.00 50.00
ATOM    380  CD2 PHE   132     -17.277  24.200 -24.608  1.00 50.00
ATOM    381  CE1 PHE   132     -17.512  26.069 -26.656  1.00 50.00
ATOM    382  CE2 PHE   132     -16.748  25.475 -24.449  1.00 50.00
ATOM    383  CZ  PHE   132     -16.862  26.408 -25.474  1.00 50.00
ATOM    384  N   PHE   133     -17.929  19.385 -25.638  1.00 50.00
ATOM    385  CA  PHE   133     -18.316  17.969 -25.500  1.00 50.00
ATOM    386  C   PHE   133     -18.062  17.448 -24.083  1.00 50.00
ATOM    387  O   PHE   133     -17.182  17.934 -23.369  1.00 50.00
ATOM    388  CB  PHE   133     -17.565  17.093 -26.519  1.00 50.00
ATOM    389  CG  PHE   133     -16.051  17.328 -26.513  1.00 50.00
ATOM    390  CD1 PHE   133     -15.251  16.625 -25.623  1.00 50.00
ATOM    391  CD2 PHE   133     -15.483  18.253 -27.383  1.00 50.00
ATOM    392  CE1 PHE   133     -13.881  16.848 -25.601  1.00 50.00
ATOM    393  CE2 PHE   133     -14.113  18.475 -27.359  1.00 50.00
ATOM    394  CZ  PHE   133     -13.313  17.773 -26.467  1.00 50.00
ATOM    395  N   LEU   134     -18.880  16.464 -23.729  1.00 50.00
ATOM    396  CA  LEU   134     -18.785  15.767 -22.438  1.00 50.00
ATOM    397  C   LEU   134     -18.024  14.456 -22.614  1.00 50.00
ATOM    398  O   LEU   134     -18.473  13.537 -23.298  1.00 50.00
ATOM    399  CB  LEU   134     -20.180  15.468 -21.880  1.00 50.00
ATOM    400  CG  LEU   134     -21.026  16.720 -21.630  1.00 50.00
ATOM    401  CD1 LEU   134     -22.408  16.297 -21.136  1.00 50.00
ATOM    402  CD2 LEU   134     -20.366  17.652 -20.610  1.00 50.00
ATOM    403  N   THR   135     -16.773  14.496 -22.175  1.00 50.00
ATOM    404  CA  THR   135     -15.915  13.295 -22.178  1.00 50.00
ATOM    405  C   THR   135     -16.495  12.274 -21.187  1.00 50.00
ATOM    406  O   THR   135     -17.295  12.614 -20.318  1.00 50.00
ATOM    407  CB  THR   135     -14.465  13.616 -21.776  1.00 50.00
ATOM    408  OG1 THR   135     -14.402  13.897 -20.374  1.00 50.00
ATOM    409  CG2 THR   135     -13.881  14.780 -22.581  1.00 50.00
ATOM    410  N   GLN   136     -16.017  11.045 -21.307  1.00 50.00
ATOM    411  CA  GLN   136     -16.271   9.996 -20.301  1.00 50.00
ATOM    412  C   GLN   136     -15.007   9.734 -19.462  1.00 50.00
ATOM    413  O   GLN   136     -14.855   8.687 -18.836  1.00 50.00
ATOM    414  CB  GLN   136     -16.717   8.732 -21.041  1.00 50.00
ATOM    415  CG  GLN   136     -18.122   8.889 -21.637  1.00 50.00
ATOM    416  CD  GLN   136     -19.247   8.731 -20.608  1.00 50.00
ATOM    417  OE1 GLN   136     -19.071   8.747 -19.396  1.00 50.00
ATOM    418  NE2 GLN   136     -20.427   8.465 -21.117  1.00 50.00
ATOM    419  N   GLY   137     -14.088  10.711 -19.516  1.00 50.00
ATOM    420  CA  GLY   137     -12.771  10.639 -18.848  1.00 50.00
ATOM    421  C   GLY   137     -11.985   9.389 -19.276  1.00 50.00
ATOM    422  O   GLY   137     -11.316   8.755 -18.465  1.00 50.00
ATOM    423  N   ALA   138     -12.063   9.079 -20.569  1.00 50.00
ATOM    424  CA  ALA   138     -11.487   7.856 -21.160  1.00 50.00
ATOM    425  C   ALA   138     -11.367   8.005 -22.680  1.00 50.00
ATOM    426  O   ALA   138     -12.018   8.854 -23.291  1.00 50.00
ATOM    427  CB  ALA   138     -12.385   6.654 -20.844  1.00 50.00
ATOM    428  N   LEU   139     -10.486   7.190 -23.247  1.00 50.00
ATOM    429  CA  LEU   139     -10.235   7.175 -24.697  1.00 50.00
ATOM    430  C   LEU   139     -10.837   5.932 -25.357  1.00 50.00
ATOM    431  O   LEU   139     -11.069   4.910 -24.708  1.00 50.00
ATOM    432  CB  LEU   139      -8.728   7.210 -24.983  1.00 50.00
ATOM    433  CG  LEU   139      -7.990   8.384 -24.324  1.00 50.00
ATOM    434  CD1 LEU   139      -6.517   8.345 -24.726  1.00 50.00
ATOM    435  CD2 LEU   139      -8.594   9.746 -24.677  1.00 50.00
ATOM    436  N   LEU   140     -11.153   6.100 -26.636  1.00 50.00
ATOM    437  CA  LEU   140     -11.623   4.996 -27.487  1.00 50.00
ATOM    438  C   LEU   140     -10.571   3.898 -27.615  1.00 50.00
ATOM    439  O   LEU   140      -9.377   4.141 -27.450  1.00 50.00
ATOM    440  CB  LEU   140     -12.003   5.499 -28.883  1.00 50.00
ATOM    441  CG  LEU   140     -13.319   6.287 -28.858  1.00 50.00
ATOM    442  CD1 LEU   140     -13.715   6.703 -30.259  1.00 50.00
ATOM    443  CD2 LEU   140     -14.497   5.399 -28.479  1.00 50.00
ATOM    444  N   ASN   141     -11.077   2.683 -27.811  1.00 50.00
ATOM    445  CA  ASN   141     -10.238   1.487 -28.010  1.00 50.00
ATOM    446  C   ASN   141      -9.362   1.186 -26.775  1.00 50.00
ATOM    447  O   ASN   141      -8.172   0.886 -26.844  1.00 50.00
ATOM    448  CB  ASN   141      -9.394   1.690 -29.279  1.00 50.00
ATOM    449  CG  ASN   141      -9.172   0.366 -29.989  1.00 50.00
ATOM    450  OD1 ASN   141      -9.524  -0.685 -29.474  1.00 50.00
ATOM    451  ND2 ASN   141      -8.851   0.452 -31.261  1.00 50.00
ATOM    452  N   ASP   142      -9.988   1.365 -25.617  1.00 50.00
ATOM    453  CA  ASP   142      -9.372   1.153 -24.298  1.00 50.00
ATOM    454  C   ASP   142     -10.452   0.596 -23.366  1.00 50.00
ATOM    455  O   ASP   142     -11.617   0.947 -23.503  1.00 50.00
ATOM    456  CB  ASP   142      -8.807   2.490 -23.792  1.00 50.00
ATOM    457  CG  ASP   142      -8.158   2.353 -22.414  1.00 50.00
ATOM    458  OD1 ASP   142      -7.057   1.770 -22.336  1.00 50.00
ATOM    459  OD2 ASP   142      -8.866   2.659 -21.429  1.00 50.00
ATOM    460  N   LYS   143     -10.041  -0.156 -22.353  1.00 50.00
ATOM    461  CA  LYS   143     -10.996  -0.806 -21.430  1.00 50.00
ATOM    462  C   LYS   143     -11.855   0.165 -20.602  1.00 50.00
ATOM    463  O   LYS   143     -12.986  -0.154 -20.251  1.00 50.00
ATOM    464  CB  LYS   143     -10.290  -1.809 -20.516  1.00 50.00
ATOM    465  CG  LYS   143      -9.268  -1.170 -19.573  1.00 50.00
ATOM    466  CD  LYS   143      -8.745  -2.237 -18.619  1.00 50.00
ATOM    467  CE  LYS   143      -7.754  -1.648 -17.619  1.00 50.00
ATOM    468  NZ  LYS   143      -7.334  -2.691 -16.675  1.00 50.00
ATOM    469  N   HIS   144     -11.321   1.355 -20.335  1.00 50.00
ATOM    470  CA  HIS   144     -12.049   2.413 -19.606  1.00 50.00
ATOM    471  C   HIS   144     -13.278   2.940 -20.362  1.00 50.00
ATOM    472  O   HIS   144     -14.118   3.618 -19.778  1.00 50.00
ATOM    473  CB  HIS   144     -11.117   3.569 -19.239  1.00 50.00
ATOM    474  CG  HIS   144     -10.047   3.123 -18.242  1.00 50.00
ATOM    475  ND1 HIS   144      -8.845   2.653 -18.558  1.00 50.00
ATOM    476  CD2 HIS   144     -10.171   3.085 -16.919  1.00 50.00
ATOM    477  CE1 HIS   144      -8.223   2.319 -17.433  1.00 50.00
ATOM    478  NE2 HIS   144      -9.043   2.584 -16.422  1.00 50.00
ATOM    479  N   SER   145     -13.355   2.644 -21.661  1.00 50.00
ATOM    480  CA  SER   145     -14.551   2.959 -22.467  1.00 50.00
ATOM    481  C   SER   145     -15.756   2.073 -22.095  1.00 50.00
ATOM    482  O   SER   145     -16.863   2.289 -22.581  1.00 50.00
ATOM    483  CB  SER   145     -14.261   2.829 -23.965  1.00 50.00
ATOM    484  OG  SER   145     -14.117   1.456 -24.337  1.00 50.00
ATOM    485  N   ASN   146     -15.520   1.044 -21.282  1.00 50.00
ATOM    486  CA  ASN   146     -16.572   0.110 -20.853  1.00 50.00
ATOM    487  C   ASN   146     -17.681   0.832 -20.079  1.00 50.00
ATOM    488  O   ASN   146     -17.426   1.645 -19.190  1.00 50.00
ATOM    489  CB  ASN   146     -15.964  -0.985 -19.974  1.00 50.00
ATOM    490  CG  ASN   146     -16.993  -2.061 -19.626  1.00 50.00
ATOM    491  OD1 ASN   146     -17.823  -2.469 -20.428  1.00 50.00
ATOM    492  ND2 ASN   146     -16.946  -2.518 -18.396  1.00 50.00
ATOM    493  N   GLY   147     -18.908   0.492 -20.483  1.00 50.00
ATOM    494  CA  GLY   147     -20.146   0.991 -19.855  1.00 50.00
ATOM    495  C   GLY   147     -20.357   2.504 -20.009  1.00 50.00
ATOM    496  O   GLY   147     -21.205   3.079 -19.329  1.00 50.00
ATOM    497  N   THR   148     -19.764   3.074 -21.059  1.00 50.00
ATOM    498  CA  THR   148     -19.919   4.511 -21.368  1.00 50.00
ATOM    499  C   THR   148     -21.265   4.886 -22.002  1.00 50.00
ATOM    500  O   THR   148     -21.471   6.029 -22.403  1.00 50.00
ATOM    501  CB  THR   148     -18.780   5.032 -22.246  1.00 50.00
ATOM    502  OG1 THR   148     -18.672   4.235 -23.431  1.00 50.00
ATOM    503  CG2 THR   148     -17.477   5.132 -21.446  1.00 50.00
ATOM    504  N   VAL   149     -22.183   3.923 -22.088  1.00 50.00
ATOM    505  CA  VAL   149     -23.597   4.223 -22.401  1.00 50.00
ATOM    506  C   VAL   149     -24.225   5.054 -21.261  1.00 50.00
ATOM    507  O   VAL   149     -25.190   5.789 -21.462  1.00 50.00
ATOM    508  CB  VAL   149     -24.395   2.934 -22.685  1.00 50.00
ATOM    509  CG1 VAL   149     -24.628   2.049 -21.451  1.00 50.00
ATOM    510  CG2 VAL   149     -25.711   3.263 -23.398  1.00 50.00
ATOM    511  N   LYS   150     -23.706   4.825 -20.054  1.00 50.00
ATOM    512  CA  LYS   150     -24.164   5.496 -18.830  1.00 50.00
ATOM    513  C   LYS   150     -23.986   7.009 -18.997  1.00 50.00
ATOM    514  O   LYS   150     -22.959   7.495 -19.471  1.00 50.00
ATOM    515  CB  LYS   150     -23.341   4.975 -17.651  1.00 50.00
ATOM    516  CG  LYS   150     -23.999   5.328 -16.317  1.00 50.00
ATOM    517  CD  LYS   150     -23.209   4.728 -15.152  1.00 50.00
ATOM    518  CE  LYS   150     -23.977   4.832 -13.831  1.00 50.00
ATOM    519  NZ  LYS   150     -24.182   6.225 -13.408  1.00 50.00
ATOM    520  N   ASP   151     -25.015   7.718 -18.552  1.00 50.00
ATOM    521  CA  ASP   151     -25.102   9.174 -18.745  1.00 50.00
ATOM    522  C   ASP   151     -24.249  10.007 -17.785  1.00 50.00
ATOM    523  O   ASP   151     -23.734  11.053 -18.167  1.00 50.00
ATOM    524  CB  ASP   151     -26.564   9.626 -18.684  1.00 50.00
ATOM    525  CG  ASP   151     -27.344   9.188 -19.927  1.00 50.00
ATOM    526  OD1 ASP   151     -26.830   9.414 -21.044  1.00 50.00
ATOM    527  OD2 ASP   151     -28.436   8.617 -19.719  1.00 50.00
ATOM    528  N   ARG   152     -24.188   9.588 -16.526  1.00 50.00
ATOM    529  CA  ARG   152     -23.587  10.430 -15.479  1.00 50.00
ATOM    530  C   ARG   152     -22.553   9.663 -14.660  1.00 50.00
ATOM    531  O   ARG   152     -22.755   8.509 -14.293  1.00 50.00
ATOM    532  CB  ARG   152     -24.689  10.982 -14.570  1.00 50.00
ATOM    533  CG  ARG   152     -25.714  11.792 -15.375  1.00 50.00
ATOM    534  CD  ARG   152     -26.857  12.322 -14.511  1.00 50.00
ATOM    535  NE  ARG   152     -27.615  11.222 -13.892  1.00 50.00
ATOM    536  CZ  ARG   152     -28.464  10.385 -14.495  1.00 50.00
ATOM    537  NH1 ARG   152     -28.736  10.489 -15.789  1.00 50.00
ATOM    538  NH2 ARG   152     -29.058   9.430 -13.794  1.00 50.00
ATOM    539  N   SER   153     -21.480  10.372 -14.341  1.00 50.00
ATOM    540  CA  SER   153     -20.369   9.834 -13.538  1.00 50.00
ATOM    541  C   SER   153     -19.482  11.002 -13.070  1.00 50.00
ATOM    542  O   SER   153     -19.506  12.072 -13.687  1.00 50.00
ATOM    543  CB  SER   153     -19.536   8.830 -14.360  1.00 50.00
ATOM    544  OG  SER   153     -18.599   9.519 -15.191  1.00 50.00
ATOM    545  N   PRO   154     -18.688  10.789 -12.010  1.00 50.00
ATOM    546  CA  PRO   154     -17.704  11.778 -11.531  1.00 50.00
ATOM    547  C   PRO   154     -16.519  12.012 -12.486  1.00 50.00
ATOM    548  O   PRO   154     -15.721  12.917 -12.258  1.00 50.00
ATOM    549  CB  PRO   154     -17.243  11.222 -10.183  1.00 50.00
ATOM    550  CG  PRO   154     -17.359   9.710 -10.363  1.00 50.00
ATOM    551  CD  PRO   154     -18.646   9.572 -11.172  1.00 50.00
ATOM    552  N   TYR   155     -16.427  11.208 -13.544  1.00 50.00
ATOM    553  CA  TYR   155     -15.302  11.260 -14.499  1.00 50.00
ATOM    554  C   TYR   155     -15.567  12.175 -15.700  1.00 50.00
ATOM    555  O   TYR   155     -14.628  12.631 -16.352  1.00 50.00
ATOM    556  CB  TYR   155     -14.986   9.851 -15.012  1.00 50.00
ATOM    557  CG  TYR   155     -14.816   8.849 -13.869  1.00 50.00
ATOM    558  CD1 TYR   155     -13.917   9.084 -12.834  1.00 50.00
ATOM    559  CD2 TYR   155     -15.686   7.769 -13.804  1.00 50.00
ATOM    560  CE1 TYR   155     -13.891   8.238 -11.735  1.00 50.00
ATOM    561  CE2 TYR   155     -15.660   6.919 -12.708  1.00 50.00
ATOM    562  CZ  TYR   155     -14.757   7.153 -11.678  1.00 50.00
ATOM    563  OH  TYR   155     -14.710   6.309 -10.617  1.00 50.00
ATOM    564  N   ARG   156     -16.845  12.395 -16.004  1.00 50.00
ATOM    565  CA  ARG   156     -17.235  13.189 -17.181  1.00 50.00
ATOM    566  C   ARG   156     -16.854  14.658 -17.002  1.00 50.00
ATOM    567  O   ARG   156     -17.029  15.260 -15.940  1.00 50.00
ATOM    568  CB  ARG   156     -18.733  13.086 -17.456  1.00 50.00
ATOM    569  CG  ARG   156     -19.156  11.635 -17.677  1.00 50.00
ATOM    570  CD  ARG   156     -20.464  11.562 -18.456  1.00 50.00
ATOM    571  NE  ARG   156     -20.209  11.935 -19.859  1.00 50.00
ATOM    572  CZ  ARG   156     -21.104  11.893 -20.846  1.00 50.00
ATOM    573  NH1 ARG   156     -22.357  11.526 -20.620  1.00 50.00
ATOM    574  NH2 ARG   156     -20.735  12.134 -22.092  1.00 50.00
ATOM    575  N   THR   157     -16.251  15.183 -18.060  1.00 50.00
ATOM    576  CA  THR   157     -15.749  16.569 -18.061  1.00 50.00
ATOM    577  C   THR   157     -16.124  17.276 -19.366  1.00 50.00
ATOM    578  O   THR   157     -16.075  16.684 -20.443  1.00 50.00
ATOM    579  CB  THR   157     -14.223  16.614 -17.867  1.00 50.00
ATOM    580  OG1 THR   157     -13.576  15.937 -18.948  1.00 50.00
ATOM    581  CG2 THR   157     -13.788  16.033 -16.515  1.00 50.00
ATOM    582  N   LEU   158     -16.509  18.535 -19.215  1.00 50.00
ATOM    583  CA  LEU   158     -16.708  19.466 -20.334  1.00 50.00
ATOM    584  C   LEU   158     -15.347  19.974 -20.822  1.00 50.00
ATOM    585  O   LEU   158     -14.574  20.557 -20.059  1.00 50.00
ATOM    586  CB  LEU   158     -17.575  20.647 -19.880  1.00 50.00
ATOM    587  CG  LEU   158     -17.834  21.652 -21.012  1.00 50.00
ATOM    588  CD1 LEU   158     -18.676  21.040 -22.136  1.00 50.00
ATOM    589  CD2 LEU   158     -18.480  22.921 -20.455  1.00 50.00
ATOM    590  N   MET   159     -15.057  19.649 -22.075  1.00 50.00
ATOM    591  CA  MET   159     -13.827  20.091 -22.756  1.00 50.00
ATOM    592  C   MET   159     -14.175  20.614 -24.155  1.00 50.00
ATOM    593  O   MET   159     -15.299  20.435 -24.626  1.00 50.00
ATOM    594  CB  MET   159     -12.824  18.936 -22.848  1.00 50.00
ATOM    595  CG  MET   159     -12.462  18.383 -21.464  1.00 50.00
ATOM    596  SD  MET   159     -11.167  17.094 -21.492  1.00 50.00
ATOM    597  CE  MET   159      -9.743  18.118 -21.796  1.00 50.00
ATOM    598  N   SER   160     -13.270  21.412 -24.707  1.00 50.00
ATOM    599  CA  SER   160     -13.457  21.974 -26.055  1.00 50.00
ATOM    600  C   SER   160     -12.192  21.852 -26.905  1.00 50.00
ATOM    601  O   SER   160     -11.075  21.791 -26.402  1.00 50.00
ATOM    602  CB  SER   160     -13.891  23.441 -25.986  1.00 50.00
ATOM    603  OG  SER   160     -12.832  24.215 -25.422  1.00 50.00
ATOM    604  N   CYS   161     -12.422  21.754 -28.202  1.00 50.00
ATOM    605  CA  CYS   161     -11.352  21.750 -29.209  1.00 50.00
ATOM    606  C   CYS   161     -11.827  22.541 -30.442  1.00 50.00
ATOM    607  O   CYS   161     -13.030  22.801 -30.572  1.00 50.00
ATOM    608  CB  CYS   161     -10.980  20.299 -29.547  1.00 50.00
ATOM    609  SG  CYS   161     -12.275  19.374 -30.445  1.00 50.00
ATOM    610  N   PRO   162     -10.906  22.916 -31.343  1.00 50.00
ATOM    611  CA  PRO   162     -11.260  23.611 -32.593  1.00 50.00
ATOM    612  C   PRO   162     -12.267  22.768 -33.384  1.00 50.00
ATOM    613  O   PRO   162     -12.199  21.537 -33.413  1.00 50.00
ATOM    614  CB  PRO   162      -9.946  23.700 -33.366  1.00 50.00
ATOM    615  CG  PRO   162      -8.881  23.728 -32.272  1.00 50.00
ATOM    616  CD  PRO   162      -9.440  22.783 -31.215  1.00 50.00
ATOM    617  N   ILE   163     -13.214  23.463 -34.004  1.00 50.00
ATOM    618  CA  ILE   163     -14.233  22.827 -34.869  1.00 50.00
ATOM    619  C   ILE   163     -13.563  21.991 -35.973  1.00 50.00
ATOM    620  O   ILE   163     -12.561  22.404 -36.555  1.00 50.00
ATOM    621  CB  ILE   163     -15.145  23.883 -35.518  1.00 50.00
ATOM    622  CG1 ILE   163     -14.339  24.844 -36.413  1.00 50.00
ATOM    623  CG2 ILE   163     -15.943  24.607 -34.428  1.00 50.00
ATOM    624  CD1 ILE   163     -15.164  25.787 -37.284  1.00 50.00
ATOM    625  N   GLY   164     -14.075  20.770 -36.153  1.00 50.00
ATOM    626  CA  GLY   164     -13.594  19.889 -37.236  1.00 50.00
ATOM    627  C   GLY   164     -12.439  18.962 -36.828  1.00 50.00
ATOM    628  O   GLY   164     -12.108  18.037 -37.564  1.00 50.00
ATOM    629  N   GLU   165     -11.888  19.171 -35.636  1.00 50.00
ATOM    630  CA  GLU   165     -10.784  18.338 -35.135  1.00 50.00
ATOM    631  C   GLU   165     -11.311  17.255 -34.191  1.00 50.00
ATOM    632  O   GLU   165     -12.275  17.467 -33.454  1.00 50.00
ATOM    633  CB  GLU   165      -9.776  19.209 -34.388  1.00 50.00
ATOM    634  CG  GLU   165      -9.064  20.202 -35.314  1.00 50.00
ATOM    635  CD  GLU   165      -7.995  21.015 -34.575  1.00 50.00
ATOM    636  OE1 GLU   165      -7.453  20.498 -33.569  1.00 50.00
ATOM    637  OE2 GLU   165      -7.746  22.151 -35.029  1.00 50.00
ATOM    638  N   ALA   166     -10.663  16.096 -34.258  1.00 50.00
ATOM    639  CA  ALA   166     -10.951  14.980 -33.341  1.00 50.00
ATOM    640  C   ALA   166     -10.566  15.373 -31.901  1.00 50.00
ATOM    641  O   ALA   166      -9.495  15.951 -31.700  1.00 50.00
ATOM    642  CB  ALA   166     -10.195  13.722 -33.774  1.00 50.00
ATOM    643  N   PRO   167     -11.488  15.182 -30.947  1.00 50.00
ATOM    644  CA  PRO   167     -11.307  15.532 -29.529  1.00 50.00
ATOM    645  C   PRO   167     -10.286  14.610 -28.853  1.00 50.00
ATOM    646  O   PRO   167     -10.574  13.471 -28.490  1.00 50.00
ATOM    647  CB  PRO   167     -12.706  15.385 -28.924  1.00 50.00
ATOM    648  CG  PRO   167     -13.329  14.263 -29.749  1.00 50.00
ATOM    649  CD  PRO   167     -12.817  14.580 -31.151  1.00 50.00
ATOM    650  N   SER   168      -9.065  15.110 -28.759  1.00 50.00
ATOM    651  CA  SER   168      -7.974  14.363 -28.124  1.00 50.00
ATOM    652  C   SER   168      -7.486  15.119 -26.877  1.00 50.00
ATOM    653  O   SER   168      -7.542  16.350 -26.839  1.00 50.00
ATOM    654  CB  SER   168      -6.827  14.166 -29.126  1.00 50.00
ATOM    655  OG  SER   168      -6.033  15.346 -29.261  1.00 50.00
ATOM    656  N   PRO   169      -6.866  14.406 -25.927  1.00 50.00
ATOM    657  CA  PRO   169      -6.180  15.032 -24.780  1.00 50.00
ATOM    658  C   PRO   169      -5.033  15.973 -25.193  1.00 50.00
ATOM    659  O   PRO   169      -4.573  16.783 -24.395  1.00 50.00
ATOM    660  CB  PRO   169      -5.677  13.850 -23.947  1.00 50.00
ATOM    661  CG  PRO   169      -5.498  12.732 -24.972  1.00 50.00
ATOM    662  CD  PRO   169      -6.685  12.941 -25.906  1.00 50.00
ATOM    663  N   TYR   170      -4.631  15.896 -26.460  1.00 50.00
ATOM    664  CA  TYR   170      -3.520  16.692 -27.012  1.00 50.00
ATOM    665  C   TYR   170      -3.963  18.009 -27.664  1.00 50.00
ATOM    666  O   TYR   170      -3.124  18.862 -27.939  1.00 50.00
ATOM    667  CB  TYR   170      -2.734  15.845 -28.020  1.00 50.00
ATOM    668  CG  TYR   170      -2.337  14.464 -27.483  1.00 50.00
ATOM    669  CD1 TYR   170      -2.047  14.256 -26.136  1.00 50.00
ATOM    670  CD2 TYR   170      -2.426  13.379 -28.344  1.00 50.00
ATOM    671  CE1 TYR   170      -1.866  12.969 -25.654  1.00 50.00
ATOM    672  CE2 TYR   170      -2.244  12.090 -27.865  1.00 50.00
ATOM    673  CZ  TYR   170      -1.964  11.889 -26.519  1.00 50.00
ATOM    674  OH  TYR   170      -1.792  10.636 -26.033  1.00 50.00
ATOM    675  N   ASN   171      -5.249  18.121 -27.999  1.00 50.00
ATOM    676  CA  ASN   171      -5.768  19.341 -28.649  1.00 50.00
ATOM    677  C   ASN   171      -6.988  19.966 -27.946  1.00 50.00
ATOM    678  O   ASN   171      -7.626  20.867 -28.490  1.00 50.00
ATOM    679  CB  ASN   171      -6.095  19.026 -30.117  1.00 50.00
ATOM    680  CG  ASN   171      -7.408  18.256 -30.302  1.00 50.00
ATOM    681  OD1 ASN   171      -7.938  17.588 -29.424  1.00 50.00
ATOM    682  ND2 ASN   171      -8.045  18.488 -31.422  1.00 50.00
ATOM    683  N   SER   172      -7.342  19.440 -26.777  1.00 50.00
ATOM    684  CA  SER   172      -8.565  19.868 -26.077  1.00 50.00
ATOM    685  C   SER   172      -8.257  20.671 -24.811  1.00 50.00
ATOM    686  O   SER   172      -7.399  20.315 -24.010  1.00 50.00
ATOM    687  CB  SER   172      -9.440  18.661 -25.721  1.00 50.00
ATOM    688  OG  SER   172      -9.861  17.993 -26.916  1.00 50.00
ATOM    689  N   ARG   173      -9.003  21.761 -24.684  1.00 50.00
ATOM    690  CA  ARG   173      -8.990  22.658 -23.517  1.00 50.00
ATOM    691  C   ARG   173      -9.982  22.117 -22.478  1.00 50.00
ATOM    692  O   ARG   173     -11.102  21.734 -22.819  1.00 50.00
ATOM    693  CB  ARG   173      -9.420  24.049 -24.003  1.00 50.00
ATOM    694  CG  ARG   173      -9.277  25.130 -22.926  1.00 50.00
ATOM    695  CD  ARG   173      -9.511  26.538 -23.484  1.00 50.00
ATOM    696  NE  ARG   173     -10.939  26.831 -23.707  1.00 50.00
ATOM    697  CZ  ARG   173     -11.449  27.725 -24.561  1.00 50.00
ATOM    698  NH1 ARG   173     -10.657  28.422 -25.358  1.00 50.00
ATOM    699  NH2 ARG   173     -12.749  27.998 -24.562  1.00 50.00
ATOM    700  N   PHE   174      -9.541  22.075 -21.224  1.00 50.00
ATOM    701  CA  PHE   174     -10.424  21.705 -20.104  1.00 50.00
ATOM    702  C   PHE   174     -11.318  22.900 -19.757  1.00 50.00
ATOM    703  O   PHE   174     -10.852  24.033 -19.648  1.00 50.00
ATOM    704  CB  PHE   174      -9.596  21.273 -18.888  1.00 50.00
ATOM    705  CG  PHE   174     -10.488  20.944 -17.686  1.00 50.00
ATOM    706  CD1 PHE   174     -11.066  19.686 -17.570  1.00 50.00
ATOM    707  CD2 PHE   174     -10.773  21.932 -16.750  1.00 50.00
ATOM    708  CE1 PHE   174     -11.931  19.422 -16.517  1.00 50.00
ATOM    709  CE2 PHE   174     -11.647  21.668 -15.703  1.00 50.00
ATOM    710  CZ  PHE   174     -12.225  20.411 -15.587  1.00 50.00
ATOM    711  N   GLU   175     -12.592  22.601 -19.544  1.00 50.00
ATOM    712  CA  GLU   175     -13.577  23.646 -19.231  1.00 50.00
ATOM    713  C   GLU   175     -14.118  23.518 -17.811  1.00 50.00
ATOM    714  O   GLU   175     -14.098  24.492 -17.066  1.00 50.00
ATOM    715  CB  GLU   175     -14.740  23.621 -20.227  1.00 50.00
ATOM    716  CG  GLU   175     -14.292  23.877 -21.667  1.00 50.00
ATOM    717  CD  GLU   175     -13.672  25.261 -21.874  1.00 50.00
ATOM    718  OE1 GLU   175     -13.813  26.153 -21.009  1.00 50.00
ATOM    719  OE2 GLU   175     -13.171  25.447 -22.995  1.00 50.00
ATOM    720  N   SER   176     -14.610  22.327 -17.472  1.00 50.00
ATOM    721  CA  SER   176     -15.308  22.106 -16.190  1.00 50.00
ATOM    722  C   SER   176     -15.676  20.627 -16.048  1.00 50.00
ATOM    723  O   SER   176     -15.730  19.898 -17.033  1.00 50.00
ATOM    724  CB  SER   176     -16.600  22.932 -16.187  1.00 50.00
ATOM    725  OG  SER   176     -16.961  23.280 -14.853  1.00 50.00
ATOM    726  N   VAL   177     -15.801  20.171 -14.808  1.00 50.00
ATOM    727  CA  VAL   177     -16.292  18.808 -14.509  1.00 50.00
ATOM    728  C   VAL   177     -17.818  18.846 -14.684  1.00 50.00
ATOM    729  O   VAL   177     -18.476  19.711 -14.107  1.00 50.00
ATOM    730  CB  VAL   177     -15.932  18.401 -13.067  1.00 50.00
ATOM    731  CG1 VAL   177     -16.332  16.949 -12.783  1.00 50.00
ATOM    732  CG2 VAL   177     -14.438  18.577 -12.775  1.00 50.00
ATOM    733  N   ALA   178     -18.360  17.900 -15.451  1.00 50.00
ATOM    734  CA  ALA   178     -19.784  17.955 -15.839  1.00 50.00
ATOM    735  C   ALA   178     -20.264  16.702 -16.569  1.00 50.00
ATOM    736  O   ALA   178     -19.560  16.154 -17.412  1.00 50.00
ATOM    737  CB  ALA   178     -20.031  19.141 -16.781  1.00 50.00
ATOM    738  N   TRP   179     -21.514  16.363 -16.277  1.00 50.00
ATOM    739  CA  TRP   179     -22.293  15.380 -17.055  1.00 50.00
ATOM    740  C   TRP   179     -23.517  16.009 -17.753  1.00 50.00
ATOM    741  O   TRP   179     -24.351  15.336 -18.354  1.00 50.00
ATOM    742  CB  TRP   179     -22.679  14.170 -16.192  1.00 50.00
ATOM    743  CG  TRP   179     -23.131  14.516 -14.770  1.00 50.00
ATOM    744  CD1 TRP   179     -22.470  14.180 -13.665  1.00 50.00
ATOM    745  CD2 TRP   179     -24.354  15.041 -14.377  1.00 50.00
ATOM    746  NE1 TRP   179     -23.217  14.456 -12.596  1.00 50.00
ATOM    747  CE2 TRP   179     -24.372  14.983 -12.993  1.00 50.00
ATOM    748  CE3 TRP   179     -25.452  15.538 -15.068  1.00 50.00
ATOM    749  CZ2 TRP   179     -25.489  15.420 -12.294  1.00 50.00
ATOM    750  CZ3 TRP   179     -26.571  15.971 -14.372  1.00 50.00
ATOM    751  CH2 TRP   179     -26.592  15.909 -12.985  1.00 50.00
ATOM    752  N   SER   180     -23.594  17.334 -17.662  1.00 50.00
ATOM    753  CA  SER   180     -24.562  18.193 -18.371  1.00 50.00
ATOM    754  C   SER   180     -23.944  19.592 -18.418  1.00 50.00
ATOM    755  O   SER   180     -23.316  20.022 -17.448  1.00 50.00
ATOM    756  CB  SER   180     -25.906  18.245 -17.633  1.00 50.00
ATOM    757  OG  SER   180     -26.797  19.112 -18.345  1.00 50.00
ATOM    758  N   ALA   181     -24.120  20.280 -19.545  1.00 50.00
ATOM    759  CA  ALA   181     -23.376  21.526 -19.802  1.00 50.00
ATOM    760  C   ALA   181     -23.963  22.409 -20.907  1.00 50.00
ATOM    761  O   ALA   181     -24.876  22.020 -21.632  1.00 50.00
ATOM    762  CB  ALA   181     -21.925  21.185 -20.159  1.00 50.00
ATOM    763  N   SER   182     -23.558  23.668 -20.815  1.00 50.00
ATOM    764  CA  SER   182     -23.821  24.719 -21.813  1.00 50.00
ATOM    765  C   SER   182     -22.626  25.680 -21.804  1.00 50.00
ATOM    766  O   SER   182     -21.836  25.692 -20.859  1.00 50.00
ATOM    767  CB  SER   182     -25.105  25.480 -21.463  1.00 50.00
ATOM    768  OG  SER   182     -25.331  26.517 -22.422  1.00 50.00
ATOM    769  N   ALA   183     -22.457  26.391 -22.912  1.00 50.00
ATOM    770  CA  ALA   183     -21.387  27.394 -23.061  1.00 50.00
ATOM    771  C   ALA   183     -21.731  28.376 -24.179  1.00 50.00
ATOM    772  O   ALA   183     -22.454  28.040 -25.113  1.00 50.00
ATOM    773  CB  ALA   183     -20.058  26.707 -23.391  1.00 50.00
ATOM    774  N   CYS   184     -21.249  29.600 -24.021  1.00 50.00
ATOM    775  CA  CYS   184     -21.436  30.683 -25.005  1.00 50.00
ATOM    776  C   CYS   184     -20.544  31.875 -24.661  1.00 50.00
ATOM    777  O   CYS   184     -20.082  32.025 -23.531  1.00 50.00
ATOM    778  CB  CYS   184     -22.899  31.135 -25.108  1.00 50.00
ATOM    779  SG  CYS   184     -23.668  31.632 -23.524  1.00 50.00
ATOM    780  N   HIS   185     -20.276  32.668 -25.688  1.00 50.00
ATOM    781  CA  HIS   185     -19.375  33.822 -25.582  1.00 50.00
ATOM    782  C   HIS   185     -20.212  35.088 -25.782  1.00 50.00
ATOM    783  O   HIS   185     -21.006  35.184 -26.714  1.00 50.00
ATOM    784  CB  HIS   185     -18.336  33.680 -26.694  1.00 50.00
ATOM    785  CG  HIS   185     -17.140  34.606 -26.487  1.00 50.00
ATOM    786  ND1 HIS   185     -17.067  35.887 -26.840  1.00 50.00
ATOM    787  CD2 HIS   185     -15.939  34.225 -26.065  1.00 50.00
ATOM    788  CE1 HIS   185     -15.812  36.286 -26.634  1.00 50.00
ATOM    789  NE2 HIS   185     -15.114  35.262 -26.161  1.00 50.00
ATOM    790  N   ASP   186     -20.010  36.054 -24.896  1.00 50.00
ATOM    791  CA  ASP   186     -20.779  37.318 -24.947  1.00 50.00
ATOM    792  C   ASP   186     -20.104  38.428 -25.779  1.00 50.00
ATOM    793  O   ASP   186     -20.556  39.572 -25.775  1.00 50.00
ATOM    794  CB  ASP   186     -21.064  37.800 -23.516  1.00 50.00
ATOM    795  CG  ASP   186     -19.813  38.237 -22.743  1.00 50.00
ATOM    796  OD1 ASP   186     -18.686  38.029 -23.253  1.00 50.00
ATOM    797  OD2 ASP   186     -19.971  38.656 -21.582  1.00 50.00
ATOM    798  N   GLY   187     -18.960  38.087 -26.385  1.00 50.00
ATOM    799  CA  GLY   187     -18.142  39.053 -27.140  1.00 50.00
ATOM    800  C   GLY   187     -16.839  39.405 -26.404  1.00 50.00
ATOM    801  O   GLY   187     -15.859  39.788 -27.033  1.00 50.00
ATOM    802  N   MET   188     -16.842  39.234 -25.084  1.00 50.00
ATOM    803  CA  MET   188     -15.689  39.562 -24.224  1.00 50.00
ATOM    804  C   MET   188     -15.035  38.344 -23.559  1.00 50.00
ATOM    805  O   MET   188     -13.820  38.328 -23.375  1.00 50.00
ATOM    806  CB  MET   188     -16.110  40.564 -23.148  1.00 50.00
ATOM    807  CG  MET   188     -16.518  41.907 -23.758  1.00 50.00
ATOM    808  SD  MET   188     -16.865  43.199 -22.511  1.00 50.00
ATOM    809  CE  MET   188     -15.241  43.395 -21.808  1.00 50.00
ATOM    810  N   GLY   189     -15.835  37.303 -23.297  1.00 50.00
ATOM    811  CA  GLY   189     -15.334  36.087 -22.633  1.00 50.00
ATOM    812  C   GLY   189     -16.336  34.934 -22.670  1.00 50.00
ATOM    813  O   GLY   189     -17.521  35.128 -22.960  1.00 50.00
ATOM    814  N   TRP   190     -15.764  33.739 -22.547  1.00 50.00
ATOM    815  CA  TRP   190     -16.536  32.486 -22.506  1.00 50.00
ATOM    816  C   TRP   190     -17.205  32.262 -21.149  1.00 50.00
ATOM    817  O   TRP   190     -16.574  32.356 -20.096  1.00 50.00
ATOM    818  CB  TRP   190     -15.652  31.271 -22.805  1.00 50.00
ATOM    819  CG  TRP   190     -15.274  31.180 -24.282  1.00 50.00
ATOM    820  CD1 TRP   190     -14.079  31.438 -24.809  1.00 50.00
ATOM    821  CD2 TRP   190     -16.072  30.661 -25.289  1.00 50.00
ATOM    822  NE1 TRP   190     -14.086  31.107 -26.101  1.00 50.00
ATOM    823  CE2 TRP   190     -15.285  30.629 -26.429  1.00 50.00
ATOM    824  CE3 TRP   190     -17.393  30.235 -25.325  1.00 50.00
ATOM    825  CZ2 TRP   190     -15.823  30.169 -27.624  1.00 50.00
ATOM    826  CZ3 TRP   190     -17.930  29.778 -26.521  1.00 50.00
ATOM    827  CH2 TRP   190     -17.147  29.750 -27.668  1.00 50.00
ATOM    828  N   LEU   191     -18.491  31.959 -21.247  1.00 50.00
ATOM    829  CA  LEU   191     -19.275  31.417 -20.132  1.00 50.00
ATOM    830  C   LEU   191     -19.407  29.908 -20.351  1.00 50.00
ATOM    831  O   LEU   191     -19.769  29.465 -21.442  1.00 50.00
ATOM    832  CB  LEU   191     -20.668  32.055 -20.129  1.00 50.00
ATOM    833  CG  LEU   191     -21.609  31.360 -19.138  1.00 50.00
ATOM    834  CD1 LEU   191     -21.218  31.607 -17.679  1.00 50.00
ATOM    835  CD2 LEU   191     -23.043  31.759 -19.435  1.00 50.00
ATOM    836  N   THR   192     -19.090  29.160 -19.302  1.00 50.00
ATOM    837  CA  THR   192     -19.285  27.699 -19.296  1.00 50.00
ATOM    838  C   THR   192     -20.079  27.294 -18.051  1.00 50.00
ATOM    839  O   THR   192     -19.921  27.866 -16.973  1.00 50.00
ATOM    840  CB  THR   192     -17.953  26.934 -19.342  1.00 50.00
ATOM    841  OG1 THR   192     -17.179  27.237 -18.179  1.00 50.00
ATOM    842  CG2 THR   192     -17.159  27.236 -20.619  1.00 50.00
ATOM    843  N   ILE   193     -21.010  26.377 -18.278  1.00 50.00
ATOM    844  CA  ILE   193     -21.885  25.842 -17.220  1.00 50.00
ATOM    845  C   ILE   193     -21.692  24.325 -17.207  1.00 50.00
ATOM    846  O   ILE   193     -21.972  23.666 -18.208  1.00 50.00
ATOM    847  CB  ILE   193     -23.363  26.209 -17.471  1.00 50.00
ATOM    848  CG1 ILE   193     -23.528  27.734 -17.606  1.00 50.00
ATOM    849  CG2 ILE   193     -24.247  25.647 -16.342  1.00 50.00
ATOM    850  CD1 ILE   193     -24.931  28.195 -18.020  1.00 50.00
ATOM    851  N   GLY   194     -21.202  23.842 -16.064  1.00 50.00
ATOM    852  CA  GLY   194     -20.932  22.409 -15.870  1.00 50.00
ATOM    853  C   GLY   194     -21.647  21.881 -14.626  1.00 50.00
ATOM    854  O   GLY   194     -21.429  22.392 -13.530  1.00 50.00
ATOM    855  N   ILE   195     -22.517  20.899 -14.838  1.00 50.00
ATOM    856  CA  ILE   195     -23.287  20.271 -13.748  1.00 50.00
ATOM    857  C   ILE   195     -22.648  18.917 -13.424  1.00 50.00
ATOM    858  O   ILE   195     -22.533  18.047 -14.286  1.00 50.00
ATOM    859  CB  ILE   195     -24.768  20.076 -14.137  1.00 50.00
ATOM    860  CG1 ILE   195     -25.413  21.420 -14.511  1.00 50.00
ATOM    861  CG2 ILE   195     -25.543  19.383 -13.002  1.00 50.00
ATOM    862  CD1 ILE   195     -26.845  21.324 -15.050  1.00 50.00
ATOM    863  N   SER   196     -22.251  18.798 -12.165  1.00 50.00
ATOM    864  CA  SER   196     -21.761  17.528 -11.611  1.00 50.00
ATOM    865  C   SER   196     -22.390  17.315 -10.226  1.00 50.00
ATOM    866  O   SER   196     -23.211  18.110  -9.763  1.00 50.00
ATOM    867  CB  SER   196     -20.227  17.555 -11.560  1.00 50.00
ATOM    868  OG  SER   196     -19.719  16.255 -11.234  1.00 50.00
ATOM    869  N   GLY   197     -21.964  16.226  -9.587  1.00 50.00
ATOM    870  CA  GLY   197     -22.465  15.837  -8.266  1.00 50.00
ATOM    871  C   GLY   197     -23.525  14.730  -8.379  1.00 50.00
ATOM    872  O   GLY   197     -23.778  14.217  -9.475  1.00 50.00
ATOM    873  N   PRO   198     -24.118  14.359  -7.235  1.00 50.00
ATOM    874  CA  PRO   198     -25.116  13.280  -7.159  1.00 50.00
ATOM    875  C   PRO   198     -26.423  13.684  -7.851  1.00 50.00
ATOM    876  O   PRO   198     -26.785  14.858  -7.897  1.00 50.00
ATOM    877  CB  PRO   198     -25.308  13.058  -5.657  1.00 50.00
ATOM    878  CG  PRO   198     -25.087  14.447  -5.059  1.00 50.00
ATOM    879  CD  PRO   198     -23.955  15.009  -5.915  1.00 50.00
ATOM    880  N   ASP   199     -27.193  12.677  -8.247  1.00 50.00
ATOM    881  CA  ASP   199     -28.506  12.898  -8.893  1.00 50.00
ATOM    882  C   ASP   199     -29.514  13.650  -8.013  1.00 50.00
ATOM    883  O   ASP   199     -30.319  14.426  -8.523  1.00 50.00
ATOM    884  CB  ASP   199     -29.138  11.580  -9.349  1.00 50.00
ATOM    885  CG  ASP   199     -28.391  10.911 -10.507  1.00 50.00
ATOM    886  OD1 ASP   199     -27.459  11.538 -11.055  1.00 50.00
ATOM    887  OD2 ASP   199     -28.749   9.752 -10.800  1.00 50.00
ATOM    888  N   ASN   200     -29.381  13.473  -6.701  1.00 50.00
ATOM    889  CA  ASN   200     -30.314  14.081  -5.735  1.00 50.00
ATOM    890  C   ASN   200     -29.863  15.451  -5.191  1.00 50.00
ATOM    891  O   ASN   200     -30.474  15.964  -4.256  1.00 50.00
ATOM    892  CB  ASN   200     -30.541  13.095  -4.582  1.00 50.00
ATOM    893  CG  ASN   200     -29.316  12.912  -3.675  1.00 50.00
ATOM    894  OD1 ASN   200     -28.231  13.437  -3.888  1.00 50.00
ATOM    895  ND2 ASN   200     -29.474  12.080  -2.674  1.00 50.00
ATOM    896  N   GLY   201     -28.782  16.002  -5.760  1.00 50.00
ATOM    897  CA  GLY   201     -28.248  17.298  -5.298  1.00 50.00
ATOM    898  C   GLY   201     -27.106  17.832  -6.165  1.00 50.00
ATOM    899  O   GLY   201     -26.102  18.333  -5.663  1.00 50.00
ATOM    900  N   ALA   202     -27.263  17.690  -7.475  1.00 50.00
ATOM    901  CA  ALA   202     -26.271  18.187  -8.444  1.00 50.00
ATOM    902  C   ALA   202     -26.139  19.714  -8.350  1.00 50.00
ATOM    903  O   ALA   202     -27.075  20.415  -7.961  1.00 50.00
ATOM    904  CB  ALA   202     -26.706  17.783  -9.850  1.00 50.00
ATOM    905  N   VAL   203     -24.930  20.182  -8.640  1.00 50.00
ATOM    906  CA  VAL   203     -24.613  21.622  -8.657  1.00 50.00
ATOM    907  C   VAL   203     -24.031  21.983 -10.031  1.00 50.00
ATOM    908  O   VAL   203     -23.101  21.339 -10.517  1.00 50.00
ATOM    909  CB  VAL   203     -23.628  21.974  -7.520  1.00 50.00
ATOM    910  CG1 VAL   203     -23.157  23.433  -7.562  1.00 50.00
ATOM    911  CG2 VAL   203     -24.258  21.726  -6.147  1.00 50.00
ATOM    912  N   ALA   204     -24.551  23.080 -10.569  1.00 50.00
ATOM    913  CA  ALA   204     -23.999  23.718 -11.773  1.00 50.00
ATOM    914  C   ALA   204     -22.947  24.752 -11.352  1.00 50.00
ATOM    915  O   ALA   204     -23.204  25.611 -10.510  1.00 50.00
ATOM    916  CB  ALA   204     -25.120  24.418 -12.544  1.00 50.00
ATOM    917  N   VAL   205     -21.771  24.624 -11.952  1.00 50.00
ATOM    918  CA  VAL   205     -20.653  25.559 -11.732  1.00 50.00
ATOM    919  C   VAL   205     -20.529  26.433 -12.984  1.00 50.00
ATOM    920  O   VAL   205     -20.320  25.934 -14.090  1.00 50.00
ATOM    921  CB  VAL   205     -19.343  24.792 -11.460  1.00 50.00
ATOM    922  CG1 VAL   205     -18.146  25.738 -11.320  1.00 50.00
ATOM    923  CG2 VAL   205     -19.446  23.949 -10.185  1.00 50.00
ATOM    924  N   LEU   206     -20.661  27.732 -12.748  1.00 50.00
ATOM    925  CA  LEU   206     -20.533  28.742 -13.808  1.00 50.00
ATOM    926  C   LEU   206     -19.137  29.356 -13.742  1.00 50.00
ATOM    927  O   LEU   206     -18.669  29.769 -12.679  1.00 50.00
ATOM    928  CB  LEU   206     -21.577  29.856 -13.647  1.00 50.00
ATOM    929  CG  LEU   206     -23.018  29.444 -13.981  1.00 50.00
ATOM    930  CD1 LEU   206     -23.615  28.442 -12.986  1.00 50.00
ATOM    931  CD2 LEU   206     -23.898  30.692 -14.027  1.00 50.00
ATOM    932  N   LYS   207     -18.513  29.384 -14.910  1.00 50.00
ATOM    933  CA  LYS   207     -17.197  30.014 -15.093  1.00 50.00
ATOM    934  C   LYS   207     -17.281  31.072 -16.195  1.00 50.00
ATOM    935  O   LYS   207     -17.970  30.886 -17.198  1.00 50.00
ATOM    936  CB  LYS   207     -16.138  28.980 -15.488  1.00 50.00
ATOM    937  CG  LYS   207     -15.856  27.945 -14.398  1.00 50.00
ATOM    938  CD  LYS   207     -14.759  26.994 -14.876  1.00 50.00
ATOM    939  CE  LYS   207     -14.398  25.961 -13.808  1.00 50.00
ATOM    940  NZ  LYS   207     -13.327  25.081 -14.295  1.00 50.00
ATOM    941  N   TYR   208     -16.570  32.168 -15.965  1.00 50.00
ATOM    942  CA  TYR   208     -16.398  33.229 -16.970  1.00 50.00
ATOM    943  C   TYR   208     -14.902  33.516 -17.090  1.00 50.00
ATOM    944  O   TYR   208     -14.248  33.796 -16.086  1.00 50.00
ATOM    945  CB  TYR   208     -17.160  34.486 -16.549  1.00 50.00
ATOM    946  CG  TYR   208     -17.153  35.543 -17.653  1.00 50.00
ATOM    947  CD1 TYR   208     -18.043  35.429 -18.713  1.00 50.00
ATOM    948  CD2 TYR   208     -16.329  36.656 -17.551  1.00 50.00
ATOM    949  CE1 TYR   208     -18.117  36.430 -19.671  1.00 50.00
ATOM    950  CE2 TYR   208     -16.400  37.660 -18.507  1.00 50.00
ATOM    951  CZ  TYR   208     -17.289  37.543 -19.566  1.00 50.00
ATOM    952  OH  TYR   208     -17.312  38.503 -20.523  1.00 50.00
ATOM    953  N   ASN   209     -14.361  33.236 -18.275  1.00 50.00
ATOM    954  CA  ASN   209     -12.898  33.280 -18.524  1.00 50.00
ATOM    955  C   ASN   209     -12.142  32.229 -17.682  1.00 50.00
ATOM    956  O   ASN   209     -11.020  32.437 -17.221  1.00 50.00
ATOM    957  CB  ASN   209     -12.329  34.687 -18.268  1.00 50.00
ATOM    958  CG  ASN   209     -12.850  35.723 -19.261  1.00 50.00
ATOM    959  OD1 ASN   209     -13.107  35.445 -20.424  1.00 50.00
ATOM    960  ND2 ASN   209     -12.987  36.946 -18.794  1.00 50.00
ATOM    961  N   GLY   210     -12.845  31.113 -17.445  1.00 50.00
ATOM    962  CA  GLY   210     -12.328  29.953 -16.692  1.00 50.00
ATOM    963  C   GLY   210     -12.164  30.188 -15.182  1.00 50.00
ATOM    964  O   GLY   210     -11.562  29.367 -14.493  1.00 50.00
ATOM    965  N   ILE   211     -12.818  31.227 -14.668  1.00 50.00
ATOM    966  CA  ILE   211     -12.861  31.500 -13.219  1.00 50.00
ATOM    967  C   ILE   211     -14.302  31.252 -12.770  1.00 50.00
ATOM    968  O   ILE   211     -15.241  31.719 -13.416  1.00 50.00
ATOM    969  CB  ILE   211     -12.433  32.955 -12.925  1.00 50.00
ATOM    970  CG1 ILE   211     -11.042  33.284 -13.500  1.00 50.00
ATOM    971  CG2 ILE   211     -12.511  33.300 -11.427  1.00 50.00
ATOM    972  CD1 ILE   211      -9.887  32.412 -12.978  1.00 50.00
ATOM    973  N   ILE   212     -14.441  30.544 -11.650  1.00 50.00
ATOM    974  CA  ILE   212     -15.773  30.285 -11.071  1.00 50.00
ATOM    975  C   ILE   212     -16.368  31.630 -10.639  1.00 50.00
ATOM    976  O   ILE   212     -15.767  32.402  -9.898  1.00 50.00
ATOM    977  CB  ILE   212     -15.736  29.273  -9.908  1.00 50.00
ATOM    978  CG1 ILE   212     -15.205  27.920 -10.414  1.00 50.00
ATOM    979  CG2 ILE   212     -17.127  29.131  -9.255  1.00 50.00
ATOM    980  CD1 ILE   212     -15.054  26.832  -9.340  1.00 50.00
ATOM    981  N   THR   213     -17.597  31.816 -11.084  1.00 50.00
ATOM    982  CA  THR   213     -18.330  33.079 -10.882  1.00 50.00
ATOM    983  C   THR   213     -19.661  32.912 -10.143  1.00 50.00
ATOM    984  O   THR   213     -20.207  33.881  -9.619  1.00 50.00
ATOM    985  CB  THR   213     -18.533  33.800 -12.221  1.00 50.00
ATOM    986  OG1 THR   213     -19.062  32.891 -13.190  1.00 50.00
ATOM    987  CG2 THR   213     -17.220  34.394 -12.737  1.00 50.00
ATOM    988  N   ASP   214     -20.176  31.681 -10.130  1.00 50.00
ATOM    989  CA  ASP   214     -21.464  31.363  -9.493  1.00 50.00
ATOM    990  C   ASP   214     -21.743  29.858  -9.545  1.00 50.00
ATOM    991  O   ASP   214     -21.132  29.126 -10.323  1.00 50.00
ATOM    992  CB  ASP   214     -22.589  32.080 -10.242  1.00 50.00
ATOM    993  CG  ASP   214     -23.741  32.472  -9.320  1.00 50.00
ATOM    994  OD1 ASP   214     -23.832  31.936  -8.192  1.00 50.00
ATOM    995  OD2 ASP   214     -24.551  33.274  -9.820  1.00 50.00
ATOM    996  N   THR   215     -22.599  29.426  -8.628  1.00 50.00
ATOM    997  CA  THR   215     -23.096  28.041  -8.578  1.00 50.00
ATOM    998  C   THR   215     -24.623  28.040  -8.427  1.00 50.00
ATOM    999  O   THR   215     -25.217  28.984  -7.908  1.00 50.00
ATOM   1000  CB  THR   215     -22.470  27.262  -7.412  1.00 50.00
ATOM   1001  OG1 THR   215     -22.844  27.874  -6.175  1.00 50.00
ATOM   1002  CG2 THR   215     -20.944  27.165  -7.534  1.00 50.00
ATOM   1003  N   ILE   216     -25.237  27.014  -9.002  1.00 50.00
ATOM   1004  CA  ILE   216     -26.695  26.797  -8.912  1.00 50.00
ATOM   1005  C   ILE   216     -26.903  25.346  -8.469  1.00 50.00
ATOM   1006  O   ILE   216     -26.504  24.418  -9.170  1.00 50.00
ATOM   1007  CB  ILE   216     -27.398  27.055 -10.263  1.00 50.00
ATOM   1008  CG1 ILE   216     -27.082  28.463 -10.798  1.00 50.00
ATOM   1009  CG2 ILE   216     -28.918  26.850 -10.116  1.00 50.00
ATOM   1010  CD1 ILE   216     -27.561  28.721 -12.234  1.00 50.00
ATOM   1011  N   LYS   217     -27.570  25.184  -7.336  1.00 50.00
ATOM   1012  CA  LYS   217     -27.850  23.845  -6.804  1.00 50.00
ATOM   1013  C   LYS   217     -29.264  23.389  -7.191  1.00 50.00
ATOM   1014  O   LYS   217     -30.175  24.198  -7.371  1.00 50.00
ATOM   1015  CB  LYS   217     -27.617  23.899  -5.293  1.00 50.00
ATOM   1016  CG  LYS   217     -27.747  22.527  -4.639  1.00 50.00
ATOM   1017  CD  LYS   217     -26.800  22.403  -3.445  1.00 50.00
ATOM   1018  CE  LYS   217     -27.015  21.095  -2.679  1.00 50.00
ATOM   1019  NZ  LYS   217     -27.092  19.940  -3.583  1.00 50.00
ATOM   1020  N   SER   218     -29.374  22.081  -7.408  1.00 50.00
ATOM   1021  CA  SER   218     -30.645  21.400  -7.724  1.00 50.00
ATOM   1022  C   SER   218     -31.736  21.871  -6.750  1.00 50.00
ATOM   1023  O   SER   218     -31.526  21.901  -5.541  1.00 50.00
ATOM   1024  CB  SER   218     -30.410  19.894  -7.555  1.00 50.00
ATOM   1025  OG  SER   218     -31.581  19.152  -7.889  1.00 50.00
ATOM   1026  N   TRP   219     -32.891  22.231  -7.303  1.00 50.00
ATOM   1027  CA  TRP   219     -34.012  22.733  -6.483  1.00 50.00
ATOM   1028  C   TRP   219     -35.172  21.730  -6.345  1.00 50.00
ATOM   1029  O   TRP   219     -36.109  21.936  -5.579  1.00 50.00
ATOM   1030  CB  TRP   219     -34.488  24.097  -7.002  1.00 50.00
ATOM   1031  CG  TRP   219     -35.194  24.028  -8.356  1.00 50.00
ATOM   1032  CD1 TRP   219     -36.504  23.881  -8.525  1.00 50.00
ATOM   1033  CD2 TRP   219     -34.616  24.139  -9.611  1.00 50.00
ATOM   1034  NE1 TRP   219     -36.769  23.883  -9.828  1.00 50.00
ATOM   1035  CE2 TRP   219     -35.650  24.030 -10.524  1.00 50.00
ATOM   1036  CE3 TRP   219     -33.319  24.352 -10.053  1.00 50.00
ATOM   1037  CZ2 TRP   219     -35.405  24.111 -11.888  1.00 50.00
ATOM   1038  CZ3 TRP   219     -33.071  24.445 -11.417  1.00 50.00
ATOM   1039  CH2 TRP   219     -34.108  24.320 -12.336  1.00 50.00
ATOM   1040  N   ARG   220     -35.112  20.677  -7.152  1.00 50.00
ATOM   1041  CA  ARG   220     -36.066  19.554  -7.100  1.00 50.00
ATOM   1042  C   ARG   220     -35.415  18.226  -6.701  1.00 50.00
ATOM   1043  O   ARG   220     -36.105  17.224  -6.536  1.00 50.00
ATOM   1044  CB  ARG   220     -36.801  19.393  -8.435  1.00 50.00
ATOM   1045  CG  ARG   220     -37.746  20.557  -8.733  1.00 50.00
ATOM   1046  CD  ARG   220     -38.857  20.644  -7.684  1.00 50.00
ATOM   1047  NE  ARG   220     -39.849  21.648  -8.099  1.00 50.00
ATOM   1048  CZ  ARG   220     -40.921  21.409  -8.859  1.00 50.00
ATOM   1049  NH1 ARG   220     -41.172  20.194  -9.335  1.00 50.00
ATOM   1050  NH2 ARG   220     -41.767  22.389  -9.143  1.00 50.00
ATOM   1051  N   ASN   221     -34.083  18.225  -6.622  1.00 50.00
ATOM   1052  CA  ASN   221     -33.273  17.060  -6.205  1.00 50.00
ATOM   1053  C   ASN   221     -33.474  15.840  -7.123  1.00 50.00
ATOM   1054  O   ASN   221     -33.478  14.692  -6.682  1.00 50.00
ATOM   1055  CB  ASN   221     -33.588  16.711  -4.741  1.00 50.00
ATOM   1056  CG  ASN   221     -33.364  17.899  -3.805  1.00 50.00
ATOM   1057  OD1 ASN   221     -32.303  18.502  -3.750  1.00 50.00
ATOM   1058  ND2 ASN   221     -34.417  18.304  -3.128  1.00 50.00
ATOM   1059  N   LYS   222     -33.680  16.116  -8.409  1.00 50.00
ATOM   1060  CA  LYS   222     -33.904  15.063  -9.411  1.00 50.00
ATOM   1061  C   LYS   222     -33.220  15.397 -10.742  1.00 50.00
ATOM   1062  O   LYS   222     -33.841  15.883 -11.688  1.00 50.00
ATOM   1063  CB  LYS   222     -35.413  14.832  -9.577  1.00 50.00
ATOM   1064  CG  LYS   222     -35.733  13.649 -10.498  1.00 50.00
ATOM   1065  CD  LYS   222     -35.220  12.328  -9.919  1.00 50.00
ATOM   1066  CE  LYS   222     -35.520  11.155 -10.853  1.00 50.00
ATOM   1067  NZ  LYS   222     -34.793  11.276 -12.124  1.00 50.00
ATOM   1068  N   ILE   223     -31.906  15.191 -10.735  1.00 50.00
ATOM   1069  CA  ILE   223     -31.041  15.336 -11.926  1.00 50.00
ATOM   1070  C   ILE   223     -31.206  16.734 -12.552  1.00 50.00
ATOM   1071  O   ILE   223     -31.810  16.917 -13.606  1.00 50.00
ATOM   1072  CB  ILE   223     -31.316  14.220 -12.964  1.00 50.00
ATOM   1073  CG1 ILE   223     -31.239  12.827 -12.317  1.00 50.00
ATOM   1074  CG2 ILE   223     -30.337  14.324 -14.150  1.00 50.00
ATOM   1075  CD1 ILE   223     -31.663  11.673 -13.235  1.00 50.00
ATOM   1076  N   LEU   224     -30.650  17.732 -11.875  1.00 50.00
ATOM   1077  CA  LEU   224     -30.487  19.070 -12.473  1.00 50.00
ATOM   1078  C   LEU   224     -29.738  18.910 -13.808  1.00 50.00
ATOM   1079  O   LEU   224     -28.745  18.190 -13.874  1.00 50.00
ATOM   1080  CB  LEU   224     -29.665  19.933 -11.512  1.00 50.00
ATOM   1081  CG  LEU   224     -29.409  21.346 -12.045  1.00 50.00
ATOM   1082  CD1 LEU   224     -30.712  22.137 -12.164  1.00 50.00
ATOM   1083  CD2 LEU   224     -28.401  22.067 -11.151  1.00 50.00
ATOM   1084  N   ARG   225     -30.221  19.599 -14.837  1.00 50.00
ATOM   1085  CA  ARG   225     -29.741  19.388 -16.217  1.00 50.00
ATOM   1086  C   ARG   225     -30.078  20.569 -17.135  1.00 50.00
ATOM   1087  O   ARG   225     -31.047  21.290 -16.903  1.00 50.00
ATOM   1088  CB  ARG   225     -30.293  18.061 -16.767  1.00 50.00
ATOM   1089  CG  ARG   225     -31.822  17.951 -16.732  1.00 50.00
ATOM   1090  CD  ARG   225     -32.241  16.510 -17.020  1.00 50.00
ATOM   1091  NE  ARG   225     -33.706  16.391 -17.135  1.00 50.00
ATOM   1092  CZ  ARG   225     -34.599  16.311 -16.145  1.00 50.00
ATOM   1093  NH1 ARG   225     -34.247  16.365 -14.871  1.00 50.00
ATOM   1094  NH2 ARG   225     -35.872  16.077 -16.425  1.00 50.00
ATOM   1095  N   THR   226     -29.189  20.789 -18.102  1.00 50.00
ATOM   1096  CA  THR   226     -29.273  21.930 -19.042  1.00 50.00
ATOM   1097  C   THR   226     -29.356  21.535 -20.528  1.00 50.00
ATOM   1098  O   THR   226     -29.649  20.397 -20.875  1.00 50.00
ATOM   1099  CB  THR   226     -28.144  22.946 -18.767  1.00 50.00
ATOM   1100  OG1 THR   226     -28.374  24.177 -19.478  1.00 50.00
ATOM   1101  CG2 THR   226     -26.723  22.397 -18.876  1.00 50.00
ATOM   1102  N   GLN   227     -28.911  22.469 -21.360  1.00 50.00
ATOM   1103  CA  GLN   227     -29.074  22.494 -22.815  1.00 50.00
ATOM   1104  C   GLN   227     -28.344  21.386 -23.550  1.00 50.00
ATOM   1105  O   GLN   227     -28.970  20.748 -24.387  1.00 50.00
ATOM   1106  CB  GLN   227     -28.577  23.824 -23.368  1.00 50.00
ATOM   1107  CG  GLN   227     -29.495  24.987 -22.998  1.00 50.00
ATOM   1108  CD  GLN   227     -28.995  26.240 -23.709  1.00 50.00
ATOM   1109  OE1 GLN   227     -28.351  27.110 -23.141  1.00 50.00
ATOM   1110  NE2 GLN   227     -29.275  26.312 -24.989  1.00 50.00
ATOM   1111  N   GLU   228     -27.076  21.145 -23.203  1.00 50.00
ATOM   1112  CA  GLU   228     -26.163  20.314 -24.025  1.00 50.00
ATOM   1113  C   GLU   228     -25.887  20.979 -25.391  1.00 50.00
ATOM   1114  O   GLU   228     -25.613  20.323 -26.394  1.00 50.00
ATOM   1115  CB  GLU   228     -26.705  18.885 -24.243  1.00 50.00
ATOM   1116  CG  GLU   228     -27.321  18.240 -22.996  1.00 50.00
ATOM   1117  CD  GLU   228     -26.366  18.142 -21.802  1.00 50.00
ATOM   1118  OE1 GLU   228     -25.205  18.607 -21.874  1.00 50.00
ATOM   1119  OE2 GLU   228     -26.870  17.741 -20.739  1.00 50.00
ATOM   1120  N   SER   229     -26.000  22.304 -25.403  1.00 50.00
ATOM   1121  CA  SER   229     -25.719  23.159 -26.569  1.00 50.00
ATOM   1122  C   SER   229     -25.526  24.596 -26.090  1.00 50.00
ATOM   1123  O   SER   229     -25.731  24.898 -24.914  1.00 50.00
ATOM   1124  CB  SER   229     -26.827  23.106 -27.628  1.00 50.00
ATOM   1125  OG  SER   229     -28.058  23.644 -27.141  1.00 50.00
ATOM   1126  N   GLU   230     -25.056  25.446 -26.997  1.00 50.00
ATOM   1127  CA  GLU   230     -24.714  26.825 -26.625  1.00 50.00
ATOM   1128  C   GLU   230     -25.898  27.606 -26.044  1.00 50.00
ATOM   1129  O   GLU   230     -27.026  27.547 -26.536  1.00 50.00
ATOM   1130  CB  GLU   230     -24.121  27.599 -27.805  1.00 50.00
ATOM   1131  CG  GLU   230     -25.092  27.859 -28.964  1.00 50.00
ATOM   1132  CD  GLU   230     -24.563  28.915 -29.940  1.00 50.00
ATOM   1133  OE1 GLU   230     -23.332  29.133 -29.986  1.00 50.00
ATOM   1134  OE2 GLU   230     -25.402  29.483 -30.673  1.00 50.00
ATOM   1135  N   CYS   231     -25.585  28.319 -24.973  1.00 50.00
ATOM   1136  CA  CYS   231     -26.460  29.382 -24.470  1.00 50.00
ATOM   1137  C   CYS   231     -26.449  30.556 -25.457  1.00 50.00
ATOM   1138  O   CYS   231     -25.663  30.621 -26.401  1.00 50.00
ATOM   1139  CB  CYS   231     -26.078  29.773 -23.035  1.00 50.00
ATOM   1140  SG  CYS   231     -24.293  29.900 -22.649  1.00 50.00
ATOM   1141  N   VAL   232     -27.386  31.454 -25.248  1.00 50.00
ATOM   1142  CA  VAL   232     -27.595  32.596 -26.150  1.00 50.00
ATOM   1143  C   VAL   232     -27.151  33.880 -25.442  1.00 50.00
ATOM   1144  O   VAL   232     -27.560  34.137 -24.318  1.00 50.00
ATOM   1145  CB  VAL   232     -29.082  32.609 -26.524  1.00 50.00
ATOM   1146  CG1 VAL   232     -29.957  32.553 -25.274  1.00 50.00
ATOM   1147  CG2 VAL   232     -29.437  33.871 -27.292  1.00 50.00
ATOM   1148  N   CYS   233     -26.454  34.733 -26.171  1.00 50.00
ATOM   1149  CA  CYS   233     -26.030  36.026 -25.617  1.00 50.00
ATOM   1150  C   CYS   233     -26.571  37.176 -26.467  1.00 50.00
ATOM   1151  O   CYS   233     -26.523  37.147 -27.695  1.00 50.00
ATOM   1152  CB  CYS   233     -24.505  36.091 -25.567  1.00 50.00
ATOM   1153  SG  CYS   233     -23.722  34.750 -24.599  1.00 50.00
ATOM   1154  N   MET   234     -27.137  38.144 -25.763  1.00 50.00
ATOM   1155  CA  MET   234     -27.582  39.414 -26.359  1.00 50.00
ATOM   1156  C   MET   234     -27.275  40.563 -25.403  1.00 50.00
ATOM   1157  O   MET   234     -27.492  40.468 -24.194  1.00 50.00
ATOM   1158  CB  MET   234     -29.083  39.406 -26.648  1.00 50.00
ATOM   1159  CG  MET   234     -29.898  39.213 -25.363  1.00 50.00
ATOM   1160  SD  MET   234     -31.704  39.050 -25.492  1.00 50.00
ATOM   1161  CE  MET   234     -31.656  37.930 -26.850  1.00 50.00
ATOM   1162  N   ASN   235     -26.637  41.580 -25.964  1.00 50.00
ATOM   1163  CA  ASN   235     -26.437  42.868 -25.274  1.00 50.00
ATOM   1164  C   ASN   235     -25.725  42.740 -23.904  1.00 50.00
ATOM   1165  O   ASN   235     -26.115  43.354 -22.912  1.00 50.00
ATOM   1166  CB  ASN   235     -27.820  43.537 -25.176  1.00 50.00
ATOM   1167  CG  ASN   235     -27.754  44.951 -24.608  1.00 50.00
ATOM   1168  OD1 ASN   235     -26.800  45.692 -24.803  1.00 50.00
ATOM   1169  ND2 ASN   235     -28.806  45.338 -23.921  1.00 50.00
ATOM   1170  N   GLY   236     -24.759  41.814 -23.834  1.00 50.00
ATOM   1171  CA  GLY   236     -23.932  41.639 -22.619  1.00 50.00
ATOM   1172  C   GLY   236     -24.451  40.603 -21.608  1.00 50.00
ATOM   1173  O   GLY   236     -23.746  40.270 -20.656  1.00 50.00
ATOM   1174  N   SER   237     -25.638  40.061 -21.866  1.00 50.00
ATOM   1175  CA  SER   237     -26.232  39.005 -21.025  1.00 50.00
ATOM   1176  C   SER   237     -26.405  37.731 -21.851  1.00 50.00
ATOM   1177  O   SER   237     -26.644  37.781 -23.056  1.00 50.00
ATOM   1178  CB  SER   237     -27.604  39.436 -20.501  1.00 50.00
ATOM   1179  OG  SER   237     -27.475  40.603 -19.687  1.00 50.00
ATOM   1180  N   CYS   238     -26.207  36.602 -21.188  1.00 50.00
ATOM   1181  CA  CYS   238     -26.401  35.283 -21.811  1.00 50.00
ATOM   1182  C   CYS   238     -27.510  34.531 -21.060  1.00 50.00
ATOM   1183  O   CYS   238     -27.765  34.769 -19.883  1.00 50.00
ATOM   1184  CB  CYS   238     -25.085  34.502 -21.823  1.00 50.00
ATOM   1185  SG  CYS   238     -23.697  35.362 -22.652  1.00 50.00
ATOM   1186  N   PHE   239     -28.217  33.689 -21.793  1.00 50.00
ATOM   1187  CA  PHE   239     -29.448  33.048 -21.309  1.00 50.00
ATOM   1188  C   PHE   239     -29.403  31.552 -21.597  1.00 50.00
ATOM   1189  O   PHE   239     -28.920  31.119 -22.643  1.00 50.00
ATOM   1190  CB  PHE   239     -30.654  33.656 -22.026  1.00 50.00
ATOM   1191  CG  PHE   239     -30.723  35.178 -21.891  1.00 50.00
ATOM   1192  CD1 PHE   239     -30.028  35.990 -22.776  1.00 50.00
ATOM   1193  CD2 PHE   239     -31.489  35.745 -20.882  1.00 50.00
ATOM   1194  CE1 PHE   239     -30.094  37.365 -22.629  1.00 50.00
ATOM   1195  CE2 PHE   239     -31.575  37.126 -20.762  1.00 50.00
ATOM   1196  CZ  PHE   239     -30.875  37.942 -21.638  1.00 50.00
ATOM   1197  N   THR   240     -29.904  30.807 -20.624  1.00 50.00
ATOM   1198  CA  THR   240     -29.999  29.339 -20.703  1.00 50.00
ATOM   1199  C   THR   240     -31.278  28.868 -19.997  1.00 50.00
ATOM   1200  O   THR   240     -31.910  29.618 -19.253  1.00 50.00
ATOM   1201  CB  THR   240     -28.742  28.679 -20.098  1.00 50.00
ATOM   1202  OG1 THR   240     -28.766  27.274 -20.369  1.00 50.00
ATOM   1203  CG2 THR   240     -28.598  28.909 -18.587  1.00 50.00
ATOM   1204  N   VAL   241     -31.577  27.597 -20.203  1.00 50.00
ATOM   1205  CA  VAL   241     -32.665  26.900 -19.498  1.00 50.00
ATOM   1206  C   VAL   241     -32.091  25.695 -18.732  1.00 50.00
ATOM   1207  O   VAL   241     -31.245  24.945 -19.231  1.00 50.00
ATOM   1208  CB  VAL   241     -33.732  26.488 -20.524  1.00 50.00
ATOM   1209  CG1 VAL   241     -33.133  25.507 -21.526  1.00 50.00
ATOM   1210  CG2 VAL   241     -34.993  25.906 -19.877  1.00 50.00
ATOM   1211  N   LEU   242     -32.620  25.533 -17.528  1.00 50.00
ATOM   1212  CA  LEU   242     -32.330  24.347 -16.706  1.00 50.00
ATOM   1213  C   LEU   242     -33.632  23.675 -16.275  1.00 50.00
ATOM   1214  O   LEU   242     -34.634  24.342 -16.017  1.00 50.00
ATOM   1215  CB  LEU   242     -31.502  24.696 -15.462  1.00 50.00
ATOM   1216  CG  LEU   242     -30.165  25.372 -15.785  1.00 50.00
ATOM   1217  CD1 LEU   242     -29.401  25.845 -14.552  1.00 50.00
ATOM   1218  CD2 LEU   242     -29.263  24.295 -16.304  1.00 50.00
ATOM   1219  N   THR   243     -33.536  22.359 -16.160  1.00 50.00
ATOM   1220  CA  THR   243     -34.663  21.510 -15.743  1.00 50.00
ATOM   1221  C   THR   243     -34.231  20.666 -14.544  1.00 50.00
ATOM   1222  O   THR   243     -33.068  20.286 -14.401  1.00 50.00
ATOM   1223  CB  THR   243     -35.105  20.607 -16.908  1.00 50.00
ATOM   1224  OG1 THR   243     -35.447  21.438 -18.022  1.00 50.00
ATOM   1225  CG2 THR   243     -36.284  19.689 -16.558  1.00 50.00
ATOM   1226  N   ASP   244     -35.193  20.489 -13.654  1.00 50.00
ATOM   1227  CA  ASP   244     -35.038  19.583 -12.516  1.00 50.00
ATOM   1228  C   ASP   244     -36.379  18.893 -12.273  1.00 50.00
ATOM   1229  O   ASP   244     -37.425  19.545 -12.282  1.00 50.00
ATOM   1230  CB  ASP   244     -34.641  20.430 -11.316  1.00 50.00
ATOM   1231  CG  ASP   244     -33.938  19.615 -10.240  1.00 50.00
ATOM   1232  OD1 ASP   244     -34.144  18.387 -10.132  1.00 50.00
ATOM   1233  OD2 ASP   244     -33.338  20.299  -9.386  1.00 50.00
ATOM   1234  N   GLY   245     -36.287  17.589 -12.020  1.00 50.00
ATOM   1235  CA  GLY   245     -37.487  16.775 -11.804  1.00 50.00
ATOM   1236  C   GLY   245     -37.573  15.581 -12.769  1.00 50.00
ATOM   1237  O   GLY   245     -36.622  15.317 -13.505  1.00 50.00
ATOM   1238  N   PRO   246     -38.713  14.876 -12.758  1.00 50.00
ATOM   1239  CA  PRO   246     -38.924  13.638 -13.533  1.00 50.00
ATOM   1240  C   PRO   246     -38.668  13.823 -15.033  1.00 50.00
ATOM   1241  O   PRO   246     -38.892  14.887 -15.610  1.00 50.00
ATOM   1242  CB  PRO   246     -40.394  13.285 -13.297  1.00 50.00
ATOM   1243  CG  PRO   246     -40.667  13.841 -11.903  1.00 50.00
ATOM   1244  CD  PRO   246     -39.890  15.153 -11.909  1.00 50.00
ATOM   1245  N   SER   247     -38.254  12.721 -15.649  1.00 50.00
ATOM   1246  CA  SER   247     -38.076  12.630 -17.112  1.00 50.00
ATOM   1247  C   SER   247     -39.321  12.058 -17.813  1.00 50.00
ATOM   1248  O   SER   247     -39.402  12.066 -19.038  1.00 50.00
ATOM   1249  CB  SER   247     -36.874  11.737 -17.436  1.00 50.00
ATOM   1250  OG  SER   247     -37.099  10.422 -16.913  1.00 50.00
ATOM   1251  N   ASN   248     -40.262  11.563 -17.012  1.00 50.00
ATOM   1252  CA  ASN   248     -41.476  10.869 -17.484  1.00 50.00
ATOM   1253  C   ASN   248     -42.773  11.456 -16.890  1.00 50.00
ATOM   1254  O   ASN   248     -43.784  10.766 -16.749  1.00 50.00
ATOM   1255  CB  ASN   248     -41.327   9.385 -17.115  1.00 50.00
ATOM   1256  CG  ASN   248     -41.342   9.135 -15.599  1.00 50.00
ATOM   1257  OD1 ASN   248     -41.062   9.993 -14.768  1.00 50.00
ATOM   1258  ND2 ASN   248     -41.701   7.930 -15.226  1.00 50.00
ATOM   1259  N   GLY   249     -42.696  12.733 -16.504  1.00 50.00
ATOM   1260  CA  GLY   249     -43.830  13.449 -15.897  1.00 50.00
ATOM   1261  C   GLY   249     -43.498  14.936 -15.781  1.00 50.00
ATOM   1262  O   GLY   249     -42.411  15.369 -16.170  1.00 50.00
ATOM   1263  N   GLN   250     -44.401  15.657 -15.125  1.00 50.00
ATOM   1264  CA  GLN   250     -44.228  17.100 -14.884  1.00 50.00
ATOM   1265  C   GLN   250     -42.924  17.345 -14.112  1.00 50.00
ATOM   1266  O   GLN   250     -42.653  16.703 -13.098  1.00 50.00
ATOM   1267  CB  GLN   250     -45.407  17.637 -14.065  1.00 50.00
ATOM   1268  CG  GLN   250     -45.371  19.165 -13.928  1.00 50.00
ATOM   1269  CD  GLN   250     -45.680  19.862 -15.255  1.00 50.00
ATOM   1270  OE1 GLN   250     -46.713  19.652 -15.874  1.00 50.00
ATOM   1271  NE2 GLN   250     -44.797  20.739 -15.686  1.00 50.00
ATOM   1272  N   ALA   251     -42.122  18.251 -14.656  1.00 50.00
ATOM   1273  CA  ALA   251     -40.886  18.701 -14.002  1.00 50.00
ATOM   1274  C   ALA   251     -40.940  20.228 -13.808  1.00 50.00
ATOM   1275  O   ALA   251     -41.976  20.863 -14.021  1.00 50.00
ATOM   1276  CB  ALA   251     -39.700  18.242 -14.862  1.00 50.00
ATOM   1277  N   SER   252     -39.794  20.792 -13.448  1.00 50.00
ATOM   1278  CA  SER   252     -39.638  22.237 -13.227  1.00 50.00
ATOM   1279  C   SER   252     -38.590  22.784 -14.196  1.00 50.00
ATOM   1280  O   SER   252     -37.536  22.176 -14.394  1.00 50.00
ATOM   1281  CB  SER   252     -39.187  22.465 -11.788  1.00 50.00
ATOM   1282  OG  SER   252     -39.036  23.864 -11.542  1.00 50.00
ATOM   1283  N   TYR   253     -38.911  23.942 -14.762  1.00 50.00
ATOM   1284  CA  TYR   253     -38.087  24.550 -15.822  1.00 50.00
ATOM   1285  C   TYR   253     -37.863  26.027 -15.493  1.00 50.00
ATOM   1286  O   TYR   253     -38.816  26.752 -15.211  1.00 50.00
ATOM   1287  CB  TYR   253     -38.800  24.447 -17.179  1.00 50.00
ATOM   1288  CG  TYR   253     -39.665  23.190 -17.328  1.00 50.00
ATOM   1289  CD1 TYR   253     -39.075  21.936 -17.404  1.00 50.00
ATOM   1290  CD2 TYR   253     -41.048  23.307 -17.265  1.00 50.00
ATOM   1291  CE1 TYR   253     -39.868  20.797 -17.412  1.00 50.00
ATOM   1292  CE2 TYR   253     -41.845  22.170 -17.279  1.00 50.00
ATOM   1293  CZ  TYR   253     -41.251  20.915 -17.346  1.00 50.00
ATOM   1294  OH  TYR   253     -42.011  19.795 -17.251  1.00 50.00
ATOM   1295  N   LYS   254     -36.601  26.434 -15.503  1.00 50.00
ATOM   1296  CA  LYS   254     -36.234  27.835 -15.230  1.00 50.00
ATOM   1297  C   LYS   254     -35.388  28.429 -16.357  1.00 50.00
ATOM   1298  O   LYS   254     -34.537  27.751 -16.935  1.00 50.00
ATOM   1299  CB  LYS   254     -35.457  27.957 -13.914  1.00 50.00
ATOM   1300  CG  LYS   254     -36.303  27.594 -12.693  1.00 50.00
ATOM   1301  CD  LYS   254     -35.525  27.863 -11.407  1.00 50.00
ATOM   1302  CE  LYS   254     -36.389  27.569 -10.181  1.00 50.00
ATOM   1303  NZ  LYS   254     -35.673  27.918  -8.947  1.00 50.00
ATOM   1304  N   ILE   255     -35.654  29.704 -16.624  1.00 50.00
ATOM   1305  CA  ILE   255     -34.805  30.525 -17.508  1.00 50.00
ATOM   1306  C   ILE   255     -33.821  31.261 -16.588  1.00 50.00
ATOM   1307  O   ILE   255     -34.218  31.806 -15.558  1.00 50.00
ATOM   1308  CB  ILE   255     -35.623  31.567 -18.295  1.00 50.00
ATOM   1309  CG1 ILE   255     -36.826  30.936 -19.013  1.00 50.00
ATOM   1310  CG2 ILE   255     -34.702  32.266 -19.310  1.00 50.00
ATOM   1311  CD1 ILE   255     -37.779  31.966 -19.635  1.00 50.00
ATOM   1312  N   PHE   256     -32.570  31.309 -17.026  1.00 50.00
ATOM   1313  CA  PHE   256     -31.517  32.033 -16.299  1.00 50.00
ATOM   1314  C   PHE   256     -30.910  33.131 -17.175  1.00 50.00
ATOM   1315  O   PHE   256     -30.655  32.922 -18.360  1.00 50.00
ATOM   1316  CB  PHE   256     -30.428  31.053 -15.852  1.00 50.00
ATOM   1317  CG  PHE   256     -30.958  30.042 -14.832  1.00 50.00
ATOM   1318  CD1 PHE   256     -30.982  30.327 -13.471  1.00 50.00
ATOM   1319  CD2 PHE   256     -31.398  28.806 -15.273  1.00 50.00
ATOM   1320  CE1 PHE   256     -31.418  29.391 -12.544  1.00 50.00
ATOM   1321  CE2 PHE   256     -31.854  27.887 -14.342  1.00 50.00
ATOM   1322  CZ  PHE   256     -31.851  28.154 -12.983  1.00 50.00
ATOM   1323  N   LYS   257     -30.705  34.279 -16.540  1.00 50.00
ATOM   1324  CA  LYS   257     -30.016  35.430 -17.143  1.00 50.00
ATOM   1325  C   LYS   257     -28.681  35.604 -16.413  1.00 50.00
ATOM   1326  O   LYS   257     -28.626  35.781 -15.197  1.00 50.00
ATOM   1327  CB  LYS   257     -30.882  36.682 -16.980  1.00 50.00
ATOM   1328  CG  LYS   257     -30.266  37.898 -17.676  1.00 50.00
ATOM   1329  CD  LYS   257     -31.163  39.119 -17.492  1.00 50.00
ATOM   1330  CE  LYS   257     -30.563  40.345 -18.178  1.00 50.00
ATOM   1331  NZ  LYS   257     -31.481  41.485 -18.065  1.00 50.00
ATOM   1332  N   VAL   258     -27.617  35.560 -17.199  1.00 50.00
ATOM   1333  CA  VAL   258     -26.246  35.557 -16.662  1.00 50.00
ATOM   1334  C   VAL   258     -25.438  36.715 -17.262  1.00 50.00
ATOM   1335  O   VAL   258     -25.451  36.946 -18.470  1.00 50.00
ATOM   1336  CB  VAL   258     -25.554  34.199 -16.899  1.00 50.00
ATOM   1337  CG1 VAL   258     -26.319  33.034 -16.264  1.00 50.00
ATOM   1338  CG2 VAL   258     -25.369  33.890 -18.378  1.00 50.00
ATOM   1339  N   GLU   259     -24.720  37.402 -16.385  1.00 50.00
ATOM   1340  CA  GLU   259     -23.900  38.561 -16.780  1.00 50.00
ATOM   1341  C   GLU   259     -22.500  38.422 -16.189  1.00 50.00
ATOM   1342  O   GLU   259     -22.359  38.277 -14.977  1.00 50.00
ATOM   1343  CB  GLU   259     -24.539  39.854 -16.278  1.00 50.00
ATOM   1344  CG  GLU   259     -25.940  40.050 -16.862  1.00 50.00
ATOM   1345  CD  GLU   259     -26.599  41.347 -16.389  1.00 50.00
ATOM   1346  OE1 GLU   259     -25.879  42.361 -16.275  1.00 50.00
ATOM   1347  OE2 GLU   259     -27.830  41.318 -16.194  1.00 50.00
ATOM   1348  N   LYS   260     -21.538  38.202 -17.084  1.00 50.00
ATOM   1349  CA  LYS   260     -20.131  37.918 -16.708  1.00 50.00
ATOM   1350  C   LYS   260     -20.010  36.708 -15.755  1.00 50.00
ATOM   1351  O   LYS   260     -19.277  36.714 -14.766  1.00 50.00
ATOM   1352  CB  LYS   260     -19.448  39.170 -16.133  1.00 50.00
ATOM   1353  CG  LYS   260     -19.343  40.290 -17.169  1.00 50.00
ATOM   1354  CD  LYS   260     -18.486  41.438 -16.638  1.00 50.00
ATOM   1355  CE  LYS   260     -18.420  42.570 -17.663  1.00 50.00
ATOM   1356  NZ  LYS   260     -17.514  43.633 -17.210  1.00 50.00
ATOM   1357  N   GLY   261     -20.879  35.724 -16.025  1.00 50.00
ATOM   1358  CA  GLY   261     -20.931  34.438 -15.299  1.00 50.00
ATOM   1359  C   GLY   261     -21.644  34.469 -13.935  1.00 50.00
ATOM   1360  O   GLY   261     -21.724  33.455 -13.242  1.00 50.00
ATOM   1361  N   LYS   262     -22.382  35.543 -13.689  1.00 50.00
ATOM   1362  CA  LYS   262     -23.195  35.656 -12.471  1.00 50.00
ATOM   1363  C   LYS   262     -24.674  35.701 -12.862  1.00 50.00
ATOM   1364  O   LYS   262     -25.069  36.445 -13.762  1.00 50.00
ATOM   1365  CB  LYS   262     -22.768  36.915 -11.710  1.00 50.00
ATOM   1366  CG  LYS   262     -23.633  37.141 -10.471  1.00 50.00
ATOM   1367  CD  LYS   262     -23.151  38.333  -9.645  1.00 50.00
ATOM   1368  CE  LYS   262     -24.123  38.633  -8.500  1.00 50.00
ATOM   1369  NZ  LYS   262     -24.361  37.449  -7.660  1.00 50.00
ATOM   1370  N   ILE   263     -25.451  34.868 -12.175  1.00 50.00
ATOM   1371  CA  ILE   263     -26.913  34.872 -12.324  1.00 50.00
ATOM   1372  C   ILE   263     -27.476  36.184 -11.761  1.00 50.00
ATOM   1373  O   ILE   263     -27.332  36.497 -10.584  1.00 50.00
ATOM   1374  CB  ILE   263     -27.566  33.620 -11.692  1.00 50.00
ATOM   1375  CG1 ILE   263     -29.055  33.549 -12.028  1.00 50.00
ATOM   1376  CG2 ILE   263     -27.441  33.527 -10.167  1.00 50.00
ATOM   1377  CD1 ILE   263     -29.272  33.411 -13.530  1.00 50.00
ATOM   1378  N   ILE   264     -28.121  36.928 -12.641  1.00 50.00
ATOM   1379  CA  ILE   264     -28.702  38.225 -12.254  1.00 50.00
ATOM   1380  C   ILE   264     -30.231  38.166 -12.104  1.00 50.00
ATOM   1381  O   ILE   264     -30.843  39.036 -11.488  1.00 50.00
ATOM   1382  CB  ILE   264     -28.235  39.314 -13.235  1.00 50.00
ATOM   1383  CG1 ILE   264     -28.666  40.727 -12.815  1.00 50.00
ATOM   1384  CG2 ILE   264     -28.724  38.994 -14.647  1.00 50.00
ATOM   1385  CD1 ILE   264     -28.147  41.124 -11.426  1.00 50.00
ATOM   1386  N   LYS   265     -30.824  37.176 -12.761  1.00 50.00
ATOM   1387  CA  LYS   265     -32.281  36.993 -12.772  1.00 50.00
ATOM   1388  C   LYS   265     -32.618  35.603 -13.310  1.00 50.00
ATOM   1389  O   LYS   265     -31.902  35.038 -14.135  1.00 50.00
ATOM   1390  CB  LYS   265     -32.922  38.067 -13.659  1.00 50.00
ATOM   1391  CG  LYS   265     -34.432  38.125 -13.439  1.00 50.00
ATOM   1392  CD  LYS   265     -35.074  39.227 -14.272  1.00 50.00
ATOM   1393  CE  LYS   265     -36.561  39.295 -13.933  1.00 50.00
ATOM   1394  NZ  LYS   265     -37.210  40.383 -14.669  1.00 50.00
ATOM   1395  N   SER   266     -33.671  35.053 -12.727  1.00 50.00
ATOM   1396  CA  SER   266     -34.244  33.764 -13.141  1.00 50.00
ATOM   1397  C   SER   266     -35.758  33.790 -12.918  1.00 50.00
ATOM   1398  O   SER   266     -36.278  34.589 -12.140  1.00 50.00
ATOM   1399  CB  SER   266     -33.628  32.615 -12.336  1.00 50.00
ATOM   1400  OG  SER   266     -33.949  32.762 -10.950  1.00 50.00
ATOM   1401  N   ILE   267     -36.439  32.947 -13.679  1.00 50.00
ATOM   1402  CA  ILE   267     -37.895  32.770 -13.558  1.00 50.00
ATOM   1403  C   ILE   267     -38.236  31.318 -13.912  1.00 50.00
ATOM   1404  O   ILE   267     -37.675  30.745 -14.848  1.00 50.00
ATOM   1405  CB  ILE   267     -38.626  33.799 -14.451  1.00 50.00
ATOM   1406  CG1 ILE   267     -40.110  33.887 -14.058  1.00 50.00
ATOM   1407  CG2 ILE   267     -38.422  33.529 -15.955  1.00 50.00
ATOM   1408  CD1 ILE   267     -40.866  35.047 -14.721  1.00 50.00
ATOM   1409  N   GLU   268     -39.188  30.768 -13.173  1.00 50.00
ATOM   1410  CA  GLU   268     -39.682  29.419 -13.471  1.00 50.00
ATOM   1411  C   GLU   268     -40.861  29.523 -14.442  1.00 50.00
ATOM   1412  O   GLU   268     -41.786  30.311 -14.249  1.00 50.00
ATOM   1413  CB  GLU   268     -40.112  28.744 -12.172  1.00 50.00
ATOM   1414  CG  GLU   268     -40.484  27.273 -12.391  1.00 50.00
ATOM   1415  CD  GLU   268     -40.877  26.554 -11.098  1.00 50.00
ATOM   1416  OE1 GLU   268     -40.618  27.101 -10.001  1.00 50.00
ATOM   1417  OE2 GLU   268     -41.432  25.443 -11.226  1.00 50.00
ATOM   1418  N   LEU   269     -40.800  28.681 -15.464  1.00 50.00
ATOM   1419  CA  LEU   269     -41.899  28.557 -16.432  1.00 50.00
ATOM   1420  C   LEU   269     -43.137  27.990 -15.739  1.00 50.00
ATOM   1421  O   LEU   269     -43.071  26.981 -15.037  1.00 50.00
ATOM   1422  CB  LEU   269     -41.507  27.637 -17.595  1.00 50.00
ATOM   1423  CG  LEU   269     -40.237  28.080 -18.333  1.00 50.00
ATOM   1424  CD1 LEU   269     -39.992  27.159 -19.528  1.00 50.00
ATOM   1425  CD2 LEU   269     -40.326  29.533 -18.804  1.00 50.00
ATOM   1426  N   ASP   270     -44.245  28.694 -15.929  1.00 50.00
ATOM   1427  CA  ASP   270     -45.548  28.207 -15.461  1.00 50.00
ATOM   1428  C   ASP   270     -46.124  27.399 -16.629  1.00 50.00
ATOM   1429  O   ASP   270     -46.884  27.903 -17.454  1.00 50.00
ATOM   1430  CB  ASP   270     -46.443  29.393 -15.081  1.00 50.00
ATOM   1431  CG  ASP   270     -47.742  28.948 -14.397  1.00 50.00
ATOM   1432  OD1 ASP   270     -48.202  27.816 -14.672  1.00 50.00
ATOM   1433  OD2 ASP   270     -48.223  29.739 -13.560  1.00 50.00
ATOM   1434  N   ALA   271     -45.645  26.161 -16.708  1.00 50.00
ATOM   1435  CA  ALA   271     -45.915  25.290 -17.863  1.00 50.00
ATOM   1436  C   ALA   271     -46.426  23.890 -17.458  1.00 50.00
ATOM   1437  O   ALA   271     -45.770  22.872 -17.718  1.00 50.00
ATOM   1438  CB  ALA   271     -44.647  25.256 -18.725  1.00 50.00
ATOM   1439  N   PRO   272     -47.590  23.827 -16.786  1.00 50.00
ATOM   1440  CA  PRO   272     -48.235  22.540 -16.478  1.00 50.00
ATOM   1441  C   PRO   272     -48.622  21.886 -17.805  1.00 50.00
ATOM   1442  O   PRO   272     -48.991  22.582 -18.750  1.00 50.00
ATOM   1443  CB  PRO   272     -49.465  22.902 -15.643  1.00 50.00
ATOM   1444  CG  PRO   272     -49.825  24.312 -16.109  1.00 50.00
ATOM   1445  CD  PRO   272     -48.461  24.947 -16.372  1.00 50.00
ATOM   1446  N   ASN   273     -48.355  20.585 -17.889  1.00 50.00
ATOM   1447  CA  ASN   273     -48.577  19.753 -19.093  1.00 50.00
ATOM   1448  C   ASN   273     -47.529  19.968 -20.209  1.00 50.00
ATOM   1449  O   ASN   273     -47.618  19.378 -21.284  1.00 50.00
ATOM   1450  CB  ASN   273     -49.995  19.990 -19.631  1.00 50.00
ATOM   1451  CG  ASN   273     -50.531  18.782 -20.378  1.00 50.00
ATOM   1452  OD1 ASN   273     -50.587  17.680 -19.857  1.00 50.00
ATOM   1453  ND2 ASN   273     -50.994  19.008 -21.585  1.00 50.00
ATOM   1454  N   TYR   274     -46.522  20.793 -19.936  1.00 50.00
ATOM   1455  CA  TYR   274     -45.338  20.944 -20.805  1.00 50.00
ATOM   1456  C   TYR   274     -44.165  20.178 -20.188  1.00 50.00
ATOM   1457  O   TYR   274     -44.146  19.915 -18.984  1.00 50.00
ATOM   1458  CB  TYR   274     -44.911  22.409 -20.918  1.00 50.00
ATOM   1459  CG  TYR   274     -45.789  23.273 -21.822  1.00 50.00
ATOM   1460  CD1 TYR   274     -47.044  23.682 -21.394  1.00 50.00
ATOM   1461  CD2 TYR   274     -45.255  23.795 -22.993  1.00 50.00
ATOM   1462  CE1 TYR   274     -47.768  24.604 -22.136  1.00 50.00
ATOM   1463  CE2 TYR   274     -45.978  24.713 -23.740  1.00 50.00
ATOM   1464  CZ  TYR   274     -47.238  25.114 -23.313  1.00 50.00
ATOM   1465  OH  TYR   274     -47.966  25.992 -24.049  1.00 50.00
ATOM   1466  N   HIS   275     -43.230  19.802 -21.054  1.00 50.00
ATOM   1467  CA  HIS   275     -41.962  19.187 -20.624  1.00 50.00
ATOM   1468  C   HIS   275     -40.806  19.728 -21.471  1.00 50.00
ATOM   1469  O   HIS   275     -40.856  19.670 -22.699  1.00 50.00
ATOM   1470  CB  HIS   275     -42.075  17.667 -20.743  1.00 50.00
ATOM   1471  CG  HIS   275     -40.993  16.949 -19.935  1.00 50.00
ATOM   1472  ND1 HIS   275     -39.881  16.403 -20.421  1.00 50.00
ATOM   1473  CD2 HIS   275     -41.020  16.757 -18.618  1.00 50.00
ATOM   1474  CE1 HIS   275     -39.236  15.859 -19.387  1.00 50.00
ATOM   1475  NE2 HIS   275     -39.931  16.080 -18.274  1.00 50.00
ATOM   1476  N   TYR   276     -39.861  20.364 -20.785  1.00 50.00
ATOM   1477  CA  TYR   276     -38.694  20.993 -21.431  1.00 50.00
ATOM   1478  C   TYR   276     -37.385  20.334 -20.998  1.00 50.00
ATOM   1479  O   TYR   276     -37.073  20.236 -19.812  1.00 50.00
ATOM   1480  CB  TYR   276     -38.614  22.482 -21.077  1.00 50.00
ATOM   1481  CG  TYR   276     -39.712  23.315 -21.737  1.00 50.00
ATOM   1482  CD1 TYR   276     -40.940  23.489 -21.116  1.00 50.00
ATOM   1483  CD2 TYR   276     -39.440  23.975 -22.925  1.00 50.00
ATOM   1484  CE1 TYR   276     -41.890  24.322 -21.694  1.00 50.00
ATOM   1485  CE2 TYR   276     -40.382  24.810 -23.506  1.00 50.00
ATOM   1486  CZ  TYR   276     -41.614  24.977 -22.889  1.00 50.00
ATOM   1487  OH  TYR   276     -42.574  25.725 -23.488  1.00 50.00
ATOM   1488  N   GLU   277     -36.618  19.916 -21.995  1.00 50.00
ATOM   1489  CA  GLU   277     -35.264  19.368 -21.793  1.00 50.00
ATOM   1490  C   GLU   277     -34.374  19.722 -22.979  1.00 50.00
ATOM   1491  O   GLU   277     -34.873  19.924 -24.084  1.00 50.00
ATOM   1492  CB  GLU   277     -35.275  17.843 -21.700  1.00 50.00
ATOM   1493  CG  GLU   277     -36.013  17.305 -20.474  1.00 50.00
ATOM   1494  CD  GLU   277     -35.887  15.785 -20.351  1.00 50.00
ATOM   1495  OE1 GLU   277     -35.730  15.109 -21.389  1.00 50.00
ATOM   1496  OE2 GLU   277     -35.924  15.331 -19.190  1.00 50.00
ATOM   1497  N   GLU   278     -33.091  19.918 -22.676  1.00 50.00
ATOM   1498  CA  GLU   278     -32.023  20.035 -23.692  1.00 50.00
ATOM   1499  C   GLU   278     -32.363  21.050 -24.798  1.00 50.00
ATOM   1500  O   GLU   278     -32.398  20.751 -25.992  1.00 50.00
ATOM   1501  CB  GLU   278     -31.751  18.655 -24.299  1.00 50.00
ATOM   1502  CG  GLU   278     -31.353  17.627 -23.243  1.00 50.00
ATOM   1503  CD  GLU   278     -31.190  16.231 -23.836  1.00 50.00
ATOM   1504  OE1 GLU   278     -31.914  15.900 -24.800  1.00 50.00
ATOM   1505  OE2 GLU   278     -30.302  15.533 -23.301  1.00 50.00
ATOM   1506  N   CYS   279     -32.762  22.234 -24.351  1.00 50.00
ATOM   1507  CA  CYS   279     -33.185  23.290 -25.284  1.00 50.00
ATOM   1508  C   CYS   279     -32.035  23.771 -26.167  1.00 50.00
ATOM   1509  O   CYS   279     -30.888  23.912 -25.745  1.00 50.00
ATOM   1510  CB  CYS   279     -33.757  24.495 -24.554  1.00 50.00
ATOM   1511  SG  CYS   279     -35.297  24.168 -23.624  1.00 50.00
ATOM   1512  N   SER   280     -32.418  24.086 -27.392  1.00 50.00
ATOM   1513  CA  SER   280     -31.525  24.714 -28.377  1.00 50.00
ATOM   1514  C   SER   280     -32.003  26.149 -28.591  1.00 50.00
ATOM   1515  O   SER   280     -33.072  26.390 -29.153  1.00 50.00
ATOM   1516  CB  SER   280     -31.576  23.964 -29.703  1.00 50.00
ATOM   1517  OG  SER   280     -31.057  22.644 -29.558  1.00 50.00
ATOM   1518  N   CYS   281     -31.240  27.064 -28.005  1.00 50.00
ATOM   1519  CA  CYS   281     -31.618  28.485 -27.937  1.00 50.00
ATOM   1520  C   CYS   281     -30.690  29.330 -28.811  1.00 50.00
ATOM   1521  O   CYS   281     -29.476  29.145 -28.814  1.00 50.00
ATOM   1522  CB  CYS   281     -31.482  28.978 -26.496  1.00 50.00
ATOM   1523  SG  CYS   281     -32.462  28.069 -25.248  1.00 50.00
ATOM   1524  N   TYR   282     -31.309  30.248 -29.540  1.00 50.00
ATOM   1525  CA  TYR   282     -30.582  31.214 -30.379  1.00 50.00
ATOM   1526  C   TYR   282     -31.133  32.640 -30.202  1.00 50.00
ATOM   1527  O   TYR   282     -32.321  32.799 -29.899  1.00 50.00
ATOM   1528  CB  TYR   282     -30.612  30.782 -31.851  1.00 50.00
ATOM   1529  CG  TYR   282     -32.023  30.773 -32.434  1.00 50.00
ATOM   1530  CD1 TYR   282     -32.560  31.925 -32.993  1.00 50.00
ATOM   1531  CD2 TYR   282     -32.754  29.597 -32.402  1.00 50.00
ATOM   1532  CE1 TYR   282     -33.839  31.899 -33.527  1.00 50.00
ATOM   1533  CE2 TYR   282     -34.029  29.566 -32.942  1.00 50.00
ATOM   1534  CZ  TYR   282     -34.567  30.715 -33.508  1.00 50.00
ATOM   1535  OH  TYR   282     -35.792  30.651 -34.089  1.00 50.00
ATOM   1536  N   PRO   283     -30.259  33.648 -30.368  1.00 50.00
ATOM   1537  CA  PRO   283     -30.643  35.069 -30.323  1.00 50.00
ATOM   1538  C   PRO   283     -31.281  35.455 -31.654  1.00 50.00
ATOM   1539  O   PRO   283     -30.882  34.957 -32.701  1.00 50.00
ATOM   1540  CB  PRO   283     -29.329  35.827 -30.123  1.00 50.00
ATOM   1541  CG  PRO   283     -28.292  34.939 -30.812  1.00 50.00
ATOM   1542  CD  PRO   283     -28.802  33.514 -30.589  1.00 50.00
ATOM   1543  N   ASP   284     -32.232  36.373 -31.579  1.00 50.00
ATOM   1544  CA  ASP   284     -32.957  36.858 -32.764  1.00 50.00
ATOM   1545  C   ASP   284     -33.686  38.160 -32.431  1.00 50.00
ATOM   1546  O   ASP   284     -34.593  38.165 -31.601  1.00 50.00
ATOM   1547  CB  ASP   284     -33.974  35.806 -33.239  1.00 50.00
ATOM   1548  CG  ASP   284     -34.622  36.152 -34.588  1.00 50.00
ATOM   1549  OD1 ASP   284     -34.580  37.332 -34.985  1.00 50.00
ATOM   1550  OD2 ASP   284     -35.147  35.222 -35.227  1.00 50.00
ATOM   1551  N   THR   285     -33.166  39.252 -32.988  1.00 50.00
ATOM   1552  CA  THR   285     -33.805  40.590 -32.896  1.00 50.00
ATOM   1553  C   THR   285     -33.945  41.052 -31.431  1.00 50.00
ATOM   1554  O   THR   285     -35.004  41.479 -30.970  1.00 50.00
ATOM   1555  CB  THR   285     -35.176  40.595 -33.609  1.00 50.00
ATOM   1556  OG1 THR   285     -35.021  40.002 -34.892  1.00 50.00
ATOM   1557  CG2 THR   285     -35.738  42.004 -33.828  1.00 50.00
ATOM   1558  N   GLY   286     -32.890  40.774 -30.658  1.00 50.00
ATOM   1559  CA  GLY   286     -32.798  41.201 -29.247  1.00 50.00
ATOM   1560  C   GLY   286     -33.604  40.340 -28.262  1.00 50.00
ATOM   1561  O   GLY   286     -33.673  40.673 -27.079  1.00 50.00
ATOM   1562  N   LYS   287     -34.149  39.230 -28.760  1.00 50.00
ATOM   1563  CA  LYS   287     -34.850  38.209 -27.960  1.00 50.00
ATOM   1564  C   LYS   287     -34.233  36.829 -28.225  1.00 50.00
ATOM   1565  O   LYS   287     -33.304  36.689 -29.023  1.00 50.00
ATOM   1566  CB  LYS   287     -36.325  38.170 -28.340  1.00 50.00
ATOM   1567  CG  LYS   287     -37.048  39.467 -27.972  1.00 50.00
ATOM   1568  CD  LYS   287     -38.516  39.405 -28.392  1.00 50.00
ATOM   1569  CE  LYS   287     -39.286  38.335 -27.612  1.00 50.00
ATOM   1570  NZ  LYS   287     -40.679  38.275 -28.064  1.00 50.00
ATOM   1571  N   VAL   288     -34.658  35.859 -27.426  1.00 50.00
ATOM   1572  CA  VAL   288     -34.172  34.476 -27.554  1.00 50.00
ATOM   1573  C   VAL   288     -35.356  33.560 -27.877  1.00 50.00
ATOM   1574  O   VAL   288     -36.422  33.683 -27.275  1.00 50.00
ATOM   1575  CB  VAL   288     -33.521  34.003 -26.244  1.00 50.00
ATOM   1576  CG1 VAL   288     -33.033  32.558 -26.368  1.00 50.00
ATOM   1577  CG2 VAL   288     -32.376  34.904 -25.799  1.00 50.00
ATOM   1578  N   MET   289     -35.063  32.588 -28.733  1.00 50.00
ATOM   1579  CA  MET   289     -35.966  31.462 -29.011  1.00 50.00
ATOM   1580  C   MET   289     -35.254  30.149 -28.663  1.00 50.00
ATOM   1581  O   MET   289     -34.122  29.916 -29.085  1.00 50.00
ATOM   1582  CB  MET   289     -36.359  31.490 -30.492  1.00 50.00
ATOM   1583  CG  MET   289     -37.222  30.290 -30.910  1.00 50.00
ATOM   1584  SD  MET   289     -38.812  30.155 -30.015  1.00 50.00
ATOM   1585  CE  MET   289     -39.713  31.436 -30.861  1.00 50.00
ATOM   1586  N   CYS   290     -35.980  29.300 -27.946  1.00 50.00
ATOM   1587  CA  CYS   290     -35.508  27.952 -27.593  1.00 50.00
ATOM   1588  C   CYS   290     -36.514  26.915 -28.095  1.00 50.00
ATOM   1589  O   CYS   290     -37.718  27.071 -27.899  1.00 50.00
ATOM   1590  CB  CYS   290     -35.406  27.808 -26.075  1.00 50.00
ATOM   1591  SG  CYS   290     -34.285  28.983 -25.233  1.00 50.00
ATOM   1592  N   VAL   291     -35.975  25.875 -28.718  1.00 50.00
ATOM   1593  CA  VAL   291     -36.751  24.697 -29.155  1.00 50.00
ATOM   1594  C   VAL   291     -36.142  23.493 -28.425  1.00 50.00
ATOM   1595  O   VAL   291     -34.925  23.315 -28.439  1.00 50.00
ATOM   1596  CB  VAL   291     -36.669  24.534 -30.684  1.00 50.00
ATOM   1597  CG1 VAL   291     -37.428  23.293 -31.157  1.00 50.00
ATOM   1598  CG2 VAL   291     -37.248  25.753 -31.410  1.00 50.00
ATOM   1599  N   CYS   292     -36.999  22.747 -27.737  1.00 50.00
ATOM   1600  CA  CYS   292     -36.521  21.758 -26.756  1.00 50.00
ATOM   1601  C   CYS   292     -37.072  20.346 -27.021  1.00 50.00
ATOM   1602  O   CYS   292     -37.669  20.070 -28.058  1.00 50.00
ATOM   1603  CB  CYS   292     -36.908  22.272 -25.362  1.00 50.00
ATOM   1604  SG  CYS   292     -36.654  24.069 -25.131  1.00 50.00
ATOM   1605  N   ARG   293     -36.953  19.516 -25.993  1.00 50.00
ATOM   1606  CA  ARG   293     -37.371  18.110 -25.980  1.00 50.00
ATOM   1607  C   ARG   293     -38.417  17.893 -24.883  1.00 50.00
ATOM   1608  O   ARG   293     -38.198  18.214 -23.714  1.00 50.00
ATOM   1609  CB  ARG   293     -36.112  17.275 -25.720  1.00 50.00
ATOM   1610  CG  ARG   293     -36.382  15.800 -25.415  1.00 50.00
ATOM   1611  CD  ARG   293     -35.047  15.130 -25.127  1.00 50.00
ATOM   1612  NE  ARG   293     -35.207  13.737 -24.677  1.00 50.00
ATOM   1613  CZ  ARG   293     -34.200  12.867 -24.554  1.00 50.00
ATOM   1614  NH1 ARG   293     -32.963  13.212 -24.869  1.00 50.00
ATOM   1615  NH2 ARG   293     -34.412  11.641 -24.106  1.00 50.00
ATOM   1616  N   ASP   294     -39.532  17.323 -25.316  1.00 50.00
ATOM   1617  CA  ASP   294     -40.557  16.821 -24.397  1.00 50.00
ATOM   1618  C   ASP   294     -40.357  15.307 -24.296  1.00 50.00
ATOM   1619  O   ASP   294     -40.768  14.569 -25.184  1.00 50.00
ATOM   1620  CB  ASP   294     -41.946  17.157 -24.946  1.00 50.00
ATOM   1621  CG  ASP   294     -43.081  16.654 -24.046  1.00 50.00
ATOM   1622  OD1 ASP   294     -42.905  15.658 -23.317  1.00 50.00
ATOM   1623  OD2 ASP   294     -44.143  17.305 -24.059  1.00 50.00
ATOM   1624  N   ASN   295     -39.870  14.886 -23.136  1.00 50.00
ATOM   1625  CA  ASN   295     -39.603  13.458 -22.886  1.00 50.00
ATOM   1626  C   ASN   295     -40.786  12.739 -22.205  1.00 50.00
ATOM   1627  O   ASN   295     -40.787  11.522 -22.024  1.00 50.00
ATOM   1628  CB  ASN   295     -38.340  13.369 -22.032  1.00 50.00
ATOM   1629  CG  ASN   295     -37.622  12.041 -22.251  1.00 50.00
ATOM   1630  OD1 ASN   295     -37.110  11.755 -23.320  1.00 50.00
ATOM   1631  ND2 ASN   295     -37.573  11.215 -21.234  1.00 50.00
ATOM   1632  N   TRP   296     -41.779  13.536 -21.829  1.00 50.00
ATOM   1633  CA  TRP   296     -42.973  13.089 -21.102  1.00 50.00
ATOM   1634  C   TRP   296     -44.081  12.570 -22.034  1.00 50.00
ATOM   1635  O   TRP   296     -44.429  11.393 -21.968  1.00 50.00
ATOM   1636  CB  TRP   296     -43.431  14.244 -20.205  1.00 50.00
ATOM   1637  CG  TRP   296     -44.702  13.977 -19.397  1.00 50.00
ATOM   1638  CD1 TRP   296     -45.302  12.809 -19.167  1.00 50.00
ATOM   1639  CD2 TRP   296     -45.456  14.957 -18.777  1.00 50.00
ATOM   1640  NE1 TRP   296     -46.392  13.007 -18.429  1.00 50.00
ATOM   1641  CE2 TRP   296     -46.513  14.306 -18.163  1.00 50.00
ATOM   1642  CE3 TRP   296     -45.307  16.332 -18.668  1.00 50.00
ATOM   1643  CZ2 TRP   296     -47.431  15.038 -17.422  1.00 50.00
ATOM   1644  CZ3 TRP   296     -46.234  17.066 -17.941  1.00 50.00
ATOM   1645  CH2 TRP   296     -47.295  16.419 -17.319  1.00 50.00
ATOM   1646  N   HIS   297     -44.646  13.450 -22.861  1.00 50.00
ATOM   1647  CA  HIS   297     -45.839  13.111 -23.666  1.00 50.00
ATOM   1648  C   HIS   297     -46.064  13.935 -24.952  1.00 50.00
ATOM   1649  O   HIS   297     -47.193  14.290 -25.298  1.00 50.00
ATOM   1650  CB  HIS   297     -47.075  13.171 -22.750  1.00 50.00
ATOM   1651  CG  HIS   297     -47.356  14.546 -22.127  1.00 50.00
ATOM   1652  ND1 HIS   297     -48.167  14.755 -21.097  1.00 50.00
ATOM   1653  CD2 HIS   297     -46.833  15.719 -22.477  1.00 50.00
ATOM   1654  CE1 HIS   297     -48.144  16.056 -20.823  1.00 50.00
ATOM   1655  NE2 HIS   297     -47.315  16.651 -21.673  1.00 50.00
ATOM   1656  N   ALA   298     -44.973  14.354 -25.587  1.00 50.00
ATOM   1657  CA  ALA   298     -45.092  15.002 -26.905  1.00 50.00
ATOM   1658  C   ALA   298     -44.046  14.500 -27.887  1.00 50.00
ATOM   1659  O   ALA   298     -42.869  14.408 -27.556  1.00 50.00
ATOM   1660  CB  ALA   298     -44.962  16.513 -26.833  1.00 50.00
ATOM   1661  N   SER   299     -44.507  14.376 -29.123  1.00 50.00
ATOM   1662  CA  SER   299     -43.659  13.966 -30.258  1.00 50.00
ATOM   1663  C   SER   299     -43.338  15.134 -31.208  1.00 50.00
ATOM   1664  O   SER   299     -42.548  15.033 -32.146  1.00 50.00
ATOM   1665  CB  SER   299     -44.316  12.805 -31.002  1.00 50.00
ATOM   1666  OG  SER   299     -45.634  13.168 -31.420  1.00 50.00
ATOM   1667  N   ASN   300     -44.003  16.254 -30.957  1.00 50.00
ATOM   1668  CA  ASN   300     -43.615  17.574 -31.472  1.00 50.00
ATOM   1669  C   ASN   300     -42.802  18.288 -30.379  1.00 50.00
ATOM   1670  O   ASN   300     -42.826  17.909 -29.206  1.00 50.00
ATOM   1671  CB  ASN   300     -44.871  18.363 -31.863  1.00 50.00
ATOM   1672  CG  ASN   300     -45.857  18.608 -30.713  1.00 50.00
ATOM   1673  OD1 ASN   300     -45.960  17.887 -29.729  1.00 50.00
ATOM   1674  ND2 ASN   300     -46.623  19.661 -30.854  1.00 50.00
ATOM   1675  N   ARG   301     -42.101  19.341 -30.779  1.00 50.00
ATOM   1676  CA  ARG   301     -41.187  20.033 -29.858  1.00 50.00
ATOM   1677  C   ARG   301     -41.812  21.268 -29.202  1.00 50.00
ATOM   1678  O   ARG   301     -42.476  22.059 -29.881  1.00 50.00
ATOM   1679  CB  ARG   301     -39.885  20.437 -30.548  1.00 50.00
ATOM   1680  CG  ARG   301     -39.055  19.216 -30.925  1.00 50.00
ATOM   1681  CD  ARG   301     -37.701  19.664 -31.478  1.00 50.00
ATOM   1682  NE  ARG   301     -36.878  18.490 -31.808  1.00 50.00
ATOM   1683  CZ  ARG   301     -36.391  17.595 -30.948  1.00 50.00
ATOM   1684  NH1 ARG   301     -36.565  17.713 -29.635  1.00 50.00
ATOM   1685  NH2 ARG   301     -35.782  16.517 -31.414  1.00 50.00
ATOM   1686  N   PRO   302     -41.599  21.394 -27.883  1.00 50.00
ATOM   1687  CA  PRO   302     -41.965  22.595 -27.118  1.00 50.00
ATOM   1688  C   PRO   302     -40.947  23.705 -27.414  1.00 50.00
ATOM   1689  O   PRO   302     -39.783  23.446 -27.717  1.00 50.00
ATOM   1690  CB  PRO   302     -41.884  22.141 -25.659  1.00 50.00
ATOM   1691  CG  PRO   302     -40.750  21.117 -25.672  1.00 50.00
ATOM   1692  CD  PRO   302     -40.965  20.390 -26.999  1.00 50.00
ATOM   1693  N   TRP   303     -41.434  24.934 -27.364  1.00 50.00
ATOM   1694  CA  TRP   303     -40.588  26.127 -27.508  1.00 50.00
ATOM   1695  C   TRP   303     -40.926  27.158 -26.429  1.00 50.00
ATOM   1696  O   TRP   303     -42.014  27.151 -25.850  1.00 50.00
ATOM   1697  CB  TRP   303     -40.725  26.745 -28.906  1.00 50.00
ATOM   1698  CG  TRP   303     -42.151  27.204 -29.211  1.00 50.00
ATOM   1699  CD1 TRP   303     -43.034  26.531 -29.940  1.00 50.00
ATOM   1700  CD2 TRP   303     -42.734  28.407 -28.845  1.00 50.00
ATOM   1701  NE1 TRP   303     -44.150  27.249 -30.057  1.00 50.00
ATOM   1702  CE2 TRP   303     -44.004  28.396 -29.396  1.00 50.00
ATOM   1703  CE3 TRP   303     -42.295  29.503 -28.110  1.00 50.00
ATOM   1704  CZ2 TRP   303     -44.845  29.485 -29.206  1.00 50.00
ATOM   1705  CZ3 TRP   303     -43.132  30.595 -27.928  1.00 50.00
ATOM   1706  CH2 TRP   303     -44.408  30.586 -28.477  1.00 50.00
ATOM   1707  N   VAL   304     -39.899  27.923 -26.091  1.00 50.00
ATOM   1708  CA  VAL   304     -40.004  29.079 -25.185  1.00 50.00
ATOM   1709  C   VAL   304     -39.167  30.230 -25.756  1.00 50.00
ATOM   1710  O   VAL   304     -38.009  30.051 -26.128  1.00 50.00
ATOM   1711  CB  VAL   304     -39.592  28.690 -23.748  1.00 50.00
ATOM   1712  CG1 VAL   304     -38.176  28.108 -23.652  1.00 50.00
ATOM   1713  CG2 VAL   304     -39.747  29.869 -22.781  1.00 50.00
ATOM   1714  N   SER   305     -39.803  31.386 -25.840  1.00 50.00
ATOM   1715  CA  SER   305     -39.130  32.624 -26.262  1.00 50.00
ATOM   1716  C   SER   305     -39.300  33.676 -25.169  1.00 50.00
ATOM   1717  O   SER   305     -40.287  33.661 -24.437  1.00 50.00
ATOM   1718  CB  SER   305     -39.722  33.147 -27.570  1.00 50.00
ATOM   1719  OG  SER   305     -41.119  33.406 -27.406  1.00 50.00
ATOM   1720  N   PHE   306     -38.299  34.535 -25.048  1.00 50.00
ATOM   1721  CA  PHE   306     -38.275  35.561 -23.993  1.00 50.00
ATOM   1722  C   PHE   306     -37.375  36.739 -24.361  1.00 50.00
ATOM   1723  O   PHE   306     -36.470  36.627 -25.188  1.00 50.00
ATOM   1724  CB  PHE   306     -37.838  34.946 -22.654  1.00 50.00
ATOM   1725  CG  PHE   306     -36.551  34.130 -22.770  1.00 50.00
ATOM   1726  CD1 PHE   306     -36.609  32.778 -23.091  1.00 50.00
ATOM   1727  CD2 PHE   306     -35.331  34.741 -22.528  1.00 50.00
ATOM   1728  CE1 PHE   306     -35.442  32.030 -23.158  1.00 50.00
ATOM   1729  CE2 PHE   306     -34.169  33.990 -22.593  1.00 50.00
ATOM   1730  CZ  PHE   306     -34.219  32.636 -22.903  1.00 50.00
ATOM   1731  N   ASP   307     -37.744  37.882 -23.799  1.00 50.00
ATOM   1732  CA  ASP   307     -36.923  39.100 -23.920  1.00 50.00
ATOM   1733  C   ASP   307     -35.809  39.094 -22.854  1.00 50.00
ATOM   1734  O   ASP   307     -35.790  38.239 -21.970  1.00 50.00
ATOM   1735  CB  ASP   307     -37.826  40.343 -23.845  1.00 50.00
ATOM   1736  CG  ASP   307     -38.619  40.481 -22.541  1.00 50.00
ATOM   1737  OD1 ASP   307     -38.136  39.985 -21.498  1.00 50.00
ATOM   1738  OD2 ASP   307     -39.682  41.125 -22.594  1.00 50.00
ATOM   1739  N   GLN   308     -35.090  40.209 -22.774  1.00 50.00
ATOM   1740  CA  GLN   308     -33.967  40.366 -21.825  1.00 50.00
ATOM   1741  C   GLN   308     -34.406  40.451 -20.358  1.00 50.00
ATOM   1742  O   GLN   308     -33.626  40.168 -19.457  1.00 50.00
ATOM   1743  CB  GLN   308     -33.125  41.589 -22.191  1.00 50.00
ATOM   1744  CG  GLN   308     -32.611  41.412 -23.615  1.00 50.00
ATOM   1745  CD  GLN   308     -31.738  42.534 -24.162  1.00 50.00
ATOM   1746  OE1 GLN   308     -30.900  43.122 -23.495  1.00 50.00
ATOM   1747  NE2 GLN   308     -31.921  42.802 -25.436  1.00 50.00
ATOM   1748  N   ASN   309     -35.669  40.806 -20.144  1.00 50.00
ATOM   1749  CA  ASN   309     -36.267  40.866 -18.799  1.00 50.00
ATOM   1750  C   ASN   309     -36.870  39.514 -18.368  1.00 50.00
ATOM   1751  O   ASN   309     -37.494  39.407 -17.318  1.00 50.00
ATOM   1752  CB  ASN   309     -37.336  41.964 -18.801  1.00 50.00
ATOM   1753  CG  ASN   309     -37.827  42.264 -17.384  1.00 50.00
ATOM   1754  OD1 ASN   309     -37.072  42.639 -16.500  1.00 50.00
ATOM   1755  ND2 ASN   309     -39.112  42.088 -17.166  1.00 50.00
ATOM   1756  N   LEU   310     -36.750  38.505 -19.228  1.00 50.00
ATOM   1757  CA  LEU   310     -37.287  37.143 -19.018  1.00 50.00
ATOM   1758  C   LEU   310     -38.819  37.037 -19.056  1.00 50.00
ATOM   1759  O   LEU   310     -39.408  36.046 -18.625  1.00 50.00
ATOM   1760  CB  LEU   310     -36.738  36.508 -17.728  1.00 50.00
ATOM   1761  CG  LEU   310     -35.208  36.475 -17.655  1.00 50.00
ATOM   1762  CD1 LEU   310     -34.785  35.704 -16.407  1.00 50.00
ATOM   1763  CD2 LEU   310     -34.585  35.848 -18.904  1.00 50.00
ATOM   1764  N   ASP   311     -39.449  38.044 -19.655  1.00 50.00
ATOM   1765  CA  ASP   311     -40.862  37.956 -20.077  1.00 50.00
ATOM   1766  C   ASP   311     -40.919  36.918 -21.203  1.00 50.00
ATOM   1767  O   ASP   311     -40.247  37.099 -22.220  1.00 50.00
ATOM   1768  CB  ASP   311     -41.364  39.299 -20.619  1.00 50.00
ATOM   1769  CG  ASP   311     -41.236  40.450 -19.617  1.00 50.00
ATOM   1770  OD1 ASP   311     -41.483  40.213 -18.417  1.00 50.00
ATOM   1771  OD2 ASP   311     -40.745  41.518 -20.038  1.00 50.00
ATOM   1772  N   TYR   312     -41.627  35.821 -20.949  1.00 50.00
ATOM   1773  CA  TYR   312     -41.615  34.672 -21.868  1.00 50.00
ATOM   1774  C   TYR   312     -42.992  34.309 -22.440  1.00 50.00
ATOM   1775  O   TYR   312     -44.034  34.690 -21.913  1.00 50.00
ATOM   1776  CB  TYR   312     -40.986  33.448 -21.185  1.00 50.00
ATOM   1777  CG  TYR   312     -41.844  32.884 -20.051  1.00 50.00
ATOM   1778  CD1 TYR   312     -42.904  32.038 -20.350  1.00 50.00
ATOM   1779  CD2 TYR   312     -41.543  33.187 -18.730  1.00 50.00
ATOM   1780  CE1 TYR   312     -43.673  31.495 -19.333  1.00 50.00
ATOM   1781  CE2 TYR   312     -42.303  32.637 -17.708  1.00 50.00
ATOM   1782  CZ  TYR   312     -43.370  31.797 -18.011  1.00 50.00
ATOM   1783  OH  TYR   312     -44.110  31.261 -17.007  1.00 50.00
ATOM   1784  N   GLN   313     -42.926  33.574 -23.542  1.00 50.00
ATOM   1785  CA  GLN   313     -44.071  32.890 -24.169  1.00 50.00
ATOM   1786  C   GLN   313     -43.692  31.426 -24.411  1.00 50.00
ATOM   1787  O   GLN   313     -42.525  31.110 -24.646  1.00 50.00
ATOM   1788  CB  GLN   313     -44.412  33.529 -25.516  1.00 50.00
ATOM   1789  CG  GLN   313     -44.829  34.993 -25.373  1.00 50.00
ATOM   1790  CD  GLN   313     -45.250  35.552 -26.728  1.00 50.00
ATOM   1791  OE1 GLN   313     -44.453  36.032 -27.523  1.00 50.00
ATOM   1792  NE2 GLN   313     -46.530  35.450 -27.011  1.00 50.00
ATOM   1793  N   ILE   314     -44.693  30.557 -24.316  1.00 50.00
ATOM   1794  CA  ILE   314     -44.500  29.105 -24.497  1.00 50.00
ATOM   1795  C   ILE   314     -45.539  28.523 -25.467  1.00 50.00
ATOM   1796  O   ILE   314     -46.628  29.070 -25.636  1.00 50.00
ATOM   1797  CB  ILE   314     -44.530  28.367 -23.143  1.00 50.00
ATOM   1798  CG1 ILE   314     -45.878  28.558 -22.425  1.00 50.00
ATOM   1799  CG2 ILE   314     -43.324  28.785 -22.284  1.00 50.00
ATOM   1800  CD1 ILE   314     -46.048  27.735 -21.143  1.00 50.00
ATOM   1801  N   GLY   315     -45.159  27.393 -26.066  1.00 50.00
ATOM   1802  CA  GLY   315     -46.041  26.622 -26.962  1.00 50.00
ATOM   1803  C   GLY   315     -45.278  25.432 -27.544  1.00 50.00
ATOM   1804  O   GLY   315     -44.164  25.130 -27.121  1.00 50.00
ATOM   1805  N   TYR   316     -45.941  24.744 -28.462  1.00 50.00
ATOM   1806  CA  TYR   316     -45.333  23.653 -29.242  1.00 50.00
ATOM   1807  C   TYR   316     -45.413  23.991 -30.731  1.00 50.00
ATOM   1808  O   TYR   316     -46.333  24.684 -31.164  1.00 50.00
ATOM   1809  CB  TYR   316     -46.079  22.341 -28.990  1.00 50.00
ATOM   1810  CG  TYR   316     -45.697  21.684 -27.663  1.00 50.00
ATOM   1811  CD1 TYR   316     -46.159  22.200 -26.459  1.00 50.00
ATOM   1812  CD2 TYR   316     -44.956  20.510 -27.673  1.00 50.00
ATOM   1813  CE1 TYR   316     -45.874  21.547 -25.269  1.00 50.00
ATOM   1814  CE2 TYR   316     -44.668  19.864 -26.480  1.00 50.00
ATOM   1815  CZ  TYR   316     -45.126  20.383 -25.276  1.00 50.00
ATOM   1816  OH  TYR   316     -44.781  19.814 -24.095  1.00 50.00
ATOM   1817  N   ILE   317     -44.400  23.549 -31.473  1.00 50.00
ATOM   1818  CA  ILE   317     -44.392  23.681 -32.946  1.00 50.00
ATOM   1819  C   ILE   317     -45.614  22.919 -33.486  1.00 50.00
ATOM   1820  O   ILE   317     -45.779  21.726 -33.225  1.00 50.00
ATOM   1821  CB  ILE   317     -43.071  23.157 -33.547  1.00 50.00
ATOM   1822  CG1 ILE   317     -41.883  23.954 -32.978  1.00 50.00
ATOM   1823  CG2 ILE   317     -43.111  23.217 -35.086  1.00 50.00
ATOM   1824  CD1 ILE   317     -40.503  23.439 -33.406  1.00 50.00
ATOM   1825  N   CYS   318     -46.453  23.664 -34.200  1.00 50.00
ATOM   1826  CA  CYS   318     -47.766  23.166 -34.647  1.00 50.00
ATOM   1827  C   CYS   318     -47.710  22.186 -35.830  1.00 50.00
ATOM   1828  O   CYS   318     -48.628  21.382 -35.985  1.00 50.00
ATOM   1829  CB  CYS   318     -48.683  24.337 -34.999  1.00 50.00
ATOM   1830  SG  CYS   318     -48.857  25.621 -33.703  1.00 50.00
ATOM   1831  N   SER   319     -46.647  22.260 -36.635  1.00 50.00
ATOM   1832  CA  SER   319     -46.516  21.457 -37.868  1.00 50.00
ATOM   1833  C   SER   319     -46.762  19.967 -37.619  1.00 50.00
ATOM   1834  O   SER   319     -46.300  19.392 -36.633  1.00 50.00
ATOM   1835  CB  SER   319     -45.128  21.619 -38.497  1.00 50.00
ATOM   1836  OG  SER   319     -45.031  20.795 -39.664  1.00 50.00
ATOM   1837  N   GLY   320     -47.491  19.391 -38.580  1.00 50.00
ATOM   1838  CA  GLY   320     -47.725  17.937 -38.656  1.00 50.00
ATOM   1839  C   GLY   320     -46.445  17.138 -38.956  1.00 50.00
ATOM   1840  O   GLY   320     -46.464  15.906 -38.960  1.00 50.00
ATOM   1841  N   VAL   321     -45.428  17.855 -39.432  1.00 50.00
ATOM   1842  CA  VAL   321     -44.072  17.313 -39.647  1.00 50.00
ATOM   1843  C   VAL   321     -43.397  17.235 -38.267  1.00 50.00
ATOM   1844  O   VAL   321     -42.658  18.131 -37.856  1.00 50.00
ATOM   1845  CB  VAL   321     -43.281  18.216 -40.616  1.00 50.00
ATOM   1846  CG1 VAL   321     -41.892  17.643 -40.902  1.00 50.00
ATOM   1847  CG2 VAL   321     -44.014  18.432 -41.944  1.00 50.00
ATOM   1848  N   PHE   322     -43.726  16.163 -37.553  1.00 50.00
ATOM   1849  CA  PHE   322     -43.263  15.956 -36.169  1.00 50.00
ATOM   1850  C   PHE   322     -41.732  15.917 -36.113  1.00 50.00
ATOM   1851  O   PHE   322     -41.085  15.341 -36.982  1.00 50.00
ATOM   1852  CB  PHE   322     -43.879  14.669 -35.612  1.00 50.00
ATOM   1853  CG  PHE   322     -45.410  14.712 -35.646  1.00 50.00
ATOM   1854  CD1 PHE   322     -46.100  15.768 -35.060  1.00 50.00
ATOM   1855  CD2 PHE   322     -46.105  13.720 -36.327  1.00 50.00
ATOM   1856  CE1 PHE   322     -47.484  15.827 -35.148  1.00 50.00
ATOM   1857  CE2 PHE   322     -47.491  13.780 -36.412  1.00 50.00
ATOM   1858  CZ  PHE   322     -48.181  14.833 -35.822  1.00 50.00
ATOM   1859  N   GLY   323     -41.197  16.529 -35.055  1.00 50.00
ATOM   1860  CA  GLY   323     -39.748  16.801 -34.960  1.00 50.00
ATOM   1861  C   GLY   323     -38.974  15.854 -34.034  1.00 50.00
ATOM   1862  O   GLY   323     -37.761  15.705 -34.181  1.00 50.00
ATOM   1863  N   ASP   324     -39.657  15.347 -33.009  1.00 50.00
ATOM   1864  CA  ASP   324     -39.018  14.470 -32.013  1.00 50.00
ATOM   1865  C   ASP   324     -38.827  13.034 -32.535  1.00 50.00
ATOM   1866  O   ASP   324     -39.224  12.694 -33.644  1.00 50.00
ATOM   1867  CB  ASP   324     -39.830  14.507 -30.713  1.00 50.00
ATOM   1868  CG  ASP   324     -39.015  14.093 -29.481  1.00 50.00
ATOM   1869  OD1 ASP   324     -37.772  13.979 -29.604  1.00 50.00
ATOM   1870  OD2 ASP   324     -39.627  14.020 -28.400  1.00 50.00
ATOM   1871  N   ASN   325     -37.988  12.298 -31.817  1.00 50.00
ATOM   1872  CA  ASN   325     -37.751  10.865 -32.044  1.00 50.00
ATOM   1873  C   ASN   325     -37.775  10.153 -30.682  1.00 50.00
ATOM   1874  O   ASN   325     -36.931  10.477 -29.850  1.00 50.00
ATOM   1875  CB  ASN   325     -36.399  10.695 -32.739  1.00 50.00
ATOM   1876  CG  ASN   325     -36.072   9.229 -33.001  1.00 50.00
ATOM   1877  OD1 ASN   325     -35.448   8.528 -32.217  1.00 50.00
ATOM   1878  ND2 ASN   325     -36.502   8.756 -34.144  1.00 50.00
ATOM   1879  N   PRO   326     -38.674   9.178 -30.492  1.00 50.00
ATOM   1880  CA  PRO   326     -39.631   8.671 -31.495  1.00 50.00
ATOM   1881  C   PRO   326     -40.747   9.682 -31.800  1.00 50.00
ATOM   1882  O   PRO   326     -40.823  10.755 -31.203  1.00 50.00
ATOM   1883  CB  PRO   326     -40.185   7.396 -30.858  1.00 50.00
ATOM   1884  CG  PRO   326     -40.198   7.741 -29.370  1.00 50.00
ATOM   1885  CD  PRO   326     -38.896   8.524 -29.189  1.00 50.00
ATOM   1886  N   ARG   327     -41.582   9.294 -32.757  1.00 50.00
ATOM   1887  CA  ARG   327     -42.730  10.089 -33.230  1.00 50.00
ATOM   1888  C   ARG   327     -43.598   9.222 -34.151  1.00 50.00
ATOM   1889  O   ARG   327     -43.143   8.219 -34.701  1.00 50.00
ATOM   1890  CB  ARG   327     -42.259  11.338 -33.995  1.00 50.00
ATOM   1891  CG  ARG   327     -41.528  10.987 -35.293  1.00 50.00
ATOM   1892  CD  ARG   327     -41.127  12.238 -36.060  1.00 50.00
ATOM   1893  NE  ARG   327     -40.499  11.823 -37.321  1.00 50.00
ATOM   1894  CZ  ARG   327     -39.189  11.735 -37.549  1.00 50.00
ATOM   1895  NH1 ARG   327     -38.306  12.006 -36.596  1.00 50.00
ATOM   1896  NH2 ARG   327     -38.754  11.395 -38.752  1.00 50.00
ATOM   1897  N   SER   328     -44.870   9.590 -34.239  1.00 50.00
ATOM   1898  CA  SER   328     -45.777   9.008 -35.247  1.00 50.00
ATOM   1899  C   SER   328     -45.378   9.475 -36.657  1.00 50.00
ATOM   1900  O   SER   328     -44.592  10.407 -36.834  1.00 50.00
ATOM   1901  CB  SER   328     -47.228   9.413 -34.961  1.00 50.00
ATOM   1902  OG  SER   328     -47.371  10.833 -35.028  1.00 50.00
ATOM   1903  N   ASN   329     -45.933   8.803 -37.662  1.00 50.00
ATOM   1904  CA  ASN   329     -45.833   9.282 -39.054  1.00 50.00
ATOM   1905  C   ASN   329     -46.482  10.668 -39.140  1.00 50.00
ATOM   1906  O   ASN   329     -47.393  10.981 -38.371  1.00 50.00
ATOM   1907  CB  ASN   329     -46.544   8.322 -40.010  1.00 50.00
ATOM   1908  CG  ASN   329     -45.814   6.983 -40.133  1.00 50.00
ATOM   1909  OD1 ASN   329     -44.598   6.875 -40.073  1.00 50.00
ATOM   1910  ND2 ASN   329     -46.575   5.932 -40.337  1.00 50.00
ATOM   1911  N   ASP   330     -46.005  11.475 -40.083  1.00 50.00
ATOM   1912  CA  ASP   330     -46.553  12.833 -40.270  1.00 50.00
ATOM   1913  C   ASP   330     -48.072  12.782 -40.462  1.00 50.00
ATOM   1914  O   ASP   330     -48.602  11.864 -41.088  1.00 50.00
ATOM   1915  CB  ASP   330     -45.903  13.547 -41.460  1.00 50.00
ATOM   1916  CG  ASP   330     -44.407  13.801 -41.255  1.00 50.00
ATOM   1917  OD1 ASP   330     -43.967  13.790 -40.085  1.00 50.00
ATOM   1918  OD2 ASP   330     -43.728  13.976 -42.289  1.00 50.00
ATOM   1919  N   GLY   331     -48.725  13.778 -39.864  1.00 50.00
ATOM   1920  CA  GLY   331     -50.195  13.864 -39.876  1.00 50.00
ATOM   1921  C   GLY   331     -50.631  15.250 -39.413  1.00 50.00
ATOM   1922  O   GLY   331     -49.996  16.249 -39.738  1.00 50.00
ATOM   1923  N   LYS   332     -51.744  15.282 -38.696  1.00 50.00
ATOM   1924  CA  LYS   332     -52.254  16.543 -38.138  1.00 50.00
ATOM   1925  C   LYS   332     -51.506  16.858 -36.836  1.00 50.00
ATOM   1926  O   LYS   332     -51.469  16.039 -35.916  1.00 50.00
ATOM   1927  CB  LYS   332     -53.757  16.419 -37.904  1.00 50.00
ATOM   1928  CG  LYS   332     -54.374  17.753 -37.470  1.00 50.00
ATOM   1929  CD  LYS   332     -55.878  17.630 -37.218  1.00 50.00
ATOM   1930  CE  LYS   332     -56.189  16.694 -36.046  1.00 50.00
ATOM   1931  NZ  LYS   332     -57.638  16.564 -35.857  1.00 50.00
ATOM   1932  N   GLY   333     -50.888  18.041 -36.837  1.00 50.00
ATOM   1933  CA  GLY   333     -50.112  18.520 -35.684  1.00 50.00
ATOM   1934  C   GLY   333     -51.029  19.139 -34.626  1.00 50.00
ATOM   1935  O   GLY   333     -52.255  19.148 -34.735  1.00 50.00
ATOM   1936  N   ASN   334     -50.372  19.701 -33.624  1.00 50.00
ATOM   1937  CA  ASN   334     -51.038  20.427 -32.534  1.00 50.00
ATOM   1938  C   ASN   334     -50.073  21.498 -32.020  1.00 50.00
ATOM   1939  O   ASN   334     -48.856  21.320 -32.048  1.00 50.00
ATOM   1940  CB  ASN   334     -51.421  19.434 -31.428  1.00 50.00
ATOM   1941  CG  ASN   334     -52.234  20.093 -30.312  1.00 50.00
ATOM   1942  OD1 ASN   334     -53.203  20.804 -30.502  1.00 50.00
ATOM   1943  ND2 ASN   334     -51.695  20.026 -29.122  1.00 50.00
ATOM   1944  N   CYS   335     -50.650  22.586 -31.527  1.00 50.00
ATOM   1945  CA  CYS   335     -49.857  23.664 -30.902  1.00 50.00
ATOM   1946  C   CYS   335     -49.616  23.418 -29.400  1.00 50.00
ATOM   1947  O   CYS   335     -49.004  24.220 -28.694  1.00 50.00
ATOM   1948  CB  CYS   335     -50.536  25.007 -31.157  1.00 50.00
ATOM   1949  SG  CYS   335     -50.737  25.425 -32.931  1.00 50.00
ATOM   1950  N   GLY   336     -50.159  22.292 -28.929  1.00 50.00
ATOM   1951  CA  GLY   336     -49.764  21.712 -27.635  1.00 50.00
ATOM   1952  C   GLY   336     -49.061  20.360 -27.893  1.00 50.00
ATOM   1953  O   GLY   336     -48.881  19.964 -29.050  1.00 50.00
ATOM   1954  N   PRO   337     -48.810  19.578 -26.837  1.00 50.00
ATOM   1955  CA  PRO   337     -48.096  18.296 -26.953  1.00 50.00
ATOM   1956  C   PRO   337     -48.907  17.210 -27.676  1.00 50.00
ATOM   1957  O   PRO   337     -50.084  17.000 -27.393  1.00 50.00
ATOM   1958  CB  PRO   337     -47.794  17.918 -25.503  1.00 50.00
ATOM   1959  CG  PRO   337     -48.943  18.528 -24.709  1.00 50.00
ATOM   1960  CD  PRO   337     -49.202  19.844 -25.438  1.00 50.00
ATOM   1961  N   VAL   338     -48.272  16.610 -28.680  1.00 50.00
ATOM   1962  CA  VAL   338     -48.833  15.466 -29.428  1.00 50.00
ATOM   1963  C   VAL   338     -48.497  14.190 -28.645  1.00 50.00
ATOM   1964  O   VAL   338     -47.359  13.725 -28.664  1.00 50.00
ATOM   1965  CB  VAL   338     -48.282  15.418 -30.869  1.00 50.00
ATOM   1966  CG1 VAL   338     -48.789  14.195 -31.647  1.00 50.00
ATOM   1967  CG2 VAL   338     -48.680  16.674 -31.649  1.00 50.00
ATOM   1968  N   LEU   339     -49.533  13.616 -28.044  1.00 50.00
ATOM   1969  CA  LEU   339     -49.380  12.442 -27.167  1.00 50.00
ATOM   1970  C   LEU   339     -48.827  11.184 -27.857  1.00 50.00
ATOM   1971  O   LEU   339     -48.075  10.422 -27.249  1.00 50.00
ATOM   1972  CB  LEU   339     -50.712  12.124 -26.474  1.00 50.00
ATOM   1973  CG  LEU   339     -50.598  10.952 -25.487  1.00 50.00
ATOM   1974  CD1 LEU   339     -49.631  11.265 -24.342  1.00 50.00
ATOM   1975  CD2 LEU   339     -51.972  10.578 -24.937  1.00 50.00
ATOM   1976  N   SER   340     -49.270  10.936 -29.088  1.00 50.00
ATOM   1977  CA  SER   340     -48.870   9.732 -29.845  1.00 50.00
ATOM   1978  C   SER   340     -47.345   9.646 -29.960  1.00 50.00
ATOM   1979  O   SER   340     -46.711  10.561 -30.485  1.00 50.00
ATOM   1980  CB  SER   340     -49.465   9.747 -31.254  1.00 50.00
ATOM   1981  OG  SER   340     -49.088   8.545 -31.931  1.00 50.00
ATOM   1982  N   ASN   341     -46.802   8.547 -29.431  1.00 50.00
ATOM   1983  CA  ASN   341     -45.341   8.292 -29.391  1.00 50.00
ATOM   1984  C   ASN   341     -44.581   9.432 -28.681  1.00 50.00
ATOM   1985  O   ASN   341     -43.423   9.717 -28.982  1.00 50.00
ATOM   1986  CB  ASN   341     -44.788   8.108 -30.815  1.00 50.00
ATOM   1987  CG  ASN   341     -45.427   6.940 -31.563  1.00 50.00
ATOM   1988  OD1 ASN   341     -45.036   5.790 -31.438  1.00 50.00
ATOM   1989  ND2 ASN   341     -46.459   7.224 -32.326  1.00 50.00
ATOM   1990  N   GLY   342     -45.277  10.049 -27.716  1.00 50.00
ATOM   1991  CA  GLY   342     -44.805  11.260 -27.027  1.00 50.00
ATOM   1992  C   GLY   342     -43.654  11.002 -26.053  1.00 50.00
ATOM   1993  O   GLY   342     -42.781  11.851 -25.896  1.00 50.00
ATOM   1994  N   ALA   343     -43.767   9.897 -25.317  1.00 50.00
ATOM   1995  CA  ALA   343     -42.767   9.496 -24.310  1.00 50.00
ATOM   1996  C   ALA   343     -41.388   9.348 -24.959  1.00 50.00
ATOM   1997  O   ALA   343     -41.280   8.939 -26.117  1.00 50.00
ATOM   1998  CB  ALA   343     -43.175   8.169 -23.668  1.00 50.00
ATOM   1999  N   ASN   344     -40.361   9.595 -24.147  1.00 50.00
ATOM   2000  CA  ASN   344     -38.958   9.607 -24.608  1.00 50.00
ATOM   2001  C   ASN   344     -38.780  10.688 -25.689  1.00 50.00
ATOM   2002  O   ASN   344     -39.680  11.489 -25.941  1.00 50.00
ATOM   2003  CB  ASN   344     -38.551   8.207 -25.103  1.00 50.00
ATOM   2004  CG  ASN   344     -38.734   7.167 -23.995  1.00 50.00
ATOM   2005  OD1 ASN   344     -38.357   7.357 -22.847  1.00 50.00
ATOM   2006  ND2 ASN   344     -39.318   6.037 -24.334  1.00 50.00
ATOM   2007  N   GLY   345     -37.569  10.766 -26.236  1.00 50.00
ATOM   2008  CA  GLY   345     -37.275  11.791 -27.242  1.00 50.00
ATOM   2009  C   GLY   345     -35.782  11.850 -27.521  1.00 50.00
ATOM   2010  O   GLY   345     -35.035  10.920 -27.216  1.00 50.00
ATOM   2011  N   VAL   346     -35.405  12.979 -28.103  1.00 50.00
ATOM   2012  CA  VAL   346     -34.021  13.276 -28.517  1.00 50.00
ATOM   2013  C   VAL   346     -33.854  14.800 -28.525  1.00 50.00
ATOM   2014  O   VAL   346     -34.787  15.512 -28.890  1.00 50.00
ATOM   2015  CB  VAL   346     -33.707  12.712 -29.927  1.00 50.00
ATOM   2016  CG1 VAL   346     -33.829  11.193 -30.008  1.00 50.00
ATOM   2017  CG2 VAL   346     -34.575  13.298 -31.047  1.00 50.00
ATOM   2018  N   LYS   347     -32.684  15.290 -28.130  1.00 50.00
ATOM   2019  CA  LYS   347     -32.366  16.719 -28.311  1.00 50.00
ATOM   2020  C   LYS   347     -32.384  17.048 -29.814  1.00 50.00
ATOM   2021  O   LYS   347     -31.819  16.313 -30.627  1.00 50.00
ATOM   2022  CB  LYS   347     -30.989  17.040 -27.721  1.00 50.00
ATOM   2023  CG  LYS   347     -30.631  18.515 -27.910  1.00 50.00
ATOM   2024  CD  LYS   347     -29.226  18.832 -27.412  1.00 50.00
ATOM   2025  CE  LYS   347     -28.859  20.271 -27.773  1.00 50.00
ATOM   2026  NZ  LYS   347     -29.720  21.255 -27.098  1.00 50.00
ATOM   2027  N   GLY   348     -32.996  18.195 -30.113  1.00 50.00
ATOM   2028  CA  GLY   348     -33.073  18.707 -31.489  1.00 50.00
ATOM   2029  C   GLY   348     -33.154  20.231 -31.467  1.00 50.00
ATOM   2030  O   GLY   348     -33.022  20.862 -30.421  1.00 50.00
ATOM   2031  N   PHE   349     -33.582  20.770 -32.599  1.00 50.00
ATOM   2032  CA  PHE   349     -33.671  22.225 -32.799  1.00 50.00
ATOM   2033  C   PHE   349     -34.599  22.532 -33.980  1.00 50.00
ATOM   2034  O   PHE   349     -34.904  21.673 -34.810  1.00 50.00
ATOM   2035  CB  PHE   349     -32.268  22.794 -33.073  1.00 50.00
ATOM   2036  CG  PHE   349     -31.758  22.481 -34.482  1.00 50.00
ATOM   2037  CD1 PHE   349     -31.179  21.251 -34.766  1.00 50.00
ATOM   2038  CD2 PHE   349     -32.000  23.399 -35.497  1.00 50.00
ATOM   2039  CE1 PHE   349     -30.845  20.940 -36.077  1.00 50.00
ATOM   2040  CE2 PHE   349     -31.669  23.085 -36.807  1.00 50.00
ATOM   2041  CZ  PHE   349     -31.096  21.853 -37.094  1.00 50.00
ATOM   2042  N   SER   350     -34.928  23.813 -34.083  1.00 50.00
ATOM   2043  CA  SER   350     -35.668  24.376 -35.226  1.00 50.00
ATOM   2044  C   SER   350     -35.487  25.896 -35.249  1.00 50.00
ATOM   2045  O   SER   350     -35.240  26.518 -34.215  1.00 50.00
ATOM   2046  CB  SER   350     -37.162  24.055 -35.119  1.00 50.00
ATOM   2047  OG  SER   350     -37.382  22.644 -35.188  1.00 50.00
ATOM   2048  N   PHE   351     -35.543  26.453 -36.453  1.00 50.00
ATOM   2049  CA  PHE   351     -35.451  27.912 -36.651  1.00 50.00
ATOM   2050  C   PHE   351     -36.765  28.466 -37.203  1.00 50.00
ATOM   2051  O   PHE   351     -37.258  28.002 -38.233  1.00 50.00
ATOM   2052  CB  PHE   351     -34.316  28.276 -37.614  1.00 50.00
ATOM   2053  CG  PHE   351     -32.936  27.965 -37.033  1.00 50.00
ATOM   2054  CD1 PHE   351     -32.387  28.815 -36.081  1.00 50.00
ATOM   2055  CD2 PHE   351     -32.196  26.898 -37.530  1.00 50.00
ATOM   2056  CE1 PHE   351     -31.096  28.597 -35.619  1.00 50.00
ATOM   2057  CE2 PHE   351     -30.900  26.685 -37.073  1.00 50.00
ATOM   2058  CZ  PHE   351     -30.354  27.533 -36.117  1.00 50.00
ATOM   2059  N   ARG   352     -37.334  29.405 -36.454  1.00 50.00
ATOM   2060  CA  ARG   352     -38.557  30.107 -36.873  1.00 50.00
ATOM   2061  C   ARG   352     -38.216  31.247 -37.846  1.00 50.00
ATOM   2062  O   ARG   352     -37.360  32.088 -37.581  1.00 50.00
ATOM   2063  CB  ARG   352     -39.278  30.665 -35.643  1.00 50.00
ATOM   2064  CG  ARG   352     -40.643  31.246 -36.022  1.00 50.00
ATOM   2065  CD  ARG   352     -41.336  31.902 -34.827  1.00 50.00
ATOM   2066  NE  ARG   352     -40.663  33.153 -34.434  1.00 50.00
ATOM   2067  CZ  ARG   352     -40.819  34.346 -35.016  1.00 50.00
ATOM   2068  NH1 ARG   352     -41.637  34.506 -36.049  1.00 50.00
ATOM   2069  NH2 ARG   352     -40.166  35.402 -34.556  1.00 50.00
ATOM   2070  N   TYR   353     -38.898  31.206 -38.984  1.00 50.00
ATOM   2071  CA  TYR   353     -38.901  32.293 -39.979  1.00 50.00
ATOM   2072  C   TYR   353     -40.347  32.718 -40.258  1.00 50.00
ATOM   2073  O   TYR   353     -41.066  32.054 -41.007  1.00 50.00
ATOM   2074  CB  TYR   353     -38.230  31.851 -41.284  1.00 50.00
ATOM   2075  CG  TYR   353     -36.706  31.861 -41.202  1.00 50.00
ATOM   2076  CD1 TYR   353     -36.012  32.983 -41.638  1.00 50.00
ATOM   2077  CD2 TYR   353     -36.017  30.720 -40.812  1.00 50.00
ATOM   2078  CE1 TYR   353     -34.626  32.965 -41.702  1.00 50.00
ATOM   2079  CE2 TYR   353     -34.630  30.701 -40.869  1.00 50.00
ATOM   2080  CZ  TYR   353     -33.939  31.819 -41.319  1.00 50.00
ATOM   2081  OH  TYR   353     -32.585  31.783 -41.387  1.00 50.00
ATOM   2082  N   GLY   354     -40.784  33.765 -39.546  1.00 50.00
ATOM   2083  CA  GLY   354     -42.191  34.219 -39.598  1.00 50.00
ATOM   2084  C   GLY   354     -43.109  33.122 -39.036  1.00 50.00
ATOM   2085  O   GLY   354     -42.868  32.606 -37.948  1.00 50.00
ATOM   2086  N   ASN   355     -44.067  32.691 -39.850  1.00 50.00
ATOM   2087  CA  ASN   355     -44.956  31.559 -39.504  1.00 50.00
ATOM   2088  C   ASN   355     -44.421  30.201 -39.998  1.00 50.00
ATOM   2089  O   ASN   355     -45.034  29.156 -39.772  1.00 50.00
ATOM   2090  CB  ASN   355     -46.346  31.798 -40.100  1.00 50.00
ATOM   2091  CG  ASN   355     -47.041  33.007 -39.474  1.00 50.00
ATOM   2092  OD1 ASN   355     -46.724  34.156 -39.748  1.00 50.00
ATOM   2093  ND2 ASN   355     -47.996  32.739 -38.610  1.00 50.00
ATOM   2094  N   GLY   356     -43.216  30.245 -40.577  1.00 50.00
ATOM   2095  CA  GLY   356     -42.532  29.071 -41.140  1.00 50.00
ATOM   2096  C   GLY   356     -41.411  28.603 -40.212  1.00 50.00
ATOM   2097  O   GLY   356     -40.997  29.305 -39.292  1.00 50.00
ATOM   2098  N   VAL   357     -40.990  27.369 -40.449  1.00 50.00
ATOM   2099  CA  VAL   357     -39.947  26.722 -39.635  1.00 50.00
ATOM   2100  C   VAL   357     -39.044  25.807 -40.477  1.00 50.00
ATOM   2101  O   VAL   357     -39.521  25.059 -41.332  1.00 50.00
ATOM   2102  CB  VAL   357     -40.617  25.966 -38.467  1.00 50.00
ATOM   2103  CG1 VAL   357     -41.538  24.829 -38.926  1.00 50.00
ATOM   2104  CG2 VAL   357     -39.591  25.452 -37.454  1.00 50.00
ATOM   2105  N   TRP   358     -37.756  25.883 -40.160  1.00 50.00
ATOM   2106  CA  TRP   358     -36.779  24.861 -40.568  1.00 50.00
ATOM   2107  C   TRP   358     -36.629  23.840 -39.437  1.00 50.00
ATOM   2108  O   TRP   358     -36.199  24.180 -38.335  1.00 50.00
ATOM   2109  CB  TRP   358     -35.407  25.465 -40.871  1.00 50.00
ATOM   2110  CG  TRP   358     -35.324  26.024 -42.289  1.00 50.00
ATOM   2111  CD1 TRP   358     -35.277  27.312 -42.617  1.00 50.00
ATOM   2112  CD2 TRP   358     -35.036  25.291 -43.430  1.00 50.00
ATOM   2113  NE1 TRP   358     -34.967  27.431 -43.908  1.00 50.00
ATOM   2114  CE2 TRP   358     -34.803  26.219 -44.433  1.00 50.00
ATOM   2115  CE3 TRP   358     -34.932  23.928 -43.686  1.00 50.00
ATOM   2116  CZ2 TRP   358     -34.442  25.784 -45.701  1.00 50.00
ATOM   2117  CZ3 TRP   358     -34.580  23.492 -44.955  1.00 50.00
ATOM   2118  CH2 TRP   358     -34.326  24.422 -45.954  1.00 50.00
ATOM   2119  N   ILE   359     -37.050  22.619 -39.743  1.00 50.00
ATOM   2120  CA  ILE   359     -37.020  21.490 -38.796  1.00 50.00
ATOM   2121  C   ILE   359     -35.857  20.570 -39.186  1.00 50.00
ATOM   2122  O   ILE   359     -35.752  20.142 -40.336  1.00 50.00
ATOM   2123  CB  ILE   359     -38.356  20.712 -38.830  1.00 50.00
ATOM   2124  CG1 ILE   359     -39.530  21.623 -38.435  1.00 50.00
ATOM   2125  CG2 ILE   359     -38.302  19.460 -37.932  1.00 50.00
ATOM   2126  CD1 ILE   359     -40.919  20.998 -38.639  1.00 50.00
ATOM   2127  N   GLY   360     -35.029  20.280 -38.180  1.00 50.00
ATOM   2128  CA  GLY   360     -34.016  19.218 -38.282  1.00 50.00
ATOM   2129  C   GLY   360     -34.530  18.028 -37.474  1.00 50.00
ATOM   2130  O   GLY   360     -34.944  18.195 -36.328  1.00 50.00
ATOM   2131  N   ARG   361     -34.495  16.857 -38.095  1.00 50.00
ATOM   2132  CA  ARG   361     -35.023  15.633 -37.469  1.00 50.00
ATOM   2133  C   ARG   361     -34.383  14.388 -38.083  1.00 50.00
ATOM   2134  O   ARG   361     -33.876  14.411 -39.207  1.00 50.00
ATOM   2135  CB  ARG   361     -36.555  15.554 -37.598  1.00 50.00
ATOM   2136  CG  ARG   361     -37.052  15.343 -39.033  1.00 50.00
ATOM   2137  CD  ARG   361     -38.557  15.116 -39.016  1.00 50.00
ATOM   2138  NE  ARG   361     -39.053  14.736 -40.349  1.00 50.00
ATOM   2139  CZ  ARG   361     -40.322  14.432 -40.631  1.00 50.00
ATOM   2140  NH1 ARG   361     -41.243  14.450 -39.680  1.00 50.00
ATOM   2141  NH2 ARG   361     -40.688  14.122 -41.865  1.00 50.00
ATOM   2142  N   THR   362     -34.393  13.334 -37.278  1.00 50.00
ATOM   2143  CA  THR   362     -34.029  11.979 -37.731  1.00 50.00
ATOM   2144  C   THR   362     -34.962  11.571 -38.885  1.00 50.00
ATOM   2145  O   THR   362     -36.023  12.153 -39.090  1.00 50.00
ATOM   2146  CB  THR   362     -34.174  10.965 -36.584  1.00 50.00
ATOM   2147  OG1 THR   362     -35.542  10.898 -36.193  1.00 50.00
ATOM   2148  CG2 THR   362     -33.322  11.337 -35.366  1.00 50.00
ATOM   2149  N   LYS   363     -34.488  10.661 -39.723  1.00 50.00
ATOM   2150  CA  LYS   363     -35.327  10.121 -40.811  1.00 50.00
ATOM   2151  C   LYS   363     -36.267   9.010 -40.322  1.00 50.00
ATOM   2152  O   LYS   363     -37.381   8.857 -40.818  1.00 50.00
ATOM   2153  CB  LYS   363     -34.463   9.634 -41.972  1.00 50.00
ATOM   2154  CG  LYS   363     -33.946  10.813 -42.794  1.00 50.00
ATOM   2155  CD  LYS   363     -33.090  10.312 -43.957  1.00 50.00
ATOM   2156  CE  LYS   363     -32.748  11.439 -44.932  1.00 50.00
ATOM   2157  NZ  LYS   363     -33.952  11.911 -45.632  1.00 50.00
ATOM   2158  N   SER   364     -35.762   8.212 -39.384  1.00 50.00
ATOM   2159  CA  SER   364     -36.557   7.158 -38.728  1.00 50.00
ATOM   2160  C   SER   364     -37.503   7.778 -37.694  1.00 50.00
ATOM   2161  O   SER   364     -37.122   8.671 -36.944  1.00 50.00
ATOM   2162  CB  SER   364     -35.632   6.139 -38.053  1.00 50.00
ATOM   2163  OG  SER   364     -36.380   5.156 -37.318  1.00 50.00
ATOM   2164  N   ILE   365     -38.676   7.169 -37.582  1.00 50.00
ATOM   2165  CA  ILE   365     -39.676   7.535 -36.557  1.00 50.00
ATOM   2166  C   ILE   365     -39.458   6.779 -35.230  1.00 50.00
ATOM   2167  O   ILE   365     -40.055   7.109 -34.208  1.00 50.00
ATOM   2168  CB  ILE   365     -41.108   7.304 -37.077  1.00 50.00
ATOM   2169  CG1 ILE   365     -41.358   5.820 -37.400  1.00 50.00
ATOM   2170  CG2 ILE   365     -41.386   8.228 -38.274  1.00 50.00
ATOM   2171  CD1 ILE   365     -42.824   5.463 -37.666  1.00 50.00
ATOM   2172  N   ASN   366     -38.622   5.742 -35.286  1.00 50.00
ATOM   2173  CA  ASN   366     -38.450   4.801 -34.162  1.00 50.00
ATOM   2174  C   ASN   366     -37.051   4.760 -33.545  1.00 50.00
ATOM   2175  O   ASN   366     -36.906   4.516 -32.351  1.00 50.00
ATOM   2176  CB  ASN   366     -38.873   3.389 -34.582  1.00 50.00
ATOM   2177  CG  ASN   366     -40.381   3.311 -34.829  1.00 50.00
ATOM   2178  OD1 ASN   366     -40.847   3.021 -35.920  1.00 50.00
ATOM   2179  ND2 ASN   366     -41.151   3.563 -33.792  1.00 50.00
ATOM   2180  N   SER   367     -36.037   4.940 -34.379  1.00 50.00
ATOM   2181  CA  SER   367     -34.634   4.902 -33.926  1.00 50.00
ATOM   2182  C   SER   367     -33.906   6.190 -34.313  1.00 50.00
ATOM   2183  O   SER   367     -34.313   6.871 -35.254  1.00 50.00
ATOM   2184  CB  SER   367     -33.910   3.682 -34.505  1.00 50.00
ATOM   2185  OG  SER   367     -34.003   3.720 -35.932  1.00 50.00
ATOM   2186  N   ARG   368     -32.786   6.428 -33.639  1.00 50.00
ATOM   2187  CA  ARG   368     -31.913   7.590 -33.901  1.00 50.00
ATOM   2188  C   ARG   368     -31.054   7.362 -35.157  1.00 50.00
ATOM   2189  O   ARG   368     -29.857   7.082 -35.112  1.00 50.00
ATOM   2190  CB  ARG   368     -31.046   7.848 -32.666  1.00 50.00
ATOM   2191  CG  ARG   368     -31.908   8.245 -31.470  1.00 50.00
ATOM   2192  CD  ARG   368     -31.034   8.442 -30.238  1.00 50.00
ATOM   2193  NE  ARG   368     -31.864   8.985 -29.151  1.00 50.00
ATOM   2194  CZ  ARG   368     -31.435   9.340 -27.940  1.00 50.00
ATOM   2195  NH1 ARG   368     -30.170   9.163 -27.591  1.00 50.00
ATOM   2196  NH2 ARG   368     -32.247   9.973 -27.103  1.00 50.00
ATOM   2197  N   SER   369     -31.747   7.347 -36.288  1.00 50.00
ATOM   2198  CA  SER   369     -31.144   7.031 -37.595  1.00 50.00
ATOM   2199  C   SER   369     -31.517   8.099 -38.617  1.00 50.00
ATOM   2200  O   SER   369     -32.658   8.570 -38.653  1.00 50.00
ATOM   2201  CB  SER   369     -31.650   5.684 -38.115  1.00 50.00
ATOM   2202  OG  SER   369     -31.370   4.662 -37.158  1.00 50.00
ATOM   2203  N   GLY   370     -30.534   8.428 -39.456  1.00 50.00
ATOM   2204  CA  GLY   370     -30.749   9.422 -40.524  1.00 50.00
ATOM   2205  C   GLY   370     -31.077  10.814 -39.959  1.00 50.00
ATOM   2206  O   GLY   370     -31.209  11.007 -38.749  1.00 50.00
ATOM   2207  N   PHE   371     -31.001  11.798 -40.844  1.00 50.00
ATOM   2208  CA  PHE   371     -31.229  13.218 -40.503  1.00 50.00
ATOM   2209  C   PHE   371     -31.465  13.973 -41.800  1.00 50.00
ATOM   2210  O   PHE   371     -30.864  13.700 -42.843  1.00 50.00
ATOM   2211  CB  PHE   371     -30.014  13.864 -39.830  1.00 50.00
ATOM   2212  CG  PHE   371     -30.323  15.049 -38.947  1.00 50.00
ATOM   2213  CD1 PHE   371     -30.744  14.789 -37.657  1.00 50.00
ATOM   2214  CD2 PHE   371     -30.213  16.337 -39.444  1.00 50.00
ATOM   2215  CE1 PHE   371     -31.100  15.849 -36.842  1.00 50.00
ATOM   2216  CE2 PHE   371     -30.563  17.398 -38.626  1.00 50.00
ATOM   2217  CZ  PHE   371     -31.011  17.149 -37.333  1.00 50.00
ATOM   2218  N   GLU   372     -32.314  14.968 -41.635  1.00 50.00
ATOM   2219  CA  GLU   372     -32.809  15.795 -42.741  1.00 50.00
ATOM   2220  C   GLU   372     -33.287  17.143 -42.207  1.00 50.00
ATOM   2221  O   GLU   372     -33.693  17.267 -41.052  1.00 50.00
ATOM   2222  CB  GLU   372     -33.963  15.075 -43.451  1.00 50.00
ATOM   2223  CG  GLU   372     -35.125  14.714 -42.511  1.00 50.00
ATOM   2224  CD  GLU   372     -36.272  13.986 -43.213  1.00 50.00
ATOM   2225  OE1 GLU   372     -36.015  13.351 -44.259  1.00 50.00
ATOM   2226  OE2 GLU   372     -37.403  14.099 -42.701  1.00 50.00
ATOM   2227  N   MET   373     -33.197  18.118 -43.097  1.00 50.00
ATOM   2228  CA  MET   373     -33.725  19.465 -42.846  1.00 50.00
ATOM   2229  C   MET   373     -34.964  19.673 -43.715  1.00 50.00
ATOM   2230  O   MET   373     -34.943  19.391 -44.912  1.00 50.00
ATOM   2231  CB  MET   373     -32.667  20.510 -43.206  1.00 50.00
ATOM   2232  CG  MET   373     -31.451  20.453 -42.275  1.00 50.00
ATOM   2233  SD  MET   373     -31.839  20.770 -40.514  1.00 50.00
ATOM   2234  CE  MET   373     -32.522  22.412 -40.594  1.00 50.00
ATOM   2235  N   ILE   374     -36.033  20.117 -43.069  1.00 50.00
ATOM   2236  CA  ILE   374     -37.311  20.383 -43.748  1.00 50.00
ATOM   2237  C   ILE   374     -37.689  21.851 -43.532  1.00 50.00
ATOM   2238  O   ILE   374     -37.746  22.338 -42.404  1.00 50.00
ATOM   2239  CB  ILE   374     -38.415  19.422 -43.250  1.00 50.00
ATOM   2240  CG1 ILE   374     -38.072  17.970 -43.631  1.00 50.00
ATOM   2241  CG2 ILE   374     -39.802  19.831 -43.776  1.00 50.00
ATOM   2242  CD1 ILE   374     -39.072  16.909 -43.153  1.00 50.00
ATOM   2243  N   TRP   375     -38.087  22.464 -44.636  1.00 50.00
ATOM   2244  CA  TRP   375     -38.705  23.792 -44.603  1.00 50.00
ATOM   2245  C   TRP   375     -40.208  23.678 -44.836  1.00 50.00
ATOM   2246  O   TRP   375     -40.688  23.277 -45.903  1.00 50.00
ATOM   2247  CB  TRP   375     -38.047  24.725 -45.613  1.00 50.00
ATOM   2248  CG  TRP   375     -38.837  25.996 -45.897  1.00 50.00
ATOM   2249  CD1 TRP   375     -39.475  26.329 -47.014  1.00 50.00
ATOM   2250  CD2 TRP   375     -39.027  27.009 -44.990  1.00 50.00
ATOM   2251  NE1 TRP   375     -40.063  27.513 -46.857  1.00 50.00
ATOM   2252  CE2 TRP   375     -39.808  27.954 -45.628  1.00 50.00
ATOM   2253  CE3 TRP   375     -38.594  27.176 -43.685  1.00 50.00
ATOM   2254  CZ2 TRP   375     -40.164  29.105 -44.944  1.00 50.00
ATOM   2255  CZ3 TRP   375     -38.940  28.334 -43.008  1.00 50.00
ATOM   2256  CH2 TRP   375     -39.724  29.294 -43.639  1.00 50.00
ATOM   2257  N   ASP   376     -40.887  24.023 -43.753  1.00 50.00
ATOM   2258  CA  ASP   376     -42.347  24.100 -43.735  1.00 50.00
ATOM   2259  C   ASP   376     -42.725  25.581 -43.585  1.00 50.00
ATOM   2260  O   ASP   376     -42.697  26.108 -42.467  1.00 50.00
ATOM   2261  CB  ASP   376     -42.936  23.236 -42.614  1.00 50.00
ATOM   2262  CG  ASP   376     -44.468  23.165 -42.693  1.00 50.00
ATOM   2263  OD1 ASP   376     -45.060  24.083 -43.307  1.00 50.00
ATOM   2264  OD2 ASP   376     -45.003  22.287 -41.994  1.00 50.00
ATOM   2265  N   PRO   377     -43.160  26.194 -44.696  1.00 50.00
ATOM   2266  CA  PRO   377     -43.459  27.636 -44.772  1.00 50.00
ATOM   2267  C   PRO   377     -44.518  28.164 -43.790  1.00 50.00
ATOM   2268  O   PRO   377     -44.566  29.366 -43.547  1.00 50.00
ATOM   2269  CB  PRO   377     -43.846  27.879 -46.232  1.00 50.00
ATOM   2270  CG  PRO   377     -44.418  26.536 -46.682  1.00 50.00
ATOM   2271  CD  PRO   377     -43.535  25.522 -45.958  1.00 50.00
ATOM   2272  N   ASN   378     -45.365  27.285 -43.253  1.00 50.00
ATOM   2273  CA  ASN   378     -46.365  27.678 -42.238  1.00 50.00
ATOM   2274  C   ASN   378     -46.345  26.759 -41.000  1.00 50.00
ATOM   2275  O   ASN   378     -47.269  26.761 -40.184  1.00 50.00
ATOM   2276  CB  ASN   378     -47.749  27.670 -42.898  1.00 50.00
ATOM   2277  CG  ASN   378     -48.258  26.260 -43.220  1.00 50.00
ATOM   2278  OD1 ASN   378     -47.600  25.244 -43.048  1.00 50.00
ATOM   2279  ND2 ASN   378     -49.489  26.191 -43.656  1.00 50.00
ATOM   2280  N   GLY   379     -45.200  26.090 -40.824  1.00 50.00
ATOM   2281  CA  GLY   379     -45.041  25.014 -39.831  1.00 50.00
ATOM   2282  C   GLY   379     -45.101  25.474 -38.371  1.00 50.00
ATOM   2283  O   GLY   379     -45.474  24.702 -37.491  1.00 50.00
ATOM   2284  N   TRP   380     -44.680  26.709 -38.115  1.00 50.00
ATOM   2285  CA  TRP   380     -44.646  27.228 -36.736  1.00 50.00
ATOM   2286  C   TRP   380     -46.043  27.365 -36.107  1.00 50.00
ATOM   2287  O   TRP   380     -46.235  27.033 -34.939  1.00 50.00
ATOM   2288  CB  TRP   380     -43.904  28.566 -36.683  1.00 50.00
ATOM   2289  CG  TRP   380     -43.531  28.893 -35.236  1.00 50.00
ATOM   2290  CD1 TRP   380     -44.189  29.685 -34.391  1.00 50.00
ATOM   2291  CD2 TRP   380     -42.433  28.390 -34.558  1.00 50.00
ATOM   2292  NE1 TRP   380     -43.556  29.706 -33.217  1.00 50.00
ATOM   2293  CE2 TRP   380     -42.478  28.927 -33.283  1.00 50.00
ATOM   2294  CE3 TRP   380     -41.401  27.541 -34.931  1.00 50.00
ATOM   2295  CZ2 TRP   380     -41.478  28.618 -32.371  1.00 50.00
ATOM   2296  CZ3 TRP   380     -40.394  27.240 -34.023  1.00 50.00
ATOM   2297  CH2 TRP   380     -40.433  27.780 -32.743  1.00 50.00
ATOM   2298  N   THR   381     -47.018  27.730 -36.937  1.00 50.00
ATOM   2299  CA  THR   381     -48.379  28.064 -36.461  1.00 50.00
ATOM   2300  C   THR   381     -49.517  27.199 -37.029  1.00 50.00
ATOM   2301  O   THR   381     -50.620  27.200 -36.487  1.00 50.00
ATOM   2302  CB  THR   381     -48.689  29.553 -36.689  1.00 50.00
ATOM   2303  OG1 THR   381     -48.597  29.867 -38.084  1.00 50.00
ATOM   2304  CG2 THR   381     -47.752  30.455 -35.878  1.00 50.00
ATOM   2305  N   GLY   382     -49.236  26.506 -38.141  1.00 50.00
ATOM   2306  CA  GLY   382     -50.229  25.672 -38.845  1.00 50.00
ATOM   2307  C   GLY   382     -49.962  24.192 -38.559  1.00 50.00
ATOM   2308  O   GLY   382     -48.813  23.767 -38.474  1.00 50.00
ATOM   2309  N   THR   383     -51.039  23.413 -38.574  1.00 50.00
ATOM   2310  CA  THR   383     -50.987  22.002 -38.135  1.00 50.00
ATOM   2311  C   THR   383     -51.034  20.971 -39.271  1.00 50.00
ATOM   2312  O   THR   383     -51.082  19.769 -39.016  1.00 50.00
ATOM   2313  CB  THR   383     -52.130  21.701 -37.155  1.00 50.00
ATOM   2314  OG1 THR   383     -53.381  21.964 -37.800  1.00 50.00
ATOM   2315  CG2 THR   383     -52.003  22.504 -35.856  1.00 50.00
ATOM   2316  N   ASP   384     -51.020  21.436 -40.519  1.00 50.00
ATOM   2317  CA  ASP   384     -50.954  20.519 -41.676  1.00 50.00
ATOM   2318  C   ASP   384     -49.586  19.815 -41.709  1.00 50.00
ATOM   2319  O   ASP   384     -48.622  20.294 -41.113  1.00 50.00
ATOM   2320  CB  ASP   384     -51.249  21.248 -42.994  1.00 50.00
ATOM   2321  CG  ASP   384     -50.222  22.332 -43.326  1.00 50.00
ATOM   2322  OD1 ASP   384     -49.132  21.939 -43.788  1.00 50.00
ATOM   2323  OD2 ASP   384     -50.588  23.517 -43.170  1.00 50.00
ATOM   2324  N   SER   385     -49.509  18.737 -42.480  1.00 50.00
ATOM   2325  CA  SER   385     -48.254  17.976 -42.637  1.00 50.00
ATOM   2326  C   SER   385     -47.558  18.242 -43.984  1.00 50.00
ATOM   2327  O   SER   385     -46.644  17.522 -44.386  1.00 50.00
ATOM   2328  CB  SER   385     -48.548  16.480 -42.508  1.00 50.00
ATOM   2329  OG  SER   385     -49.486  16.085 -43.515  1.00 50.00
ATOM   2330  N   SER   386     -47.964  19.327 -44.636  1.00 50.00
ATOM   2331  CA  SER   386     -47.363  19.769 -45.904  1.00 50.00
ATOM   2332  C   SER   386     -46.136  20.635 -45.615  1.00 50.00
ATOM   2333  O   SER   386     -46.097  21.434 -44.682  1.00 50.00
ATOM   2334  CB  SER   386     -48.362  20.579 -46.735  1.00 50.00
ATOM   2335  OG  SER   386     -49.511  19.782 -47.038  1.00 50.00
ATOM   2336  N   PHE   387     -45.116  20.402 -46.424  1.00 50.00
ATOM   2337  CA  PHE   387     -43.869  21.182 -46.406  1.00 50.00
ATOM   2338  C   PHE   387     -43.386  21.347 -47.851  1.00 50.00
ATOM   2339  O   PHE   387     -43.875  20.670 -48.755  1.00 50.00
ATOM   2340  CB  PHE   387     -42.828  20.488 -45.521  1.00 50.00
ATOM   2341  CG  PHE   387     -42.426  19.103 -46.032  1.00 50.00
ATOM   2342  CD1 PHE   387     -43.121  17.978 -45.607  1.00 50.00
ATOM   2343  CD2 PHE   387     -41.354  18.980 -46.906  1.00 50.00
ATOM   2344  CE1 PHE   387     -42.737  16.722 -46.056  1.00 50.00
ATOM   2345  CE2 PHE   387     -40.970  17.724 -47.354  1.00 50.00
ATOM   2346  CZ  PHE   387     -41.663  16.596 -46.930  1.00 50.00
ATOM   2347  N   SER   388     -42.381  22.191 -48.037  1.00 50.00
ATOM   2348  CA  SER   388     -41.956  22.551 -49.404  1.00 50.00
ATOM   2349  C   SER   388     -40.567  22.072 -49.830  1.00 50.00
ATOM   2350  O   SER   388     -40.334  21.869 -51.019  1.00 50.00
ATOM   2351  CB  SER   388     -42.116  24.051 -49.660  1.00 50.00
ATOM   2352  OG  SER   388     -41.374  24.800 -48.699  1.00 50.00
ATOM   2353  N   MET   389     -39.646  21.932 -48.878  1.00 50.00
ATOM   2354  CA  MET   389     -38.310  21.402 -49.203  1.00 50.00
ATOM   2355  C   MET   389     -37.765  20.473 -48.113  1.00 50.00
ATOM   2356  O   MET   389     -38.003  20.681 -46.923  1.00 50.00
ATOM   2357  CB  MET   389     -37.333  22.544 -49.525  1.00 50.00
ATOM   2358  CG  MET   389     -36.943  23.342 -48.287  1.00 50.00
ATOM   2359  SD  MET   389     -35.935  24.840 -48.569  1.00 50.00
ATOM   2360  CE  MET   389     -37.101  25.973 -49.283  1.00 50.00
ATOM   2361  N   LYS   390     -37.068  19.452 -48.592  1.00 50.00
ATOM   2362  CA  LYS   390     -36.338  18.498 -47.745  1.00 50.00
ATOM   2363  C   LYS   390     -34.906  18.367 -48.279  1.00 50.00
ATOM   2364  O   LYS   390     -34.692  18.153 -49.470  1.00 50.00
ATOM   2365  CB  LYS   390     -37.057  17.151 -47.811  1.00 50.00
ATOM   2366  CG  LYS   390     -36.412  16.091 -46.909  1.00 50.00
ATOM   2367  CD  LYS   390     -37.148  14.753 -46.996  1.00 50.00
ATOM   2368  CE  LYS   390     -38.558  14.857 -46.409  1.00 50.00
ATOM   2369  NZ  LYS   390     -39.265  13.576 -46.494  1.00 50.00
ATOM   2370  N   GLN   391     -33.954  18.478 -47.362  1.00 50.00
ATOM   2371  CA  GLN   391     -32.525  18.335 -47.678  1.00 50.00
ATOM   2372  C   GLN   391     -31.919  17.235 -46.801  1.00 50.00
ATOM   2373  O   GLN   391     -31.898  17.342 -45.574  1.00 50.00
ATOM   2374  CB  GLN   391     -31.810  19.668 -47.442  1.00 50.00
ATOM   2375  CG  GLN   391     -30.371  19.627 -47.967  1.00 50.00
ATOM   2376  CD  GLN   391     -29.584  20.907 -47.675  1.00 50.00
ATOM   2377  OE1 GLN   391     -30.097  22.005 -47.501  1.00 50.00
ATOM   2378  NE2 GLN   391     -28.278  20.766 -47.654  1.00 50.00
ATOM   2379  N   ASP   392     -31.482  16.171 -47.465  1.00 50.00
ATOM   2380  CA  ASP   392     -30.830  15.030 -46.790  1.00 50.00
ATOM   2381  C   ASP   392     -29.478  15.434 -46.195  1.00 50.00
ATOM   2382  O   ASP   392     -28.713  16.183 -46.804  1.00 50.00
ATOM   2383  CB  ASP   392     -30.632  13.844 -47.742  1.00 50.00
ATOM   2384  CG  ASP   392     -31.950  13.308 -48.312  1.00 50.00
ATOM   2385  OD1 ASP   392     -33.000  13.547 -47.678  1.00 50.00
ATOM   2386  OD2 ASP   392     -31.888  12.726 -49.413  1.00 50.00
ATOM   2387  N   ILE   393     -29.243  14.917 -44.996  1.00 50.00
ATOM   2388  CA  ILE   393     -27.992  15.172 -44.252  1.00 50.00
ATOM   2389  C   ILE   393     -27.277  13.843 -43.967  1.00 50.00
ATOM   2390  O   ILE   393     -26.061  13.721 -44.114  1.00 50.00
ATOM   2391  CB  ILE   393     -28.302  15.973 -42.967  1.00 50.00
ATOM   2392  CG1 ILE   393     -28.966  17.328 -43.278  1.00 50.00
ATOM   2393  CG2 ILE   393     -27.077  16.155 -42.057  1.00 50.00
ATOM   2394  CD1 ILE   393     -28.143  18.282 -44.161  1.00 50.00
ATOM   2395  N   ILE   394     -28.055  12.912 -43.430  1.00 50.00
ATOM   2396  CA  ILE   394     -27.593  11.542 -43.192  1.00 50.00
ATOM   2397  C   ILE   394     -28.675  10.550 -43.615  1.00 50.00
ATOM   2398  O   ILE   394     -29.849  10.737 -43.306  1.00 50.00
ATOM   2399  CB  ILE   394     -27.075  11.372 -41.742  1.00 50.00
ATOM   2400  CG1 ILE   394     -26.668   9.966 -41.388  1.00 50.00
ATOM   2401  CG2 ILE   394     -28.033  11.602 -40.625  1.00 50.00
ATOM   2402  CD1 ILE   394     -25.396   9.787 -42.145  1.00 50.00
ATOM   2403  N   ALA   395     -28.226   9.504 -44.297  1.00 50.00
ATOM   2404  CA  ALA   395     -29.120   8.442 -44.787  1.00 50.00
ATOM   2405  C   ALA   395     -29.754   7.706 -43.602  1.00 50.00
ATOM   2406  O   ALA   395     -29.115   7.500 -42.569  1.00 50.00
ATOM   2407  CB  ALA   395     -28.343   7.464 -45.671  1.00 50.00
ATOM   2408  N   LEU   396     -30.989   7.258 -43.814  1.00 50.00
ATOM   2409  CA  LEU   396     -31.748   6.506 -42.793  1.00 50.00
ATOM   2410  C   LEU   396     -31.014   5.222 -42.360  1.00 50.00
ATOM   2411  O   LEU   396     -31.178   4.750 -41.240  1.00 50.00
ATOM   2412  CB  LEU   396     -33.161   6.212 -43.318  1.00 50.00
ATOM   2413  CG  LEU   396     -34.091   5.562 -42.280  1.00 50.00
ATOM   2414  CD1 LEU   396     -35.544   5.896 -42.610  1.00 50.00
ATOM   2415  CD2 LEU   396     -33.970   4.034 -42.282  1.00 50.00
ATOM   2416  N   THR   397     -30.192   4.688 -43.258  1.00 50.00
ATOM   2417  CA  THR   397     -29.383   3.481 -42.998  1.00 50.00
ATOM   2418  C   THR   397     -28.157   3.732 -42.103  1.00 50.00
ATOM   2419  O   THR   397     -27.378   2.819 -41.840  1.00 50.00
ATOM   2420  CB  THR   397     -28.943   2.852 -44.325  1.00 50.00
ATOM   2421  OG1 THR   397     -28.280   3.838 -45.124  1.00 50.00
ATOM   2422  CG2 THR   397     -30.137   2.259 -45.079  1.00 50.00
ATOM   2423  N   ASP   398     -27.958   4.981 -41.689  1.00 50.00
ATOM   2424  CA  ASP   398     -26.844   5.351 -40.801  1.00 50.00
ATOM   2425  C   ASP   398     -27.348   6.023 -39.524  1.00 50.00
ATOM   2426  O   ASP   398     -28.337   6.754 -39.534  1.00 50.00
ATOM   2427  CB  ASP   398     -25.873   6.267 -41.542  1.00 50.00
ATOM   2428  CG  ASP   398     -25.186   5.537 -42.697  1.00 50.00
ATOM   2429  OD1 ASP   398     -24.160   4.884 -42.408  1.00 50.00
ATOM   2430  OD2 ASP   398     -25.631   5.752 -43.847  1.00 50.00
ATOM   2431  N   TRP   399     -26.607   5.784 -38.449  1.00 50.00
ATOM   2432  CA  TRP   399     -26.928   6.332 -37.121  1.00 50.00
ATOM   2433  C   TRP   399     -26.693   7.844 -37.067  1.00 50.00
ATOM   2434  O   TRP   399     -25.757   8.370 -37.672  1.00 50.00
ATOM   2435  CB  TRP   399     -26.065   5.666 -36.047  1.00 50.00
ATOM   2436  CG  TRP   399     -26.230   4.146 -36.035  1.00 50.00
ATOM   2437  CD1 TRP   399     -25.295   3.257 -36.357  1.00 50.00
ATOM   2438  CD2 TRP   399     -27.365   3.446 -35.658  1.00 50.00
ATOM   2439  NE1 TRP   399     -25.785   2.027 -36.202  1.00 50.00
ATOM   2440  CE2 TRP   399     -27.045   2.103 -35.778  1.00 50.00
ATOM   2441  CE3 TRP   399     -28.643   3.838 -35.283  1.00 50.00
ATOM   2442  CZ2 TRP   399     -28.012   1.140 -35.521  1.00 50.00
ATOM   2443  CZ3 TRP   399     -29.616   2.876 -35.044  1.00 50.00
ATOM   2444  CH2 TRP   399     -29.299   1.528 -35.165  1.00 50.00
ATOM   2445  N   SER   400     -27.611   8.506 -36.377  1.00 50.00
ATOM   2446  CA  SER   400     -27.490   9.937 -36.056  1.00 50.00
ATOM   2447  C   SER   400     -27.486  10.088 -34.522  1.00 50.00
ATOM   2448  O   SER   400     -26.814   9.316 -33.835  1.00 50.00
ATOM   2449  CB  SER   400     -28.596  10.725 -36.776  1.00 50.00
ATOM   2450  OG  SER   400     -29.892  10.319 -36.321  1.00 50.00
ATOM   2451  N   GLY   401     -28.213  11.083 -34.008  1.00 50.00
ATOM   2452  CA  GLY   401     -28.285  11.362 -32.565  1.00 50.00
ATOM   2453  C   GLY   401     -28.751  12.795 -32.335  1.00 50.00
ATOM   2454  O   GLY   401     -29.523  13.342 -33.122  1.00 50.00
ATOM   2455  N   TYR   402     -28.206  13.381 -31.274  1.00 50.00
ATOM   2456  CA  TYR   402     -28.495  14.780 -30.907  1.00 50.00
ATOM   2457  C   TYR   402     -28.145  15.748 -32.031  1.00 50.00
ATOM   2458  O   TYR   402     -27.277  15.488 -32.859  1.00 50.00
ATOM   2459  CB  TYR   402     -27.720  15.180 -29.646  1.00 50.00
ATOM   2460  CG  TYR   402     -28.329  14.658 -28.341  1.00 50.00
ATOM   2461  CD1 TYR   402     -29.278  13.638 -28.324  1.00 50.00
ATOM   2462  CD2 TYR   402     -27.940  15.256 -27.147  1.00 50.00
ATOM   2463  CE1 TYR   402     -29.846  13.227 -27.132  1.00 50.00
ATOM   2464  CE2 TYR   402     -28.505  14.844 -25.948  1.00 50.00
ATOM   2465  CZ  TYR   402     -29.458  13.832 -25.950  1.00 50.00
ATOM   2466  OH  TYR   402     -29.972  13.366 -24.789  1.00 50.00
ATOM   2467  N   SER   403     -28.910  16.822 -32.064  1.00 50.00
ATOM   2468  CA  SER   403     -28.646  17.958 -32.956  1.00 50.00
ATOM   2469  C   SER   403     -29.019  19.235 -32.205  1.00 50.00
ATOM   2470  O   SER   403     -29.822  19.209 -31.271  1.00 50.00
ATOM   2471  CB  SER   403     -29.441  17.829 -34.259  1.00 50.00
ATOM   2472  OG  SER   403     -30.846  17.851 -33.996  1.00 50.00
ATOM   2473  N   GLY   404     -28.358  20.322 -32.596  1.00 50.00
ATOM   2474  CA  GLY   404     -28.551  21.612 -31.917  1.00 50.00
ATOM   2475  C   GLY   404     -28.149  22.772 -32.820  1.00 50.00
ATOM   2476  O   GLY   404     -27.357  22.622 -33.751  1.00 50.00
ATOM   2477  N   SER   405     -28.768  23.903 -32.516  1.00 50.00
ATOM   2478  CA  SER   405     -28.501  25.179 -33.196  1.00 50.00
ATOM   2479  C   SER   405     -27.252  25.860 -32.623  1.00 50.00
ATOM   2480  O   SER   405     -26.847  25.632 -31.483  1.00 50.00
ATOM   2481  CB  SER   405     -29.698  26.114 -32.997  1.00 50.00
ATOM   2482  OG  SER   405     -29.896  26.355 -31.599  1.00 50.00
ATOM   2483  N   PHE   406     -26.584  26.582 -33.511  1.00 50.00
ATOM   2484  CA  PHE   406     -25.589  27.593 -33.125  1.00 50.00
ATOM   2485  C   PHE   406     -25.612  28.703 -34.175  1.00 50.00
ATOM   2486  O   PHE   406     -26.014  28.490 -35.316  1.00 50.00
ATOM   2487  CB  PHE   406     -24.181  27.008 -32.949  1.00 50.00
ATOM   2488  CG  PHE   406     -23.508  26.568 -34.248  1.00 50.00
ATOM   2489  CD1 PHE   406     -23.761  25.304 -34.758  1.00 50.00
ATOM   2490  CD2 PHE   406     -22.540  27.380 -34.824  1.00 50.00
ATOM   2491  CE1 PHE   406     -23.028  24.836 -35.840  1.00 50.00
ATOM   2492  CE2 PHE   406     -21.805  26.912 -35.906  1.00 50.00
ATOM   2493  CZ  PHE   406     -22.046  25.639 -36.411  1.00 50.00
ATOM   2494  N   VAL   407     -25.283  29.899 -33.722  1.00 50.00
ATOM   2495  CA  VAL   407     -25.311  31.094 -34.578  1.00 50.00
ATOM   2496  C   VAL   407     -23.909  31.682 -34.754  1.00 50.00
ATOM   2497  O   VAL   407     -23.009  31.464 -33.944  1.00 50.00
ATOM   2498  CB  VAL   407     -26.275  32.156 -34.017  1.00 50.00
ATOM   2499  CG1 VAL   407     -27.725  31.662 -34.065  1.00 50.00
ATOM   2500  CG2 VAL   407     -25.895  32.589 -32.595  1.00 50.00
ATOM   2501  N   GLN   408     -23.764  32.392 -35.861  1.00 50.00
ATOM   2502  CA  GLN   408     -22.576  33.219 -36.109  1.00 50.00
ATOM   2503  C   GLN   408     -23.007  34.681 -36.227  1.00 50.00
ATOM   2504  O   GLN   408     -23.756  35.066 -37.126  1.00 50.00
ATOM   2505  CB  GLN   408     -21.843  32.757 -37.366  1.00 50.00
ATOM   2506  CG  GLN   408     -21.288  31.340 -37.209  1.00 50.00
ATOM   2507  CD  GLN   408     -20.402  30.938 -38.388  1.00 50.00
ATOM   2508  OE1 GLN   408     -20.584  31.322 -39.535  1.00 50.00
ATOM   2509  NE2 GLN   408     -19.413  30.128 -38.086  1.00 50.00
ATOM   2510  N   HIS   409     -22.709  35.399 -35.148  1.00 50.00
ATOM   2511  CA  HIS   409     -23.035  36.829 -35.020  1.00 50.00
ATOM   2512  C   HIS   409     -22.368  37.669 -36.123  1.00 50.00
ATOM   2513  O   HIS   409     -21.284  37.313 -36.592  1.00 50.00
ATOM   2514  CB  HIS   409     -22.627  37.345 -33.633  1.00 50.00
ATOM   2515  CG  HIS   409     -23.608  36.906 -32.541  1.00 50.00
ATOM   2516  ND1 HIS   409     -24.442  37.694 -31.865  1.00 50.00
ATOM   2517  CD2 HIS   409     -23.726  35.675 -32.055  1.00 50.00
ATOM   2518  CE1 HIS   409     -25.066  36.951 -30.955  1.00 50.00
ATOM   2519  NE2 HIS   409     -24.622  35.704 -31.077  1.00 50.00
ATOM   2520  N   PRO   410     -22.975  38.820 -36.453  1.00 50.00
ATOM   2521  CA  PRO   410     -22.407  39.810 -37.389  1.00 50.00
ATOM   2522  C   PRO   410     -20.977  40.224 -37.014  1.00 50.00
ATOM   2523  O   PRO   410     -20.137  40.389 -37.887  1.00 50.00
ATOM   2524  CB  PRO   410     -23.335  41.016 -37.266  1.00 50.00
ATOM   2525  CG  PRO   410     -24.689  40.375 -36.983  1.00 50.00
ATOM   2526  CD  PRO   410     -24.335  39.227 -36.042  1.00 50.00
ATOM   2527  N   GLU   411     -20.677  40.249 -35.716  1.00 50.00
ATOM   2528  CA  GLU   411     -19.327  40.570 -35.206  1.00 50.00
ATOM   2529  C   GLU   411     -18.260  39.580 -35.692  1.00 50.00
ATOM   2530  O   GLU   411     -17.105  39.959 -35.857  1.00 50.00
ATOM   2531  CB  GLU   411     -19.276  40.653 -33.676  1.00 50.00
ATOM   2532  CG  GLU   411     -20.025  41.870 -33.113  1.00 50.00
ATOM   2533  CD  GLU   411     -21.552  41.720 -32.995  1.00 50.00
ATOM   2534  OE1 GLU   411     -22.114  40.706 -33.477  1.00 50.00
ATOM   2535  OE2 GLU   411     -22.155  42.560 -32.295  1.00 50.00
ATOM   2536  N   LEU   412     -18.681  38.339 -35.918  1.00 50.00
ATOM   2537  CA  LEU   412     -17.805  37.287 -36.455  1.00 50.00
ATOM   2538  C   LEU   412     -17.755  37.265 -37.992  1.00 50.00
ATOM   2539  O   LEU   412     -16.690  37.115 -38.584  1.00 50.00
ATOM   2540  CB  LEU   412     -18.270  35.929 -35.910  1.00 50.00
ATOM   2541  CG  LEU   412     -17.466  34.748 -36.474  1.00 50.00
ATOM   2542  CD1 LEU   412     -15.990  34.809 -36.070  1.00 50.00
ATOM   2543  CD2 LEU   412     -18.092  33.426 -36.038  1.00 50.00
ATOM   2544  N   THR   413     -18.923  37.403 -38.611  1.00 50.00
ATOM   2545  CA  THR   413     -19.089  37.173 -40.059  1.00 50.00
ATOM   2546  C   THR   413     -18.891  38.431 -40.916  1.00 50.00
ATOM   2547  O   THR   413     -18.544  38.333 -42.091  1.00 50.00
ATOM   2548  CB  THR   413     -20.478  36.586 -40.348  1.00 50.00
ATOM   2549  OG1 THR   413     -21.493  37.526 -39.969  1.00 50.00
ATOM   2550  CG2 THR   413     -20.686  35.248 -39.630  1.00 50.00
ATOM   2551  N   GLY   414     -19.226  39.587 -40.331  1.00 50.00
ATOM   2552  CA  GLY   414     -19.273  40.874 -41.051  1.00 50.00
ATOM   2553  C   GLY   414     -20.595  41.081 -41.812  1.00 50.00
ATOM   2554  O   GLY   414     -20.770  42.090 -42.491  1.00 50.00
ATOM   2555  N   MET   415     -21.498  40.106 -41.716  1.00 50.00
ATOM   2556  CA  MET   415     -22.857  40.209 -42.283  1.00 50.00
ATOM   2557  C   MET   415     -23.704  41.186 -41.453  1.00 50.00
ATOM   2558  O   MET   415     -23.329  41.566 -40.346  1.00 50.00
ATOM   2559  CB  MET   415     -23.511  38.822 -42.356  1.00 50.00
ATOM   2560  CG  MET   415     -22.788  37.864 -43.313  1.00 50.00
ATOM   2561  SD  MET   415     -22.742  38.414 -45.060  1.00 50.00
ATOM   2562  CE  MET   415     -21.142  39.195 -45.148  1.00 50.00
ATOM   2563  N   ASN   416     -24.891  41.498 -41.964  1.00 50.00
ATOM   2564  CA  ASN   416     -25.839  42.384 -41.255  1.00 50.00
ATOM   2565  C   ASN   416     -27.023  41.601 -40.647  1.00 50.00
ATOM   2566  O   ASN   416     -28.024  42.145 -40.189  1.00 50.00
ATOM   2567  CB  ASN   416     -26.322  43.462 -42.234  1.00 50.00
ATOM   2568  CG  ASN   416     -27.246  44.477 -41.554  1.00 50.00
ATOM   2569  OD1 ASN   416     -26.903  45.125 -40.575  1.00 50.00
ATOM   2570  ND2 ASN   416     -28.475  44.541 -42.018  1.00 50.00
ATOM   2571  N   CYS   417     -26.874  40.285 -40.622  1.00 50.00
ATOM   2572  CA  CYS   417     -27.911  39.368 -40.126  1.00 50.00
ATOM   2573  C   CYS   417     -27.270  38.230 -39.327  1.00 50.00
ATOM   2574  O   CYS   417     -26.065  37.996 -39.415  1.00 50.00
ATOM   2575  CB  CYS   417     -28.713  38.852 -41.325  1.00 50.00
ATOM   2576  SG  CYS   417     -27.686  38.012 -42.586  1.00 50.00
ATOM   2577  N   ILE   418     -28.087  37.626 -38.471  1.00 50.00
ATOM   2578  CA  ILE   418     -27.665  36.462 -37.663  1.00 50.00
ATOM   2579  C   ILE   418     -27.691  35.189 -38.525  1.00 50.00
ATOM   2580  O   ILE   418     -28.709  34.828 -39.114  1.00 50.00
ATOM   2581  CB  ILE   418     -28.491  36.267 -36.372  1.00 50.00
ATOM   2582  CG1 ILE   418     -29.965  36.043 -36.671  1.00 50.00
ATOM   2583  CG2 ILE   418     -28.333  37.433 -35.401  1.00 50.00
ATOM   2584  CD1 ILE   418     -30.974  35.967 -35.524  1.00 50.00
ATOM   2585  N   ARG   419     -26.532  34.552 -38.622  1.00 50.00
ATOM   2586  CA  ARG   419     -26.419  33.304 -39.389  1.00 50.00
ATOM   2587  C   ARG   419     -26.807  32.082 -38.539  1.00 50.00
ATOM   2588  O   ARG   419     -26.138  31.810 -37.536  1.00 50.00
ATOM   2589  CB  ARG   419     -25.025  33.167 -40.007  1.00 50.00
ATOM   2590  CG  ARG   419     -24.818  31.760 -40.578  1.00 50.00
ATOM   2591  CD  ARG   419     -23.531  31.652 -41.369  1.00 50.00
ATOM   2592  NE  ARG   419     -23.740  32.328 -42.656  1.00 50.00
ATOM   2593  CZ  ARG   419     -22.825  32.430 -43.615  1.00 50.00
ATOM   2594  NH1 ARG   419     -21.608  31.933 -43.443  1.00 50.00
ATOM   2595  NH2 ARG   419     -23.145  32.978 -44.776  1.00 50.00
ATOM   2596  N   PRO   420     -27.811  31.331 -39.018  1.00 50.00
ATOM   2597  CA  PRO   420     -28.229  30.060 -38.409  1.00 50.00
ATOM   2598  C   PRO   420     -27.341  28.915 -38.913  1.00 50.00
ATOM   2599  O   PRO   420     -27.049  28.786 -40.099  1.00 50.00
ATOM   2600  CB  PRO   420     -29.672  29.894 -38.885  1.00 50.00
ATOM   2601  CG  PRO   420     -29.655  30.500 -40.289  1.00 50.00
ATOM   2602  CD  PRO   420     -28.710  31.692 -40.137  1.00 50.00
ATOM   2603  N   CYS   421     -26.896  28.107 -37.967  1.00 50.00
ATOM   2604  CA  CYS   421     -26.114  26.891 -38.238  1.00 50.00
ATOM   2605  C   CYS   421     -26.625  25.791 -37.298  1.00 50.00
ATOM   2606  O   CYS   421     -27.382  26.056 -36.362  1.00 50.00
ATOM   2607  CB  CYS   421     -24.634  27.157 -37.950  1.00 50.00
ATOM   2608  SG  CYS   421     -23.874  28.566 -38.837  1.00 50.00
ATOM   2609  N   PHE   422     -26.220  24.561 -37.577  1.00 50.00
ATOM   2610  CA  PHE   422     -26.556  23.420 -36.711  1.00 50.00
ATOM   2611  C   PHE   422     -25.502  22.320 -36.830  1.00 50.00
ATOM   2612  O   PHE   422     -24.787  22.227 -37.826  1.00 50.00
ATOM   2613  CB  PHE   422     -27.947  22.871 -37.050  1.00 50.00
ATOM   2614  CG  PHE   422     -28.000  22.089 -38.365  1.00 50.00
ATOM   2615  CD1 PHE   422     -28.255  22.742 -39.563  1.00 50.00
ATOM   2616  CD2 PHE   422     -27.826  20.710 -38.339  1.00 50.00
ATOM   2617  CE1 PHE   422     -28.346  22.006 -40.737  1.00 50.00
ATOM   2618  CE2 PHE   422     -27.914  19.981 -39.516  1.00 50.00
ATOM   2619  CZ  PHE   422     -28.178  20.628 -40.715  1.00 50.00
ATOM   2620  N   TRP   423     -25.406  21.555 -35.757  1.00 50.00
ATOM   2621  CA  TRP   423     -24.536  20.372 -35.684  1.00 50.00
ATOM   2622  C   TRP   423     -25.381  19.125 -35.408  1.00 50.00
ATOM   2623  O   TRP   423     -26.489  19.216 -34.882  1.00 50.00
ATOM   2624  CB  TRP   423     -23.484  20.556 -34.583  1.00 50.00
ATOM   2625  CG  TRP   423     -24.111  20.909 -33.232  1.00 50.00
ATOM   2626  CD1 TRP   423     -24.245  22.138 -32.742  1.00 50.00
ATOM   2627  CD2 TRP   423     -24.670  20.030 -32.317  1.00 50.00
ATOM   2628  NE1 TRP   423     -24.864  22.081 -31.564  1.00 50.00
ATOM   2629  CE2 TRP   423     -25.138  20.811 -31.274  1.00 50.00
ATOM   2630  CE3 TRP   423     -24.845  18.651 -32.296  1.00 50.00
ATOM   2631  CZ2 TRP   423     -25.781  20.211 -30.200  1.00 50.00
ATOM   2632  CZ3 TRP   423     -25.504  18.055 -31.230  1.00 50.00
ATOM   2633  CH2 TRP   423     -25.973  18.836 -30.182  1.00 50.00
ATOM   2634  N   VAL   424     -24.850  17.990 -35.843  1.00 50.00
ATOM   2635  CA  VAL   424     -25.466  16.676 -35.586  1.00 50.00
ATOM   2636  C   VAL   424     -24.408  15.764 -34.951  1.00 50.00
ATOM   2637  O   VAL   424     -23.271  15.682 -35.415  1.00 50.00
ATOM   2638  CB  VAL   424     -26.012  16.043 -36.883  1.00 50.00
ATOM   2639  CG1 VAL   424     -26.795  14.756 -36.598  1.00 50.00
ATOM   2640  CG2 VAL   424     -26.924  16.995 -37.660  1.00 50.00
ATOM   2641  N   GLU   425     -24.825  15.131 -33.863  1.00 50.00
ATOM   2642  CA  GLU   425     -24.060  14.065 -33.203  1.00 50.00
ATOM   2643  C   GLU   425     -24.392  12.738 -33.897  1.00 50.00
ATOM   2644  O   GLU   425     -25.555  12.391 -34.078  1.00 50.00
ATOM   2645  CB  GLU   425     -24.499  14.019 -31.742  1.00 50.00
ATOM   2646  CG  GLU   425     -23.781  12.926 -30.947  1.00 50.00
ATOM   2647  CD  GLU   425     -24.421  12.748 -29.572  1.00 50.00
ATOM   2648  OE1 GLU   425     -25.665  12.839 -29.481  1.00 50.00
ATOM   2649  OE2 GLU   425     -23.646  12.523 -28.619  1.00 50.00
ATOM   2650  N   LEU   426     -23.343  11.974 -34.164  1.00 50.00
ATOM   2651  CA  LEU   426     -23.464  10.666 -34.828  1.00 50.00
ATOM   2652  C   LEU   426     -23.037   9.572 -33.848  1.00 50.00
ATOM   2653  O   LEU   426     -21.846   9.315 -33.667  1.00 50.00
ATOM   2654  CB  LEU   426     -22.594  10.652 -36.094  1.00 50.00
ATOM   2655  CG  LEU   426     -22.869  11.837 -37.031  1.00 50.00
ATOM   2656  CD1 LEU   426     -21.893  11.805 -38.206  1.00 50.00
ATOM   2657  CD2 LEU   426     -24.314  11.845 -37.539  1.00 50.00
ATOM   2658  N   ILE   427     -24.036   9.080 -33.120  1.00 50.00
ATOM   2659  CA  ILE   427     -23.825   8.119 -32.019  1.00 50.00
ATOM   2660  C   ILE   427     -23.503   6.726 -32.579  1.00 50.00
ATOM   2661  O   ILE   427     -24.233   6.181 -33.403  1.00 50.00
ATOM   2662  CB  ILE   427     -25.056   8.058 -31.089  1.00 50.00
ATOM   2663  CG1 ILE   427     -25.410   9.458 -30.561  1.00 50.00
ATOM   2664  CG2 ILE   427     -24.809   7.080 -29.923  1.00 50.00
ATOM   2665  CD1 ILE   427     -26.729   9.526 -29.779  1.00 50.00
ATOM   2666  N   ARG   428     -22.430   6.163 -32.040  1.00 50.00
ATOM   2667  CA  ARG   428     -22.010   4.780 -32.315  1.00 50.00
ATOM   2668  C   ARG   428     -21.841   4.017 -31.001  1.00 50.00
ATOM   2669  O   ARG   428     -21.472   4.597 -29.977  1.00 50.00
ATOM   2670  CB  ARG   428     -20.689   4.760 -33.091  1.00 50.00
ATOM   2671  CG  ARG   428     -20.761   5.528 -34.418  1.00 50.00
ATOM   2672  CD  ARG   428     -21.892   5.060 -35.342  1.00 50.00
ATOM   2673  NE  ARG   428     -21.728   3.635 -35.671  1.00 50.00
ATOM   2674  CZ  ARG   428     -20.914   3.133 -36.598  1.00 50.00
ATOM   2675  NH1 ARG   428     -20.150   3.917 -37.340  1.00 50.00
ATOM   2676  NH2 ARG   428     -20.867   1.829 -36.810  1.00 50.00
ATOM   2677  N   GLY   429     -22.102   2.711 -31.088  1.00 50.00
ATOM   2678  CA  GLY   429     -21.962   1.811 -29.934  1.00 50.00
ATOM   2679  C   GLY   429     -23.322   1.442 -29.337  1.00 50.00
ATOM   2680  O   GLY   429     -24.324   1.338 -30.044  1.00 50.00
ATOM   2681  N   GLN   430     -23.314   1.256 -28.024  1.00 50.00
ATOM   2682  CA  GLN   430     -24.534   0.955 -27.256  1.00 50.00
ATOM   2683  C   GLN   430     -25.539   2.119 -27.333  1.00 50.00
ATOM   2684  O   GLN   430     -25.120   3.269 -27.480  1.00 50.00
ATOM   2685  CB  GLN   430     -24.164   0.690 -25.795  1.00 50.00
ATOM   2686  CG  GLN   430     -23.441  -0.645 -25.590  1.00 50.00
ATOM   2687  CD  GLN   430     -24.317  -1.878 -25.850  1.00 50.00
ATOM   2688  OE1 GLN   430     -25.534  -1.873 -25.736  1.00 50.00
ATOM   2689  NE2 GLN   430     -23.675  -2.981 -26.165  1.00 50.00
ATOM   2690  N   PRO   431     -26.840   1.806 -27.260  1.00 50.00
ATOM   2691  CA  PRO   431     -27.395   0.446 -27.095  1.00 50.00
ATOM   2692  C   PRO   431     -27.625  -0.308 -28.415  1.00 50.00
ATOM   2693  O   PRO   431     -27.975  -1.485 -28.413  1.00 50.00
ATOM   2694  CB  PRO   431     -28.709   0.696 -26.361  1.00 50.00
ATOM   2695  CG  PRO   431     -29.198   2.002 -26.989  1.00 50.00
ATOM   2696  CD  PRO   431     -27.913   2.816 -27.175  1.00 50.00
ATOM   2697  N   LYS   432     -27.463   0.399 -29.530  1.00 50.00
ATOM   2698  CA  LYS   432     -27.801  -0.134 -30.860  1.00 50.00
ATOM   2699  C   LYS   432     -26.798  -1.142 -31.428  1.00 50.00
ATOM   2700  O   LYS   432     -27.142  -1.985 -32.253  1.00 50.00
ATOM   2701  CB  LYS   432     -28.039   1.020 -31.839  1.00 50.00
ATOM   2702  CG  LYS   432     -29.370   1.735 -31.576  1.00 50.00
ATOM   2703  CD  LYS   432     -30.545   0.755 -31.659  1.00 50.00
ATOM   2704  CE  LYS   432     -31.881   1.474 -31.821  1.00 50.00
ATOM   2705  NZ  LYS   432     -32.968   0.488 -31.899  1.00 50.00
ATOM   2706  N   GLU   433     -25.543  -0.980 -31.029  1.00 50.00
ATOM   2707  CA  GLU   433     -24.433  -1.801 -31.538  1.00 50.00
ATOM   2708  C   GLU   433     -23.755  -2.531 -30.375  1.00 50.00
ATOM   2709  O   GLU   433     -23.652  -2.000 -29.270  1.00 50.00
ATOM   2710  CB  GLU   433     -23.457  -0.904 -32.308  1.00 50.00
ATOM   2711  CG  GLU   433     -24.186  -0.192 -33.454  1.00 50.00
ATOM   2712  CD  GLU   433     -23.265   0.746 -34.220  1.00 50.00
ATOM   2713  OE1 GLU   433     -23.109   1.901 -33.767  1.00 50.00
ATOM   2714  OE2 GLU   433     -22.700   0.275 -35.227  1.00 50.00
ATOM   2715  N   SER   434     -23.243  -3.718 -30.689  1.00 50.00
ATOM   2716  CA  SER   434     -22.677  -4.646 -29.687  1.00 50.00
ATOM   2717  C   SER   434     -21.211  -4.341 -29.329  1.00 50.00
ATOM   2718  O   SER   434     -20.270  -5.080 -29.613  1.00 50.00
ATOM   2719  CB  SER   434     -22.843  -6.091 -30.170  1.00 50.00
ATOM   2720  OG  SER   434     -22.388  -6.990 -29.156  1.00 50.00
ATOM   2721  N   THR   435     -21.029  -3.161 -28.757  1.00 50.00
ATOM   2722  CA  THR   435     -19.717  -2.714 -28.254  1.00 50.00
ATOM   2723  C   THR   435     -19.842  -2.471 -26.750  1.00 50.00
ATOM   2724  O   THR   435     -20.942  -2.342 -26.221  1.00 50.00
ATOM   2725  CB  THR   435     -19.281  -1.421 -28.953  1.00 50.00
ATOM   2726  OG1 THR   435     -20.309  -0.454 -28.774  1.00 50.00
ATOM   2727  CG2 THR   435     -19.014  -1.641 -30.442  1.00 50.00
ATOM   2728  N   ILE   436     -18.713  -2.481 -26.055  1.00 50.00
ATOM   2729  CA  ILE   436     -18.692  -2.144 -24.614  1.00 50.00
ATOM   2730  C   ILE   436     -18.942  -0.641 -24.364  1.00 50.00
ATOM   2731  O   ILE   436     -19.260  -0.221 -23.252  1.00 50.00
ATOM   2732  CB  ILE   436     -17.385  -2.608 -23.940  1.00 50.00
ATOM   2733  CG1 ILE   436     -16.159  -1.851 -24.481  1.00 50.00
ATOM   2734  CG2 ILE   436     -17.250  -4.135 -24.074  1.00 50.00
ATOM   2735  CD1 ILE   436     -14.858  -2.102 -23.711  1.00 50.00
ATOM   2736  N   TRP   437     -18.760   0.142 -25.425  1.00 50.00
ATOM   2737  CA  TRP   437     -18.736   1.611 -25.367  1.00 50.00
ATOM   2738  C   TRP   437     -19.810   2.286 -26.227  1.00 50.00
ATOM   2739  O   TRP   437     -20.434   1.688 -27.100  1.00 50.00
ATOM   2740  CB  TRP   437     -17.351   2.113 -25.791  1.00 50.00
ATOM   2741  CG  TRP   437     -16.955   1.674 -27.203  1.00 50.00
ATOM   2742  CD1 TRP   437     -16.275   0.572 -27.502  1.00 50.00
ATOM   2743  CD2 TRP   437     -17.179   2.365 -28.385  1.00 50.00
ATOM   2744  NE1 TRP   437     -16.041   0.540 -28.812  1.00 50.00
ATOM   2745  CE2 TRP   437     -16.572   1.619 -29.382  1.00 50.00
ATOM   2746  CE3 TRP   437     -17.845   3.545 -28.696  1.00 50.00
ATOM   2747  CZ2 TRP   437     -16.615   2.059 -30.699  1.00 50.00
ATOM   2748  CZ3 TRP   437     -17.908   3.975 -30.016  1.00 50.00
ATOM   2749  CH2 TRP   437     -17.289   3.233 -31.016  1.00 50.00
ATOM   2750  N   ALA   438     -20.048   3.541 -25.879  1.00 50.00
ATOM   2751  CA  ALA   438     -20.862   4.471 -26.678  1.00 50.00
ATOM   2752  C   ALA   438     -20.120   5.806 -26.790  1.00 50.00
ATOM   2753  O   ALA   438     -19.461   6.241 -25.849  1.00 50.00
ATOM   2754  CB  ALA   438     -22.213   4.688 -25.997  1.00 50.00
ATOM   2755  N   SER   439     -20.121   6.350 -28.001  1.00 50.00
ATOM   2756  CA  SER   439     -19.523   7.667 -28.299  1.00 50.00
ATOM   2757  C   SER   439     -20.191   8.258 -29.550  1.00 50.00
ATOM   2758  O   SER   439     -21.057   7.624 -30.150  1.00 50.00
ATOM   2759  CB  SER   439     -18.003   7.539 -28.488  1.00 50.00
ATOM   2760  OG  SER   439     -17.412   8.838 -28.606  1.00 50.00
ATOM   2761  N   GLY   440     -19.847   9.511 -29.860  1.00 50.00
ATOM   2762  CA  GLY   440     -20.348  10.202 -31.057  1.00 50.00
ATOM   2763  C   GLY   440     -19.250  11.029 -31.732  1.00 50.00
ATOM   2764  O   GLY   440     -18.294  11.473 -31.101  1.00 50.00
ATOM   2765  N   SER   441     -19.400  11.154 -33.043  1.00 50.00
ATOM   2766  CA  SER   441     -18.655  12.149 -33.837  1.00 50.00
ATOM   2767  C   SER   441     -19.660  13.229 -34.272  1.00 50.00
ATOM   2768  O   SER   441     -20.848  13.140 -33.960  1.00 50.00
ATOM   2769  CB  SER   441     -18.009  11.486 -35.058  1.00 50.00
ATOM   2770  OG  SER   441     -19.017  11.115 -35.998  1.00 50.00
ATOM   2771  N   SER   442     -19.173  14.276 -34.926  1.00 50.00
ATOM   2772  CA  SER   442     -20.051  15.385 -35.330  1.00 50.00
ATOM   2773  C   SER   442     -19.803  15.886 -36.753  1.00 50.00
ATOM   2774  O   SER   442     -18.719  15.735 -37.323  1.00 50.00
ATOM   2775  CB  SER   442     -19.926  16.558 -34.354  1.00 50.00
ATOM   2776  OG  SER   442     -18.637  17.160 -34.496  1.00 50.00
ATOM   2777  N   ILE   443     -20.899  16.410 -37.285  1.00 50.00
ATOM   2778  CA  ILE   443     -20.953  17.174 -38.544  1.00 50.00
ATOM   2779  C   ILE   443     -21.732  18.469 -38.271  1.00 50.00
ATOM   2780  O   ILE   443     -22.556  18.510 -37.357  1.00 50.00
ATOM   2781  CB  ILE   443     -21.637  16.349 -39.653  1.00 50.00
ATOM   2782  CG1 ILE   443     -23.045  15.882 -39.236  1.00 50.00
ATOM   2783  CG2 ILE   443     -20.723  15.187 -40.064  1.00 50.00
ATOM   2784  CD1 ILE   443     -23.829  15.116 -40.308  1.00 50.00
ATOM   2785  N   SER   444     -21.416  19.523 -39.010  1.00 50.00
ATOM   2786  CA  SER   444     -22.166  20.789 -38.894  1.00 50.00
ATOM   2787  C   SER   444     -22.350  21.470 -40.248  1.00 50.00
ATOM   2788  O   SER   444     -21.617  21.201 -41.197  1.00 50.00
ATOM   2789  CB  SER   444     -21.503  21.762 -37.920  1.00 50.00
ATOM   2790  OG  SER   444     -20.301  22.277 -38.488  1.00 50.00
ATOM   2791  N   PHE   445     -23.376  22.309 -40.290  1.00 50.00
ATOM   2792  CA  PHE   445     -23.811  23.034 -41.496  1.00 50.00
ATOM   2793  C   PHE   445     -24.224  24.451 -41.095  1.00 50.00
ATOM   2794  O   PHE   445     -24.631  24.680 -39.957  1.00 50.00
ATOM   2795  CB  PHE   445     -25.036  22.333 -42.097  1.00 50.00
ATOM   2796  CG  PHE   445     -24.763  20.881 -42.498  1.00 50.00
ATOM   2797  CD1 PHE   445     -24.716  19.888 -41.526  1.00 50.00
ATOM   2798  CD2 PHE   445     -24.576  20.554 -43.834  1.00 50.00
ATOM   2799  CE1 PHE   445     -24.450  18.576 -41.887  1.00 50.00
ATOM   2800  CE2 PHE   445     -24.324  19.237 -44.196  1.00 50.00
ATOM   2801  CZ  PHE   445     -24.253  18.248 -43.222  1.00 50.00
ATOM   2802  N   CYS   446     -24.052  25.382 -42.024  1.00 50.00
ATOM   2803  CA  CYS   446     -24.583  26.746 -41.869  1.00 50.00
ATOM   2804  C   CYS   446     -25.523  27.099 -43.023  1.00 50.00
ATOM   2805  O   CYS   446     -25.346  26.647 -44.158  1.00 50.00
ATOM   2806  CB  CYS   446     -23.445  27.763 -41.770  1.00 50.00
ATOM   2807  SG  CYS   446     -22.566  27.733 -40.165  1.00 50.00
ATOM   2808  N   GLY   447     -26.576  27.828 -42.645  1.00 50.00
ATOM   2809  CA  GLY   447     -27.590  28.307 -43.594  1.00 50.00
ATOM   2810  C   GLY   447     -26.999  29.358 -44.537  1.00 50.00
ATOM   2811  O   GLY   447     -26.363  30.319 -44.109  1.00 50.00
ATOM   2812  N   VAL   448     -27.238  29.131 -45.822  1.00 50.00
ATOM   2813  CA  VAL   448     -26.797  30.035 -46.901  1.00 50.00
ATOM   2814  C   VAL   448     -27.953  30.340 -47.870  1.00 50.00
ATOM   2815  O   VAL   448     -28.829  29.506 -48.121  1.00 50.00
ATOM   2816  CB  VAL   448     -25.586  29.451 -47.658  1.00 50.00
ATOM   2817  CG1 VAL   448     -24.366  29.278 -46.746  1.00 50.00
ATOM   2818  CG2 VAL   448     -25.909  28.119 -48.336  1.00 50.00
ATOM   2819  N   ASP   449     -27.866  31.504 -48.500  1.00 50.00
ATOM   2820  CA  ASP   449     -28.798  31.862 -49.583  1.00 50.00
ATOM   2821  C   ASP   449     -28.070  31.728 -50.931  1.00 50.00
ATOM   2822  O   ASP   449     -27.795  32.697 -51.635  1.00 50.00
ATOM   2823  CB  ASP   449     -29.337  33.280 -49.360  1.00 50.00
ATOM   2824  CG  ASP   449     -30.471  33.641 -50.330  1.00 50.00
ATOM   2825  OD1 ASP   449     -30.520  33.072 -51.444  1.00 50.00
ATOM   2826  OD2 ASP   449     -31.309  34.469 -49.917  1.00 50.00
ATOM   2827  N   SER   450     -27.668  30.492 -51.190  1.00 50.00
ATOM   2828  CA  SER   450     -26.951  30.082 -52.408  1.00 50.00
ATOM   2829  C   SER   450     -27.127  28.567 -52.566  1.00 50.00
ATOM   2830  O   SER   450     -27.740  27.915 -51.718  1.00 50.00
ATOM   2831  CB  SER   450     -25.466  30.465 -52.318  1.00 50.00
ATOM   2832  OG  SER   450     -24.849  29.846 -51.186  1.00 50.00
ATOM   2833  N   GLU   451     -26.596  28.030 -53.660  1.00 50.00
ATOM   2834  CA  GLU   451     -26.810  26.614 -54.013  1.00 50.00
ATOM   2835  C   GLU   451     -26.183  25.658 -52.994  1.00 50.00
ATOM   2836  O   GLU   451     -25.081  25.875 -52.494  1.00 50.00
ATOM   2837  CB  GLU   451     -26.257  26.310 -55.404  1.00 50.00
ATOM   2838  CG  GLU   451     -26.980  27.129 -56.474  1.00 50.00
ATOM   2839  CD  GLU   451     -26.470  26.775 -57.870  1.00 50.00
ATOM   2840  OE1 GLU   451     -25.273  27.034 -58.122  1.00 50.00
ATOM   2841  OE2 GLU   451     -27.293  26.249 -58.648  1.00 50.00
ATOM   2842  N   THR   452     -26.963  24.633 -52.682  1.00 50.00
ATOM   2843  CA  THR   452     -26.579  23.561 -51.745  1.00 50.00
ATOM   2844  C   THR   452     -27.073  22.226 -52.308  1.00 50.00
ATOM   2845  O   THR   452     -27.752  22.186 -53.335  1.00 50.00
ATOM   2846  CB  THR   452     -27.203  23.772 -50.359  1.00 50.00
ATOM   2847  OG1 THR   452     -28.628  23.778 -50.471  1.00 50.00
ATOM   2848  CG2 THR   452     -26.698  25.051 -49.697  1.00 50.00
ATOM   2849  N   THR   453     -26.685  21.146 -51.641  1.00 50.00
ATOM   2850  CA  THR   453     -27.038  19.784 -52.081  1.00 50.00
ATOM   2851  C   THR   453     -27.233  18.868 -50.869  1.00 50.00
ATOM   2852  O   THR   453     -26.601  19.027 -49.823  1.00 50.00
ATOM   2853  CB  THR   453     -25.941  19.187 -52.981  1.00 50.00
ATOM   2854  OG1 THR   453     -24.717  19.110 -52.246  1.00 50.00
ATOM   2855  CG2 THR   453     -25.723  19.970 -54.284  1.00 50.00
ATOM   2856  N   SER   454     -28.217  17.991 -51.003  1.00 50.00
ATOM   2857  CA  SER   454     -28.436  16.904 -50.038  1.00 50.00
ATOM   2858  C   SER   454     -27.478  15.747 -50.342  1.00 50.00
ATOM   2859  O   SER   454     -27.138  15.487 -51.495  1.00 50.00
ATOM   2860  CB  SER   454     -29.880  16.419 -50.152  1.00 50.00
ATOM   2861  OG  SER   454     -30.158  15.918 -51.459  1.00 50.00
ATOM   2862  N   TRP   455     -27.038  15.095 -49.274  1.00 50.00
ATOM   2863  CA  TRP   455     -26.187  13.898 -49.363  1.00 50.00
ATOM   2864  C   TRP   455     -26.227  13.187 -48.003  1.00 50.00
ATOM   2865  O   TRP   455     -27.135  13.417 -47.204  1.00 50.00
ATOM   2866  CB  TRP   455     -24.755  14.316 -49.750  1.00 50.00
ATOM   2867  CG  TRP   455     -23.977  13.164 -50.398  1.00 50.00
ATOM   2868  CD1 TRP   455     -24.487  12.259 -51.232  1.00 50.00
ATOM   2869  CD2 TRP   455     -22.604  12.964 -50.367  1.00 50.00
ATOM   2870  NE1 TRP   455     -23.509  11.506 -51.732  1.00 50.00
ATOM   2871  CE2 TRP   455     -22.346  11.907 -51.226  1.00 50.00
ATOM   2872  CE3 TRP   455     -21.554  13.611 -49.729  1.00 50.00
ATOM   2873  CZ2 TRP   455     -21.040  11.492 -51.450  1.00 50.00
ATOM   2874  CZ3 TRP   455     -20.244  13.207 -49.962  1.00 50.00
ATOM   2875  CH2 TRP   455     -19.987  12.147 -50.824  1.00 50.00
ATOM   2876  N   SER   456     -25.314  12.243 -47.815  1.00 50.00
ATOM   2877  CA  SER   456     -25.145  11.579 -46.515  1.00 50.00
ATOM   2878  C   SER   456     -23.686  11.709 -46.078  1.00 50.00
ATOM   2879  O   SER   456     -22.782  11.291 -46.799  1.00 50.00
ATOM   2880  CB  SER   456     -25.546  10.108 -46.631  1.00 50.00
ATOM   2881  OG  SER   456     -25.539   9.483 -45.343  1.00 50.00
ATOM   2882  N   TRP   457     -23.510  12.311 -44.904  1.00 50.00
ATOM   2883  CA  TRP   457     -22.190  12.441 -44.254  1.00 50.00
ATOM   2884  C   TRP   457     -22.185  11.691 -42.902  1.00 50.00
ATOM   2885  O   TRP   457     -22.213  12.312 -41.834  1.00 50.00
ATOM   2886  CB  TRP   457     -21.816  13.921 -44.085  1.00 50.00
ATOM   2887  CG  TRP   457     -21.562  14.643 -45.410  1.00 50.00
ATOM   2888  CD1 TRP   457     -20.374  14.786 -45.991  1.00 50.00
ATOM   2889  CD2 TRP   457     -22.463  15.442 -46.100  1.00 50.00
ATOM   2890  NE1 TRP   457     -20.474  15.653 -46.999  1.00 50.00
ATOM   2891  CE2 TRP   457     -21.733  16.078 -47.091  1.00 50.00
ATOM   2892  CE3 TRP   457     -23.823  15.694 -45.960  1.00 50.00
ATOM   2893  CZ2 TRP   457     -22.358  16.975 -47.947  1.00 50.00
ATOM   2894  CZ3 TRP   457     -24.452  16.581 -46.826  1.00 50.00
ATOM   2895  CH2 TRP   457     -23.720  17.222 -47.819  1.00 50.00
ATOM   2896  N   PRO   458     -22.228  10.344 -42.953  1.00 50.00
ATOM   2897  CA  PRO   458     -22.300   9.468 -41.767  1.00 50.00
ATOM   2898  C   PRO   458     -21.009   9.416 -40.977  1.00 50.00
ATOM   2899  O   PRO   458     -19.961   9.770 -41.496  1.00 50.00
ATOM   2900  CB  PRO   458     -22.645   8.073 -42.302  1.00 50.00
ATOM   2901  CG  PRO   458     -22.066   8.063 -43.710  1.00 50.00
ATOM   2902  CD  PRO   458     -22.183   9.513 -44.175  1.00 50.00
ATOM   2903  N   ASP   459     -21.088   8.759 -39.825  1.00 50.00
ATOM   2904  CA  ASP   459     -19.897   8.524 -38.991  1.00 50.00
ATOM   2905  C   ASP   459     -18.822   7.752 -39.775  1.00 50.00
ATOM   2906  O   ASP   459     -17.664   8.155 -39.742  1.00 50.00
ATOM   2907  CB  ASP   459     -20.313   7.816 -37.697  1.00 50.00
ATOM   2908  CG  ASP   459     -19.103   7.515 -36.811  1.00 50.00
ATOM   2909  OD1 ASP   459     -18.598   8.441 -36.149  1.00 50.00
ATOM   2910  OD2 ASP   459     -18.632   6.371 -36.914  1.00 50.00
ATOM   2911  N   GLY   460     -19.210   6.572 -40.279  1.00 50.00
ATOM   2912  CA  GLY   460     -18.354   5.753 -41.158  1.00 50.00
ATOM   2913  C   GLY   460     -17.329   4.868 -40.431  1.00 50.00
ATOM   2914  O   GLY   460     -16.508   4.225 -41.081  1.00 50.00
ATOM   2915  N   ALA   461     -17.380   4.824 -39.101  1.00 50.00
ATOM   2916  CA  ALA   461     -16.542   3.893 -38.322  1.00 50.00
ATOM   2917  C   ALA   461     -17.026   2.450 -38.503  1.00 50.00
ATOM   2918  O   ALA   461     -18.210   2.190 -38.713  1.00 50.00
ATOM   2919  CB  ALA   461     -16.553   4.250 -36.839  1.00 50.00
ATOM   2920  N   ASP   462     -16.076   1.529 -38.394  1.00 50.00
ATOM   2921  CA  ASP   462     -16.352   0.087 -38.513  1.00 50.00
ATOM   2922  C   ASP   462     -16.185  -0.602 -37.155  1.00 50.00
ATOM   2923  O   ASP   462     -15.077  -0.740 -36.643  1.00 50.00
ATOM   2924  CB  ASP   462     -15.427  -0.560 -39.549  1.00 50.00
ATOM   2925  CG  ASP   462     -15.601   0.044 -40.943  1.00 50.00
ATOM   2926  OD1 ASP   462     -16.699  -0.140 -41.511  1.00 50.00
ATOM   2927  OD2 ASP   462     -14.617   0.657 -41.410  1.00 50.00
ATOM   2928  N   LEU   463     -17.330  -0.883 -36.546  1.00 50.00
ATOM   2929  CA  LEU   463     -17.399  -1.505 -35.212  1.00 50.00
ATOM   2930  C   LEU   463     -17.481  -3.036 -35.313  1.00 50.00
ATOM   2931  O   LEU   463     -18.037  -3.541 -36.290  1.00 50.00
ATOM   2932  CB  LEU   463     -18.611  -0.949 -34.448  1.00 50.00
ATOM   2933  CG  LEU   463     -18.350   0.384 -33.729  1.00 50.00
ATOM   2934  CD1 LEU   463     -17.917   1.514 -34.666  1.00 50.00
ATOM   2935  CD2 LEU   463     -19.627   0.823 -33.016  1.00 50.00
ATOM   2936  N   PRO   464     -16.969  -3.732 -34.287  1.00 50.00
ATOM   2937  CA  PRO   464     -16.289  -3.163 -33.103  1.00 50.00
ATOM   2938  C   PRO   464     -14.797  -2.914 -33.366  1.00 50.00
ATOM   2939  O   PRO   464     -14.278  -3.240 -34.430  1.00 50.00
ATOM   2940  CB  PRO   464     -16.504  -4.225 -32.026  1.00 50.00
ATOM   2941  CG  PRO   464     -16.436  -5.528 -32.821  1.00 50.00
ATOM   2942  CD  PRO   464     -17.155  -5.186 -34.129  1.00 50.00
ATOM   2943  N   PHE   465     -14.158  -2.251 -32.406  1.00 50.00
ATOM   2944  CA  PHE   465     -12.695  -2.063 -32.417  1.00 50.00
ATOM   2945  C   PHE   465     -11.986  -3.266 -31.783  1.00 50.00
ATOM   2946  O   PHE   465     -12.630  -4.253 -31.435  1.00 50.00
ATOM   2947  CB  PHE   465     -12.341  -0.751 -31.702  1.00 50.00
ATOM   2948  CG  PHE   465     -12.903   0.503 -32.382  1.00 50.00
ATOM   2949  CD1 PHE   465     -13.461   0.461 -33.658  1.00 50.00
ATOM   2950  CD2 PHE   465     -12.756   1.722 -31.732  1.00 50.00
ATOM   2951  CE1 PHE   465     -13.870   1.626 -34.282  1.00 50.00
ATOM   2952  CE2 PHE   465     -13.156   2.894 -32.363  1.00 50.00
ATOM   2953  CZ  PHE   465     -13.710   2.843 -33.637  1.00 50.00
ATOM   2954  N   THR   466     -10.689  -3.109 -31.533  1.00 50.00
ATOM   2955  CA  THR   466      -9.881  -4.171 -30.893  1.00 50.00
ATOM   2956  C   THR   466     -10.327  -4.404 -29.438  1.00 50.00
ATOM   2957  O   THR   466     -10.324  -5.534 -28.956  1.00 50.00
ATOM   2958  CB  THR   466      -8.371  -3.881 -30.951  1.00 50.00
ATOM   2959  OG1 THR   466      -8.082  -2.713 -30.191  1.00 50.00
ATOM   2960  CG2 THR   466      -7.880  -3.688 -32.389  1.00 50.00
ATOM   2961  N   ILE   467     -10.732  -3.320 -28.773  1.00 50.00
ATOM   2962  CA  ILE   467     -11.304  -3.354 -27.408  1.00 50.00
ATOM   2963  C   ILE   467     -12.718  -2.736 -27.423  1.00 50.00
ATOM   2964  O   ILE   467     -13.612  -3.319 -26.772  1.00 50.00
ATOM   2965  CB  ILE   467     -10.372  -2.627 -26.410  1.00 50.00
ATOM   2966  CG1 ILE   467      -8.987  -3.303 -26.358  1.00 50.00
ATOM   2967  CG2 ILE   467     -11.005  -2.562 -25.008  1.00 50.00
ATOM   2968  CD1 ILE   467      -7.938  -2.563 -25.515  1.00 50.00
ATOM   2969  OXT ILE   467     -12.871  -1.659 -28.048  1.00 99.99
TER    2970      ILE   467                                        
